# Supplementary material for: Deciphering Active Prophages from Metagenomes
Source: mSystems. 2022 Mar 24;7(2):e00084-22. doi: 10.1128/msystems.00084-22 (PMC9040807; doi:10.1128/msystems.00084-22)
Supplement: TABLE S1 [file msystems.00084-22-st001.xlsx]

## Sheet: TableS1
Supplemental Table S1. Metadata of the publicly available datasets and genomes used in this study.
sample type	metagenome	sample accession	PubMedID
metagenome	Human gut (a)	ERR688508	25758642
metagenome	Human gut (a)	ERR688512	25758642
metagenome	Human gut (a)	ERR688519	25758642
metagenome	Human gut (a)	ERR688587	25758642
metagenome	Human gut (a)	ERR688584	25758642
metagenome	Human gut (a)	ERR688505	25758642
metagenome	Human gut (a)	ERR688513	25758642
metagenome	Human gut (a)	ERR688515	25758642
metagenome	Human gut (a)	ERR688618	25758642
metagenome	Human gut (a)	ERR688634	25758642
metagenome	Human gut (a)	ERR688590	25758642
metagenome	Human gut (a)	ERR688506	25758642
metagenome	Human gut (a)	ERR688507	25758642
metagenome	Human gut (a)	ERR688509	25758642
metagenome	Human gut (a)	ERR688591	25758642
metagenome	Human gut (b)	ERR1620306	28655159
metagenome	Human gut (b)	ERR1620308	28655159
metagenome	Human gut (b)	ERR1620303	28655159
metagenome	Human gut (b)	ERR1620299	28655159
metagenome	Human gut (b)	ERR1620313	28655159
metagenome	Human gut (b)	ERR1620315	28655159
metagenome	Human gut (b)	ERR1620318	28655159
metagenome	Human gut (b)	ERR1620279	28655159
metagenome	Human gut (b)	ERR1620305	28655159
metagenome	Human gut (b)	ERR1620307	28655159
metagenome	Human gut (b)	ERR1620309	28655159
metagenome	Human gut (b)	ERR1620310	28655159
metagenome	Human gut (b)	ERR1620311	28655159
metagenome	Human gut (b)	ERR1620312	28655159
metagenome	Human gut (b)	ERR1620317	28655159
metagenome	Human gut (b)	ERR1620319	28655159
metagenome	Human gut (b)	ERR1620281	28655159
metagenome	Human gut (b)	ERR1620269	28655159
metagenome	Human gut (b)	ERR1620284	28655159
metagenome	Human gut (b)	ERR1620287	28655159
metagenome	Human gut (b)	ERR1620273	28655159
metagenome	Human gut (b)	ERR1620277	28655159
metagenome	Human gut (b)	ERR1620268	28655159
metagenome	Human gut (b)	ERR1620280	28655159
metagenome	Human gut (b)	ERR1620282	28655159
metagenome	Human gut (b)	ERR1620286	28655159
metagenome	Human gut (b)	ERR1620270	28655159
metagenome	Human gut (b)	ERR1620288	28655159
metagenome	Human gut (b)	ERR1620289	28655159
metagenome	Human gut (b)	ERR1620290	28655159
metagenome	Human gut (b)	ERR1620271	28655159
metagenome	Human gut (b)	ERR1620272	28655159
metagenome	Human gut (b)	ERR1620274	28655159
metagenome	Human gut (b)	ERR1620291	28655159
metagenome	Human gut (b)	ERR1620275	28655159
metagenome	Human gut (b)	ERR1620292	28655159
metagenome	Human gut (b)	ERR1620293	28655159
metagenome	Human gut (b)	ERR1620294	28655159
metagenome	Human gut (b)	ERR1620295	28655159
metagenome	Human gut (b)	ERR1620296	28655159
metagenome	Human gut (b)	ERR1620276	28655159
metagenome	Human gut (b)	ERR1620365	28655159
metagenome	Human gut (b)	ERR1620366	28655159
metagenome	Human gut (b)	ERR1620297	28655159
metagenome	Human gut (b)	ERR1620298	28655159
metagenome	Human gut (b)	ERR1620300	28655159
metagenome	Human gut (b)	ERR1620301	28655159
metagenome	Human gut (b)	ERR1620278	28655159
metagenome	Human gut (b)	ERR1620302	28655159
metagenome	Human gut (b)	ERR1620255	28655159
metagenome	Human gut (b)	ERR1620256	28655159
metagenome	Human gut (b)	ERR1620257	28655159
metagenome	Human gut (b)	ERR1620258	28655159
metagenome	Human gut (b)	ERR1620259	28655159
metagenome	Human gut (b)	ERR1620260	28655159
metagenome	Human gut (b)	ERR1620261	28655159
metagenome	Human gut (b)	ERR1620263	28655159
metagenome	Human gut (b)	ERR1620264	28655159
metagenome	Human gut (b)	ERR1620265	28655159
metagenome	Human gut (b)	ERR1620266	28655159
metagenome	Human gut (b)	ERR1620267	28655159
metagenome	Human gut (b)	ERR1620322	28655159
metagenome	Human gut (b)	ERR1620324	28655159
metagenome	Human gut (b)	ERR1620326	28655159
metagenome	Human gut (b)	ERR1620327	28655159
metagenome	Human gut (b)	ERR1620328	28655159
metagenome	Human gut (b)	ERR1620330	28655159
metagenome	Human gut (b)	ERR1620332	28655159
metagenome	Human gut (b)	ERR1620335	28655159
metagenome	Human gut (b)	ERR1620336	28655159
metagenome	Human gut (b)	ERR1620337	28655159
metagenome	Human gut (b)	ERR1620338	28655159
metagenome	Human gut (b)	ERR1620340	28655159
metagenome	Human gut (b)	ERR1620341	28655159
metagenome	Human gut (b)	ERR1620342	28655159
metagenome	Human gut (b)	ERR1620343	28655159
metagenome	Human gut (b)	ERR1620344	28655159
metagenome	Human gut (b)	ERR1620345	28655159
metagenome	Human gut (b)	ERR1620346	28655159
metagenome	Human gut (b)	ERR1620348	28655159
metagenome	Human gut (b)	ERR1620349	28655159
metagenome	Human gut (b)	ERR1620350	28655159
metagenome	Human gut (b)	ERR1620351	28655159
metagenome	Human gut (b)	ERR1620352	28655159
metagenome	Human gut (b)	ERR1620356	28655159
metagenome	Human gut (b)	ERR1620357	28655159
metagenome	Human gut (b)	ERR1620358	28655159
metagenome	Human gut (b)	ERR1620359	28655159
metagenome	Human gut (b)	ERR1620360	28655159
metagenome	Human gut (b)	ERR1620361	28655159
metagenome	Human gut (b)	ERR1620362	28655159
metagenome	Human gut (b)	ERR1620368	28655159
metagenome	Human gut (b)	ERR1620369	28655159
metagenome	Human gut (b)	ERR1620374	28655159
metagenome	Human gut (b)	ERR1620375	28655159
metagenome	Human gut (b)	ERR1620376	28655159
metagenome	Peatland soil (d)	SRR7151488	30013236, 30013118
metagenome	Peatland soil (d)	SRR7151489	30013236, 30013118
metagenome	Peatland soil (d)	SRR7151490	30013236, 30013118
metagenome	Peatland soil (d)	SRR7151491	30013236, 30013118
metagenome	Peatland soil (d)	SRR7151492	30013236, 30013118
metagenome	Peatland soil (d)	SRR7151500	30013236, 30013118
metagenome	Peatland soil (d)	SRR7151501	30013236, 30013118
metagenome	Peatland soil (d)	SRR7151502	30013236, 30013118
metagenome	Peatland soil (d)	SRR7151503	30013236, 30013118
metagenome	Peatland soil (d)	SRR7151504	30013236, 30013118
metagenome	Peatland soil (d)	SRR7151505	30013236, 30013118
metagenome	Peatland soil (d)	SRR7151506	30013236, 30013118
metagenome	Peatland soil (d)	SRR7151507	30013236, 30013118
metagenome	Peatland soil (d)	SRR7151509	30013236, 30013118
metagenome	Peatland soil (d)	SRR7151510	30013236, 30013118
metagenome	Peatland soil (d)	SRR7151511	30013236, 30013118
metagenome	Peatland soil (d)	SRR7151512	30013236, 30013118
metagenome	Peatland soil (d)	SRR7151513	30013236, 30013118
metagenome	Peatland soil (d)	SRR7151514	30013236, 30013118
metagenome	Peatland soil (d)	SRR7151515	30013236, 30013118
metagenome	Peatland soil (d)	SRR7151516	30013236, 30013118
metagenome	Peatland soil (d)	SRR7151517	30013236, 30013118
metagenome	Peatland soil (d)	SRR7151519	30013236, 30013118
metagenome	Peatland soil (d)	SRR7151523	30013236, 30013118
metagenome	Peatland soil (d)	SRR7151524	30013236, 30013118
metagenome	Peatland soil (d)	SRR7151525	30013236, 30013118
metagenome	Peatland soil (d)	SRR7151526	30013236, 30013118
metagenome	Peatland soil (d)	SRR7151527	30013236, 30013118
metagenome	Peatland soil (d)	SRR7151528	30013236, 30013118
metagenome	Peatland soil (d)	SRR7151529	30013236, 30013118
metagenome	Peatland soil (d)	SRR7151536	30013236, 30013118
metagenome	Peatland soil (d)	SRR7151537	30013236, 30013118
metagenome	Peatland soil (d)	SRR7151538	30013236, 30013118
metagenome	Peatland soil (d)	SRR7151540	30013236, 30013118
metagenome	Peatland soil (d)	SRR7151541	30013236, 30013118
metagenome	Peatland soil (d)	SRR7151542	30013236, 30013118
metagenome	Peatland soil (d)	SRR7151543	30013236, 30013118
metagenome	Peatland soil (d)	SRR7151545	30013236, 30013118
metagenome	Peatland soil (d)	SRR7151546	30013236, 30013118
metagenome	Peatland soil (d)	SRR7151547	30013236, 30013118
metagenome	Peatland soil (d)	SRR7151548	30013236, 30013118
metagenome	Peatland soil (d)	SRR7151549	30013236, 30013118
metagenome	Peatland soil (d)	SRR7151550	30013236, 30013118
metagenome	Peatland soil (d)	SRR7151551	30013236, 30013118
metagenome	Peatland soil (d)	SRR7151552	30013236, 30013118
metagenome	Peatland soil (d)	SRR7151553	30013236, 30013118
metagenome	Peatland soil (d)	SRR7151554	30013236, 30013118
metagenome	Peatland soil (d)	SRR7151555	30013236, 30013118
metagenome	Peatland soil (d)	SRR7151556	30013236, 30013118
metagenome	Peatland soil (d)	SRR7151557	30013236, 30013118
metagenome	Peatland soil (d)	SRR7151558	30013236, 30013118
metagenome	Peatland soil (d)	SRR7151559	30013236, 30013118
metagenome	Peatland soil (d)	SRR7151560	30013236, 30013118
metagenome	Peatland soil (d)	SRR7151561	30013236, 30013118
metagenome	Peatland soil (d)	SRR7151563	30013236, 30013118
metagenome	Peatland soil (d)	SRR7151574	30013236, 30013118
metagenome	Peatland soil (d)	SRR7151578	30013236, 30013118
metagenome	Peatland soil (d)	SRR7151588	30013236, 30013118
metagenome	Peatland soil (d)	SRR7151611	30013236, 30013118
metagenome	Peatland soil (d)	SRR7151615	30013236, 30013118
metagenome	Peatland soil (d)	SRR7151661	30013236, 30013118
metagenome	Peatland soil (d)	SRR7151670	30013236, 30013118
metagenome	Peatland soil (d)	SRR7151674	30013236, 30013118
metagenome	Peatland soil (d)	SRR7151675	30013236, 30013118
metagenome	Peatland soil (d)	SRR7151681	30013236, 30013118
metagenome	Peatland soil (d)	SRR7151684	30013236, 30013118
metagenome	Peatland soil (d)	SRR7151686	30013236, 30013118
metagenome	Peatland soil (d)	SRR7151700	30013236, 30013118
metagenome	Peatland soil (d)	SRR7151702	30013236, 30013118
metagenome	Peatland soil (d)	SRR7151715	30013236, 30013118
metagenome	Peatland soil (d)	SRR7151736	30013236, 30013118
metagenome	Peatland soil (d)	SRR7151738	30013236, 30013118
metagenome	Peatland soil (d)	SRR7151739	30013236, 30013118
metagenome	Peatland soil (d)	SRR7151741	30013236, 30013118
metagenome	Peatland soil (d)	SRR7151742	30013236, 30013118
metagenome	Human gut (c)	SRR9865415	31501537
metagenome	Human gut (c)	SRR9865416	31501537
metagenome	Human gut (c)	SRR9865418	31501537
metagenome	Human gut (c)	SRR9865421	31501537
metagenome	Human gut (c)	SRR9865422	31501537
metagenome	Human gut (c)	SRR9865424	31501537
metagenome	Human gut (c)	SRR9865427	31501537
metagenome	Human gut (c)	SRR9865428	31501537
metagenome	Human gut (c)	SRR9865429	31501537
metagenome	Human gut (c)	SRR9865430	31501537
metagenome	Human gut (c)	SRR9865431	31501537
metagenome	Human gut (c)	SRR9865432	31501537
metagenome	Human gut (c)	SRR9865433	31501537
metagenome	Human gut (c)	SRR9865435	31501537
metagenome	Human gut (c)	SRR9865436	31501537
metagenome	Human gut (c)	SRR9865438	31501537
metagenome	Human gut (c)	SRR9865439	31501537
metagenome	Human gut (c)	SRR9865440	31501537
metagenome	Human gut (c)	SRR9865441	31501537
metagenome	Human gut (c)	SRR9865442	31501537
metagenome	Human gut (c)	SRR9865444	31501537
metagenome	Human gut (c)	SRR9865446	31501537
metagenome	Human gut (c)	SRR9865447	31501537
metagenome	Human gut (c)	SRR9865448	31501537
metagenome	Human gut (c)	SRR9865449	31501537
metagenome	Human gut (c)	SRR9865450	31501537
metagenome	Human gut (c)	SRR9865452	31501537
metagenome	Human gut (c)	SRR9865454	31501537
metagenome	Human gut (c)	SRR9865455	31501537
metagenome	Human gut (c)	SRR9865456	31501537
metagenome	Human gut (c)	SRR9865459	31501537
metagenome	Human gut (c)	SRR9865460	31501537
metagenome	Human gut (c)	SRR9865461	31501537
metagenome	Human gut (c)	SRR9865462	31501537
metagenome	Human gut (c)	SRR9865463	31501537
metagenome	Human gut (c)	SRR9865464	31501537
metagenome	Human gut (c)	SRR9865467	31501537
metagenome	Human gut (c)	SRR9865472	31501537
metagenome	Human gut (c)	SRR9865475	31501537
metagenome	Human gut (c)	SRR9865477	31501537
metagenome	Human gut (c)	SRR9865481	31501537
metagenome	Human gut (c)	SRR9865482	31501537
metagenome	Human gut (c)	SRR9865483	31501537
metagenome	Human gut (c)	SRR9865484	31501537
metagenome	Human gut (c)	SRR9865485	31501537
metagenome	Human gut (c)	SRR9865486	31501537
metagenome	Human gut (c)	SRR9865487	31501537
metagenome	Human gut (c)	SRR9865489	31501537
metagenome	Human gut (c)	SRR9865492	31501537
metagenome	Human gut (c)	SRR9865493	31501537
metagenome	Human gut (c)	SRR9865494	31501537
metagenome	Human gut (c)	SRR9865496	31501537
metagenome	Human gut (c)	SRR9865499	31501537
metagenome	Human gut (c)	SRR9865501	31501537
metagenome	Human gut (c)	SRR9865504	31501537
metagenome	Human gut (c)	SRR9865505	31501537
metagenome	Human gut (c)	SRR9865506	31501537
metagenome	Human gut (c)	SRR9865508	31501537
metagenome	Human gut (c)	SRR9865509	31501537
metagenome	Human gut (c)	SRR9865511	31501537
metagenome	Human gut (c)	SRR9865512	31501537
metagenome	Human gut (c)	SRR9865513	31501537
metagenome	Human gut (c)	SRR9865515	31501537
metagenome	Human gut (c)	SRR9865516	31501537
metagenome	Human gut (c)	SRR9865517	31501537
metagenome	Human gut (c)	SRR9865519	31501537
metagenome	Human gut (c)	SRR9865520	31501537
metagenome	Human gut (c)	SRR9865523	31501537
metagenome	Human gut (c)	SRR9865524	31501537
metagenome	Human gut (c)	SRR9865525	31501537
metagenome	Human gut (c)	SRR9865526	31501537
metagenome	Human gut (c)	SRR9865528	31501537
metagenome	Human gut (c)	SRR9865531	31501537
metagenome	Human gut (c)	SRR9865532	31501537
metagenome	Human gut (c)	SRR9865533	31501537
metagenome	Human gut (c)	SRR9865534	31501537
metagenome	Human gut (c)	SRR9865535	31501537
metagenome	Human gut (c)	SRR9865536	31501537
metagenome	Human gut (c)	SRR9865537	31501537
metagenome	Human gut (c)	SRR9865538	31501537
metagenome	Human gut (c)	SRR9865540	31501537
metagenome	Human gut (c)	SRR9865541	31501537
metagenome	Human gut (c)	SRR9865543	31501537
metagenome	Human gut (c)	SRR9865551	31501537
metagenome	Human gut (c)	SRR9865552	31501537
metagenome	Human gut (c)	SRR9865553	31501537
metagenome	Human gut (c)	SRR9865555	31501537
metagenome	Human gut (c)	SRR9865557	31501537
metagenome	Human gut (c)	SRR9865560	31501537
metagenome	Human gut (c)	SRR9865562	31501537
metagenome	Human gut (c)	SRR9865563	31501537
metagenome	Human gut (c)	SRR9865564	31501537
metagenome	Human gut (c)	SRR9865565	31501537
metagenome	Human gut (c)	SRR9865566	31501537
metagenome	Human gut (c)	SRR9865567	31501537
metagenome	Human gut (c)	SRR9865571	31501537
metagenome	Human gut (c)	SRR9865572	31501537
metagenome	Human gut (c)	SRR9865573	31501537
metagenome	Human gut (c)	SRR9865579	31501537
metagenome	Human gut (c)	SRR9865580	31501537
metagenome	Human gut (c)	SRR9865586	31501537
metagenome	Human gut (c)	SRR9865587	31501537
metagenome	Human gut (c)	SRR9865590	31501537
metagenome	Human gut (c)	SRR9865592	31501537
metagenome	Human gut (c)	SRR9865594	31501537
metagenome	Human gut (c)	SRR9865595	31501537
metagenome	Human gut (c)	SRR9865596	31501537
metagenome	Human gut (c)	SRR9865598	31501537
metagenome	Human gut (c)	SRR9865599	31501537
metagenome	Human gut (c)	SRR9865601	31501537
metagenome	Human gut (c)	SRR9865604	31501537
metagenome	Human gut (c)	SRR9865605	31501537
metagenome	Human gut (c)	SRR9865606	31501537
metagenome	Human gut (c)	SRR9865607	31501537
metagenome	Human gut (c)	SRR9865608	31501537
metagenome	Human gut (c)	SRR9865609	31501537
metagenome	Human gut (c)	SRR9865613	31501537
metagenome	Human gut (c)	SRR9865614	31501537
metagenome	Human gut (c)	SRR9865615	31501537
metagenome	Human gut (c)	SRR9865616	31501537
metagenome	Human gut (c)	SRR9865622	31501537
metagenome	Human gut (c)	SRR9865623	31501537
metagenome	Human gut (c)	SRR9865624	31501537
metagenome	Human gut (c)	SRR9865625	31501537
metagenome	Human gut (c)	SRR9865626	31501537
metagenome	Human gut (c)	SRR9865627	31501537
metagenome	Human gut (c)	SRR9865629	31501537
metagenome	Human gut (c)	SRR9865630	31501537
metagenome	Human gut (c)	SRR9865631	31501537
metagenome	Human gut (c)	SRR9865632	31501537
metagenome	Human gut (c)	SRR9865633	31501537
metagenome	Human gut (c)	SRR9865636	31501537
metagenome	Human gut (c)	SRR9865637	31501537
metagenome	Human gut (c)	SRR9865638	31501537
metagenome	Human gut (c)	SRR9865639	31501537
metagenome	Human gut (c)	SRR9865643	31501537
metagenome	Human gut (c)	SRR9865644	31501537
metagenome	Human gut (c)	SRR9865645	31501537
metagenome	Human gut (c)	SRR9865646	31501537
metagenome	Murine gut (e)	microbe:ERR2059929, virome:ERR2059953	29416123
metagenome	Murine gut (e)	microbe:ERR2059930, virome:ERR2059954	29416123
metagenome	Murine gut (e)	microbe:ERR2059931, virome:ERR2059955	29416123
metagenome	Murine gut (e)	microbe:ERR2059932, virome:ERR2059956	29416123
metagenome	Murine gut (e)	microbe:ERR2059933, virome:ERR2059957	29416123
metagenome	Murine gut (e)	microbe:ERR2059934, virome:ERR2059958	29416123
metagenome	Murine gut (e)	microbe:ERR2059935, virome:ERR2059959	29416123
metagenome	Murine gut (e)	microbe:ERR2059936, virome:ERR2059960	29416123
metagenome	Murine gut (e)	microbe:ERR2059937, virome:ERR2059961	29416123
metagenome	Murine gut (e)	microbe:ERR2059938, virome:ERR2059962	29416123
metagenome	Murine gut (e)	microbe:ERR2059939, virome:ERR2059963	29416123
metagenome	Murine gut (e)	microbe:ERR2059940, virome:ERR2059964	29416123
metagenome	Murine gut (e)	microbe:ERR2059941, virome:ERR2059965	29416123
metagenome	Murine gut (e)	microbe:ERR2059942, virome:ERR2059966	29416123
metagenome	Murine gut (e)	microbe:ERR2059943, virome:ERR2059967	29416123
metagenome	Murine gut (e)	microbe:ERR2059944, virome:ERR2059968	29416123
metagenome	Murine gut (e)	microbe:ERR2059945, virome:ERR2059969	29416123
metagenome	Murine gut (e)	microbe:ERR2059946, virome:ERR2059970	29416123
metagenome	Murine gut (e)	microbe:ERR2059947, virome:ERR2059971	29416123
metagenome	Murine gut (e)	microbe:ERR2059948, virome:ERR2059972	29416123
metagenome	Murine gut (e)	microbe:ERR2059949, virome:ERR2059973	29416123
metagenome	Murine gut (e)	microbe:ERR2059950, virome:ERR2059974	29416123
metagenome	Murine gut (e)	microbe:ERR2059951, virome:ERR2059975	29416123
positive control	AE017333.1	SRR1137233	25811873
positive control	AE017333.1	SRR1137233	25811873
positive control	CP031844.2	SRR6873517	30346520
positive control	CP031844.2	SRR6873522	30346520
positive control	CP031844.2	SRR6873524	30346520
positive control	CP031844.2	SRR6873521	30346520
positive control	CP031844.2	SRR6873523	30346520
positive control	CP031844.2	SRR6873516	30346520
positive control	NC_009004.1	1363 (source: requested from original manuscript authors)	26773254
positive control	NC_009004.1	1363a (source: requested from original manuscript authors)	26773254
positive control	NC_009004.1	1363b (source: requested from original manuscript authors)	26773254
negative control	AP019004.1	DRR153226	32554791
negative control	AP019004.1	DRR153226	32554791
negative control	AP019004.1	DRR153226	32554791
negative control	AP019389.1	DRR162742	30923244
negative control	AP021849.1	DRR192186	31699773
negative control	AP022323.1	DRR212145	32327509
negative control	AP023239.1	DRR235005	32883790
negative control	CP026600.1	SRR9822082	31919152
negative control	CP026600.1	SRR9822082	31919152
negative control	CP034225.1	SRR9126609	31346019
negative control	CP034225.1	SRR9126609	31346019
negative control	CP034225.1	SRR9126609	31346019
negative control	CP037934.1	SRR9165325	31346022
negative control	CP041046.1	SRR9305630	31320443
negative control	CP043523.1	SRR9937864	31948956
negative control	CP043523.1	SRR9937864	31948956
negative control	CP043523.1	SRR9937864	31948956
negative control	CP043523.1	SRR9937864	31948956
negative control	CP043523.1	SRR9937864	31948956
negative control	CP043523.1	SRR9937864	31948956
negative control	CP043939.1	SRR10446101	32499359
negative control	CP048832.1	SRR11070453	32658247
negative control	CP051548.1	SRR11536937	32554791
negative control	CP051548.1	SRR11536937	32554791
negative control	JAAVLZ010000021.1	SRR11413021	32616639
negative control	NZ_CP035765.1	SRR8560599	31767854
negative control	NZ_CP035765.1	SRR8560599	31767854
negative control	NZ_CP035765.1	SRR8560599	31767854
negative control	QQVY01000001.1	SRR8101943	30643895
negative control	QQVY01000001.1	SRR8101943	30643895
negative control	SPDU01000001.1	SRR8785182	32651608
negative control	VLHR01000014.1	SRR9680580	32886694
negative control	AP018756.1	DRR140493	30524415
negative control	AP018756.1	DRR140493	30524415
negative control	AP018756.1	DRR140493	30524415
negative control	AP018756.1	DRR140493	30524415
negative control	AP018756.1	DRR140493	30524415
negative control	AP018756.1	DRR140493	30524415
negative control	AP018756.1	DRR140493	30524415
negative control	AP018756.1	DRR140493	30524415
negative control	AP018756.1	DRR140493	30524415
negative control	AP018756.1	DRR140493	30524415
metagenome	Human gut (f)	ERR1776143	28222161
metagenome	Human gut (f)	ERR1776131	28222161
metagenome	Human gut (f)	ERR1776148	28222161
metagenome	Human gut (f)	ERR1776140	28222161
metagenome	Human gut (f)	ERR1776148	28222161
metagenome	Human gut (f)	ERR1776145	28222161
metagenome	Human gut (f)	ERR1776163	28222161
metagenome	Human gut (f)	ERR1776146	28222161
metagenome	Human gut (f)	ERR1776113	28222161
metagenome	Human gut (f)	ERR1776147	28222161
metagenome	Human gut (f)	ERR1776120	28222161
metagenome	Human gut (f)	ERR1776149	28222161
