# Supplementary material for: Deciphering Active Prophages from Metagenomes
Source: mSystems. 2022 Mar 24;7(2):e00084-22. doi: 10.1128/msystems.00084-22 (PMC9040807; doi:10.1128/msystems.00084-22)
Supplement: TABLE S2 [file msystems.00084-22-st002.xlsx]

## Sheet: TableS2A
Supplemental Table S2A. All prophage coordinates and PropagAtE results for positive and negative control benchmarks.
control set	expected	reads	reads_accession	prediction_tool	prophage start	prophage stop	prophage	host	active	CohenD	prophage-host_ratio	mean_difference	prophage_len	prophage_mean_cov	prophage_median_cov	prophage_sd_cov	prophage_cov_breadth	host_len	host_mean_cov	host_median_cov	host_sd_cov
positive	active	all	SRR1137233	VIBRANT	1310365	1344147	AE017333.1_Bacillus_licheniformis_fragment_20	AE017333.1_Bacillus_licheniformis	active	1.44979	2.07945	31.3412	33783	60.3758	57	20.4071	1	4049817	29.0346	22	22.7642
positive	active	subsample	SRR1137233	VIBRANT	1310365	1344147	AE017333.1_Bacillus_licheniformis_fragment_20	AE017333.1_Bacillus_licheniformis	active	0.836847	2.08746	1.58157	33783	3.03594	3	2.09782	0.901933	4049817	1.45437	1	1.65611
positive	active	all	SRR1137233	VIBRANT	1422600	1473460	AE017333.1_Bacillus_licheniformis_fragment_21	AE017333.1_Bacillus_licheniformis	active	3.57823	5.81497	139.801	50861	168.835	170	50.3457	1	4049817	29.0346	22	22.7642
positive	active	subsample	SRR1137233	VIBRANT	1422600	1473460	AE017333.1_Bacillus_licheniformis_fragment_21	AE017333.1_Bacillus_licheniformis	active	2.36501	5.71228	6.85337	50861	8.30774	8	3.74861	0.999744	4049817	1.45437	1	1.65611
positive	dormant	all	SRR1137233	VIBRANT	1501893	1542520	AE017333.1_Bacillus_licheniformis_fragment_22	AE017333.1_Bacillus_licheniformis	dormant	0.623014	1.37973	11.0253	40628	40.0598	40	10.3988	1	4049817	29.0346	22	22.7642
positive	dormant	subsample	SRR1137233	VIBRANT	1501893	1542520	AE017333.1_Bacillus_licheniformis_fragment_22	AE017333.1_Bacillus_licheniformis	dormant	0.385652	1.42332	0.61566	40628	2.07003	2	1.5344	0.852442	4049817	1.45437	1	1.65611
positive	dormant	all	SRR1137233	VIBRANT	3419608	3466863	AE017333.1_Bacillus_licheniformis_fragment_46	AE017333.1_Bacillus_licheniformis	dormant	0.565266	1.34315	9.96309	47256	38.9977	38	10.1541	1	4049817	29.0346	22	22.7642
positive	dormant	subsample	SRR1137233	VIBRANT	3419608	3466863	AE017333.1_Bacillus_licheniformis_fragment_46	AE017333.1_Bacillus_licheniformis	dormant	0.283139	1.29747	0.432633	47256	1.887	2	1.38809	0.853225	4049817	1.45437	1	1.65611
positive	dormant	all	SRR6873516	VIBRANT	861031	932752	CP031844.2_Bartonella_krasnovii_OE1-1_fragment_10	CP031844.2_Bartonella_krasnovii_OE1-1	dormant	1.62091	0.461511	-26.8753	71722	23.0335	31	21.1479	0.609241	1977534	49.9088	50	10.1286
positive	dormant	subsample	SRR6873516	VIBRANT	861031	932752	CP031844.2_Bartonella_krasnovii_OE1-1_fragment_10	CP031844.2_Bartonella_krasnovii_OE1-1	dormant	0.910363	0.443276	-1.39332	71722	1.10939	0	1.42321	0.486294	1977534	2.50272	2	1.63077
positive	active	all	SRR6873517	VIBRANT	861031	932752	CP031844.2_Bartonella_krasnovii_OE1-1_fragment_10	CP031844.2_Bartonella_krasnovii_OE1-1	dormant	1.19748	1.81848	50.8393	71722	112.953	73	58.4178	1	1977534	62.1139	62	13.8662
positive	active	subsample	SRR6873517	VIBRANT	861031	932752	CP031844.2_Bartonella_krasnovii_OE1-1_fragment_10	CP031844.2_Bartonella_krasnovii_OE1-1	dormant	0.866338	1.77625	2.40559	71722	5.5046	5	3.45933	0.965185	1977534	3.09901	3	1.85839
positive	dormant	all	SRR6873521	VIBRANT	861031	932752	CP031844.2_Bartonella_krasnovii_OE1-1_fragment_10	CP031844.2_Bartonella_krasnovii_OE1-1	dormant	0.331785	1.06198	4.43703	71722	76.0208	75	13.2502	1	1977534	71.5838	72	13.4951
positive	dormant	subsample	SRR6873521	VIBRANT	861031	932752	CP031844.2_Bartonella_krasnovii_OE1-1_fragment_10	CP031844.2_Bartonella_krasnovii_OE1-1	dormant	0.17146	1.09663	0.345111	71722	3.91659	4	2.0685	0.979992	1977534	3.57148	3	1.95546
positive	dormant	all	SRR6873522	VIBRANT	861031	932752	CP031844.2_Bartonella_krasnovii_OE1-1_fragment_10	CP031844.2_Bartonella_krasnovii_OE1-1	dormant	0.593225	1.12517	7.09199	71722	63.7503	63	12.81	1	1977534	56.6583	57	11.0339
positive	dormant	subsample	SRR6873522	VIBRANT	861031	932752	CP031844.2_Bartonella_krasnovii_OE1-1_fragment_10	CP031844.2_Bartonella_krasnovii_OE1-1	dormant	0.136024	1.08376	0.237822	71722	3.07703	3	1.78713	0.962801	1977534	2.83921	3	1.70877
positive	active	all	SRR6873523	VIBRANT	861031	932752	CP031844.2_Bartonella_krasnovii_OE1-1_fragment_10	CP031844.2_Bartonella_krasnovii_OE1-1	active	1.19098	2.06649	63.5972	71722	123.23	69	74.4717	1	1977534	59.6324	60	12.5253
positive	active	subsample	SRR6873523	VIBRANT	861031	932752	CP031844.2_Bartonella_krasnovii_OE1-1_fragment_10	CP031844.2_Bartonella_krasnovii_OE1-1	active	0.976465	2.10143	3.28319	71722	6.26402	5	4.40725	0.968197	1977534	2.98083	3	1.78507
positive	active	all	SRR6873524	VIBRANT	861031	932752	CP031844.2_Bartonella_krasnovii_OE1-1_fragment_10	CP031844.2_Bartonella_krasnovii_OE1-1	dormant	1.15458	1.86738	55.3508	71722	119.165	73	66.4607	1	1977534	63.8138	64	13.3995
positive	active	subsample	SRR6873524	VIBRANT	861031	932752	CP031844.2_Bartonella_krasnovii_OE1-1_fragment_10	CP031844.2_Bartonella_krasnovii_OE1-1	dormant	0.894512	1.84692	2.69439	71722	5.87577	5	3.83557	0.97758	1977534	3.18138	3	1.85318
positive	dormant	all	SRR6873516	VIBRANT	1045708	1111037	CP031844.2_Bartonella_krasnovii_OE1-1_fragment_12	CP031844.2_Bartonella_krasnovii_OE1-1	dormant	0.650591	0.883991	-5.78988	65330	44.1189	44	7.47066	1	1977534	49.9088	50	10.1286
positive	dormant	subsample	SRR6873516	VIBRANT	1045708	1111037	CP031844.2_Bartonella_krasnovii_OE1-1_fragment_12	CP031844.2_Bartonella_krasnovii_OE1-1	dormant	0.229543	0.858457	-0.354241	65330	2.14848	2	1.45045	0.886943	1977534	2.50272	2	1.63077
positive	dormant	all	SRR6873517	VIBRANT	1045708	1111037	CP031844.2_Bartonella_krasnovii_OE1-1_fragment_12	CP031844.2_Bartonella_krasnovii_OE1-1	dormant	0.807159	0.847248	-9.48804	65330	52.6259	53	9.16958	1	1977534	62.1139	62	13.8662
positive	dormant	subsample	SRR6873517	VIBRANT	1045708	1111037	CP031844.2_Bartonella_krasnovii_OE1-1_fragment_12	CP031844.2_Bartonella_krasnovii_OE1-1	dormant	0.263015	0.850318	-0.463865	65330	2.63514	2	1.66351	0.934196	1977534	3.09901	3	1.85839
positive	dormant	all	SRR6873521	VIBRANT	1045708	1111037	CP031844.2_Bartonella_krasnovii_OE1-1_fragment_12	CP031844.2_Bartonella_krasnovii_OE1-1	dormant	0.641292	0.894444	-7.55609	65330	64.0277	64	9.77452	1	1977534	71.5838	72	13.4951
positive	dormant	subsample	SRR6873521	VIBRANT	1045708	1111037	CP031844.2_Bartonella_krasnovii_OE1-1_fragment_12	CP031844.2_Bartonella_krasnovii_OE1-1	dormant	0.205798	0.89281	-0.382826	65330	3.18866	3	1.75982	0.968253	1977534	3.57148	3	1.95546
positive	dormant	all	SRR6873522	VIBRANT	1045708	1111037	CP031844.2_Bartonella_krasnovii_OE1-1_fragment_12	CP031844.2_Bartonella_krasnovii_OE1-1	dormant	0.60179	0.894978	-5.95038	65330	50.7079	51	8.59017	1	1977534	56.6583	57	11.0339
positive	dormant	subsample	SRR6873522	VIBRANT	1045708	1111037	CP031844.2_Bartonella_krasnovii_OE1-1_fragment_12	CP031844.2_Bartonella_krasnovii_OE1-1	dormant	0.143157	0.917025	-0.235584	65330	2.60363	2	1.57997	0.937992	1977534	2.83921	3	1.70877
positive	dormant	all	SRR6873523	VIBRANT	1045708	1111037	CP031844.2_Bartonella_krasnovii_OE1-1_fragment_12	CP031844.2_Bartonella_krasnovii_OE1-1	dormant	0.811245	0.851183	-8.87429	65330	50.7581	50	9.07997	1	1977534	59.6324	60	12.5253
positive	dormant	subsample	SRR6873523	VIBRANT	1045708	1111037	CP031844.2_Bartonella_krasnovii_OE1-1_fragment_12	CP031844.2_Bartonella_krasnovii_OE1-1	dormant	0.305586	0.828714	-0.510575	65330	2.47026	2	1.54813	0.925103	1977534	2.98083	3	1.78507
positive	dormant	all	SRR6873524	VIBRANT	1045708	1111037	CP031844.2_Bartonella_krasnovii_OE1-1_fragment_12	CP031844.2_Bartonella_krasnovii_OE1-1	dormant	0.844401	0.846422	-9.80041	65330	54.0134	54	9.47989	1	1977534	63.8138	64	13.3995
positive	dormant	subsample	SRR6873524	VIBRANT	1045708	1111037	CP031844.2_Bartonella_krasnovii_OE1-1_fragment_12	CP031844.2_Bartonella_krasnovii_OE1-1	dormant	0.253252	0.863786	-0.433348	65330	2.74803	3	1.55618	0.933859	1977534	3.18138	3	1.85318
positive	dormant	all	SRR6873516	VIBRANT	379843	389147	CP031844.2_Bartonella_krasnovii_OE1-1_fragment_6	CP031844.2_Bartonella_krasnovii_OE1-1	dormant	0.0510317	0.990604	-0.468956	9305	49.4399	49	8.14283	1	1977534	49.9088	50	10.1286
positive	dormant	subsample	SRR6873516	VIBRANT	379843	389147	CP031844.2_Bartonella_krasnovii_OE1-1_fragment_6	CP031844.2_Bartonella_krasnovii_OE1-1	dormant	0.148574	1.09465	0.236884	9305	2.7396	3	1.55715	0.952284	1977534	2.50272	2	1.63077
positive	dormant	all	SRR6873517	VIBRANT	379843	389147	CP031844.2_Bartonella_krasnovii_OE1-1_fragment_6	CP031844.2_Bartonella_krasnovii_OE1-1	dormant	0.30502	1.06203	3.85264	9305	65.9666	64	11.2606	1	1977534	62.1139	62	13.8662
positive	dormant	subsample	SRR6873517	VIBRANT	379843	389147	CP031844.2_Bartonella_krasnovii_OE1-1_fragment_6	CP031844.2_Bartonella_krasnovii_OE1-1	dormant	0.205824	1.12452	0.385891	9305	3.4849	3	1.89119	0.976142	1977534	3.09901	3	1.85839
positive	dormant	all	SRR6873521	VIBRANT	379843	389147	CP031844.2_Bartonella_krasnovii_OE1-1_fragment_6	CP031844.2_Bartonella_krasnovii_OE1-1	dormant	0.382654	1.06398	4.57976	9305	76.1636	75	10.2161	1	1977534	71.5838	72	13.4951
positive	dormant	subsample	SRR6873521	VIBRANT	379843	389147	CP031844.2_Bartonella_krasnovii_OE1-1_fragment_6	CP031844.2_Bartonella_krasnovii_OE1-1	dormant	0.0114294	1.00639	0.0228202	9305	3.5943	3	2.03694	0.979258	1977534	3.57148	3	1.95546
positive	dormant	all	SRR6873522	VIBRANT	379843	389147	CP031844.2_Bartonella_krasnovii_OE1-1_fragment_6	CP031844.2_Bartonella_krasnovii_OE1-1	dormant	0.367984	1.06513	3.69009	9305	60.3484	61	8.90896	1	1977534	56.6583	57	11.0339
positive	dormant	subsample	SRR6873522	VIBRANT	379843	389147	CP031844.2_Bartonella_krasnovii_OE1-1_fragment_6	CP031844.2_Bartonella_krasnovii_OE1-1	dormant	0.0677043	0.962191	-0.107347	9305	2.73186	3	1.45186	0.951746	1977534	2.83921	3	1.70877
positive	dormant	all	SRR6873523	VIBRANT	379843	389147	CP031844.2_Bartonella_krasnovii_OE1-1_fragment_6	CP031844.2_Bartonella_krasnovii_OE1-1	dormant	0.423004	1.09248	5.51483	9305	65.1472	62	13.53	1	1977534	59.6324	60	12.5253
positive	dormant	subsample	SRR6873523	VIBRANT	379843	389147	CP031844.2_Bartonella_krasnovii_OE1-1_fragment_6	CP031844.2_Bartonella_krasnovii_OE1-1	dormant	0.0146351	1.00874	0.0260443	9305	3.00688	3	1.77406	0.962278	1977534	2.98083	3	1.78507
positive	dormant	all	SRR6873524	VIBRANT	379843	389147	CP031844.2_Bartonella_krasnovii_OE1-1_fragment_6	CP031844.2_Bartonella_krasnovii_OE1-1	dormant	0.401942	1.08443	5.38755	9305	69.2014	67	13.4081	1	1977534	63.8138	64	13.3995
positive	dormant	subsample	SRR6873524	VIBRANT	379843	389147	CP031844.2_Bartonella_krasnovii_OE1-1_fragment_6	CP031844.2_Bartonella_krasnovii_OE1-1	dormant	0.00306181	1.00173	0.00550731	9305	3.18689	3	1.74254	0.981085	1977534	3.18138	3	1.85318
positive	dormant	all	SRR6873516	VIBRANT	611857	645229	CP031844.2_Bartonella_krasnovii_OE1-1_fragment_7	CP031844.2_Bartonella_krasnovii_OE1-1	dormant	0.512748	0.904577	-4.76245	33373	45.1464	45	8.36356	1	1977534	49.9088	50	10.1286
positive	dormant	subsample	SRR6873516	VIBRANT	611857	645229	CP031844.2_Bartonella_krasnovii_OE1-1_fragment_7	CP031844.2_Bartonella_krasnovii_OE1-1	dormant	0.233283	0.858947	-0.353016	33373	2.1497	2	1.38581	0.89099	1977534	2.50272	2	1.63077
positive	dormant	all	SRR6873517	VIBRANT	611857	645229	CP031844.2_Bartonella_krasnovii_OE1-1_fragment_7	CP031844.2_Bartonella_krasnovii_OE1-1	dormant	0.731882	0.861751	-8.58719	33373	53.5267	54	9.1135	1	1977534	62.1139	62	13.8662
positive	dormant	subsample	SRR6873517	VIBRANT	611857	645229	CP031844.2_Bartonella_krasnovii_OE1-1_fragment_7	CP031844.2_Bartonella_krasnovii_OE1-1	dormant	0.307821	0.826748	-0.536908	33373	2.5621	2	1.62204	0.914062	1977534	3.09901	3	1.85839
positive	dormant	all	SRR6873521	VIBRANT	611857	645229	CP031844.2_Bartonella_krasnovii_OE1-1_fragment_7	CP031844.2_Bartonella_krasnovii_OE1-1	dormant	0.507606	0.915969	-6.01527	33373	65.5685	65	9.93678	1	1977534	71.5838	72	13.4951
positive	dormant	subsample	SRR6873521	VIBRANT	611857	645229	CP031844.2_Bartonella_krasnovii_OE1-1_fragment_7	CP031844.2_Bartonella_krasnovii_OE1-1	dormant	0.152998	0.919968	-0.285834	33373	3.28565	3	1.7767	0.962395	1977534	3.57148	3	1.95546
positive	dormant	all	SRR6873522	VIBRANT	611857	645229	CP031844.2_Bartonella_krasnovii_OE1-1_fragment_7	CP031844.2_Bartonella_krasnovii_OE1-1	dormant	0.546478	0.907925	-5.21683	33373	51.4415	51	7.77923	1	1977534	56.6583	57	11.0339
positive	dormant	subsample	SRR6873522	VIBRANT	611857	645229	CP031844.2_Bartonella_krasnovii_OE1-1_fragment_7	CP031844.2_Bartonella_krasnovii_OE1-1	dormant	0.140695	0.917005	-0.23564	33373	2.60357	2	1.64018	0.92434	1977534	2.83921	3	1.70877
positive	dormant	all	SRR6873523	VIBRANT	611857	645229	CP031844.2_Bartonella_krasnovii_OE1-1_fragment_7	CP031844.2_Bartonella_krasnovii_OE1-1	dormant	0.681212	0.877776	-7.2885	33373	52.3439	53	8.48929	1	1977534	59.6324	60	12.5253
positive	dormant	subsample	SRR6873523	VIBRANT	611857	645229	CP031844.2_Bartonella_krasnovii_OE1-1_fragment_7	CP031844.2_Bartonella_krasnovii_OE1-1	dormant	0.246888	0.86239	-0.410193	33373	2.57064	2	1.52786	0.930273	1977534	2.98083	3	1.78507
positive	dormant	all	SRR6873524	VIBRANT	611857	645229	CP031844.2_Bartonella_krasnovii_OE1-1_fragment_7	CP031844.2_Bartonella_krasnovii_OE1-1	dormant	0.74803	0.869375	-8.33567	33373	55.4782	56	8.29512	1	1977534	63.8138	64	13.3995
positive	dormant	subsample	SRR6873524	VIBRANT	611857	645229	CP031844.2_Bartonella_krasnovii_OE1-1_fragment_7	CP031844.2_Bartonella_krasnovii_OE1-1	dormant	0.193092	0.895752	-0.331653	33373	2.84973	3	1.57033	0.942918	1977534	3.18138	3	1.85318
positive	dormant	all	1363	VIBRANT	582293	595766	NC_009004.1_Lactococcus_lactis_subsp_cremoris_MG1363_fragment_10	NC_009004.1_Lactococcus_lactis_subsp_cremoris_MG1363	dormant	0.278818	0.940095	-26.604	13474	417.5	428	89.0815	1	2403628	444.104	441	101.357
positive	dormant	subsample	1363	VIBRANT	582293	595766	NC_009004.1_Lactococcus_lactis_subsp_cremoris_MG1363_fragment_10	NC_009004.1_Lactococcus_lactis_subsp_cremoris_MG1363	dormant	0.330228	0.897708	-2.27408	13474	19.9573	20	6.66053	1	2403628	22.2313	22	7.10507
positive	dormant	all	1363a	VIBRANT	582293	595766	NC_009004.1_Lactococcus_lactis_subsp_cremoris_MG1363_fragment_10	NC_009004.1_Lactococcus_lactis_subsp_cremoris_MG1363	dormant	0.259769	0.631327	-49.2122	13474	84.2727	85	22.2147	1	2403628	133.485	97	266.995
positive	dormant	subsample	1363a	VIBRANT	582293	595766	NC_009004.1_Lactococcus_lactis_subsp_cremoris_MG1363_fragment_10	NC_009004.1_Lactococcus_lactis_subsp_cremoris_MG1363	dormant	0.26902	0.603295	-2.63865	13474	4.01277	4	2.31483	0.954282	2403628	6.65142	5	13.6766
positive	dormant	all	1363b	VIBRANT	582293	595766	NC_009004.1_Lactococcus_lactis_subsp_cremoris_MG1363_fragment_10	NC_009004.1_Lactococcus_lactis_subsp_cremoris_MG1363	dormant	0.177437	0.581058	-39.2897	13474	54.4933	55	14.4963	1	2403628	93.783	62	312.812
positive	dormant	subsample	1363b	VIBRANT	582293	595766	NC_009004.1_Lactococcus_lactis_subsp_cremoris_MG1363_fragment_10	NC_009004.1_Lactococcus_lactis_subsp_cremoris_MG1363	dormant	0.175541	0.575232	-1.97465	13474	2.67411	2	1.92628	0.904928	2403628	4.64876	3	15.7914
positive	dormant	all	1363	VIBRANT	779032	820246	NC_009004.1_Lactococcus_lactis_subsp_cremoris_MG1363_fragment_15	NC_009004.1_Lactococcus_lactis_subsp_cremoris_MG1363	dormant	0.090088	1.01732	7.69301	41215	451.797	457	65.6587	1	2403628	444.104	441	101.357
positive	dormant	subsample	1363	VIBRANT	779032	820246	NC_009004.1_Lactococcus_lactis_subsp_cremoris_MG1363_fragment_15	NC_009004.1_Lactococcus_lactis_subsp_cremoris_MG1363	dormant	0.118105	1.03517	0.781818	41215	23.0132	23	6.09573	1	2403628	22.2313	22	7.10507
positive	active	all	1363a	VIBRANT	779032	820246	NC_009004.1_Lactococcus_lactis_subsp_cremoris_MG1363_fragment_15	NC_009004.1_Lactococcus_lactis_subsp_cremoris_MG1363	active	5.97999	116.123	15367.2	41215	15500.7	16260	3624.37	1	2403628	133.485	97	266.995
positive	active	subsample	1363a	VIBRANT	779032	820246	NC_009004.1_Lactococcus_lactis_subsp_cremoris_MG1363_fragment_15	NC_009004.1_Lactococcus_lactis_subsp_cremoris_MG1363	active	5.85312	116.841	770.51	41215	777.161	816	185.665	1	2403628	6.65142	5	13.6766
positive	active	all	1363b	VIBRANT	779032	820246	NC_009004.1_Lactococcus_lactis_subsp_cremoris_MG1363_fragment_15	NC_009004.1_Lactococcus_lactis_subsp_cremoris_MG1363	active	5.90849	203.732	19012.8	41215	19106.6	19985	4540.01	1	2403628	93.783	62	312.812
positive	active	subsample	1363b	VIBRANT	779032	820246	NC_009004.1_Lactococcus_lactis_subsp_cremoris_MG1363_fragment_15	NC_009004.1_Lactococcus_lactis_subsp_cremoris_MG1363	active	5.87807	206.038	953.171	41215	957.82	1003	228.78	1	2403628	4.64876	3	15.7914
positive	dormant	all	1363	VIBRANT	32974	56777	NC_009004.1_Lactococcus_lactis_subsp_cremoris_MG1363_fragment_2	NC_009004.1_Lactococcus_lactis_subsp_cremoris_MG1363	dormant	0.837153	1.18924	84.0403	23804	528.144	536	99.4096	1	2403628	444.104	441	101.357
positive	dormant	subsample	1363	VIBRANT	32974	56777	NC_009004.1_Lactococcus_lactis_subsp_cremoris_MG1363_fragment_2	NC_009004.1_Lactococcus_lactis_subsp_cremoris_MG1363	dormant	0.501351	1.16621	3.69507	23804	25.9264	26	7.62615	1	2403628	22.2313	22	7.10507
positive	active	all	1363a	VIBRANT	32974	56777	NC_009004.1_Lactococcus_lactis_subsp_cremoris_MG1363_fragment_2	NC_009004.1_Lactococcus_lactis_subsp_cremoris_MG1363	active	0.725526	3.52782	337.426	23804	470.911	304	601.09	1	2403628	133.485	97	266.995
positive	active	subsample	1363a	VIBRANT	32974	56777	NC_009004.1_Lactococcus_lactis_subsp_cremoris_MG1363_fragment_2	NC_009004.1_Lactococcus_lactis_subsp_cremoris_MG1363	active	0.712049	3.4292	16.1576	23804	22.809	15	29.0306	1	2403628	6.65142	5	13.6766
positive	active	all	1363b	VIBRANT	32974	56777	NC_009004.1_Lactococcus_lactis_subsp_cremoris_MG1363_fragment_2	NC_009004.1_Lactococcus_lactis_subsp_cremoris_MG1363	dormant	0.545121	4.29656	309.161	23804	402.944	187	738.546	1	2403628	93.783	62	312.812
positive	active	subsample	1363b	VIBRANT	32974	56777	NC_009004.1_Lactococcus_lactis_subsp_cremoris_MG1363_fragment_2	NC_009004.1_Lactococcus_lactis_subsp_cremoris_MG1363	dormant	0.531208	4.30335	15.3565	23804	20.0053	9	37.7101	0.998404	2403628	4.64876	3	15.7914
positive	dormant	all	1363	VIBRANT	2064418	2111474	NC_009004.1_Lactococcus_lactis_subsp_cremoris_MG1363_fragment_29	NC_009004.1_Lactococcus_lactis_subsp_cremoris_MG1363	dormant	0.764196	1.15032	66.7593	47057	510.863	514	70.6387	1	2403628	444.104	441	101.357
positive	dormant	subsample	1363	VIBRANT	2064418	2111474	NC_009004.1_Lactococcus_lactis_subsp_cremoris_MG1363_fragment_29	NC_009004.1_Lactococcus_lactis_subsp_cremoris_MG1363	dormant	0.48033	1.14577	3.24065	47057	25.472	25	6.36823	1	2403628	22.2313	22	7.10507
positive	dormant	all	1363a	VIBRANT	2064418	2111474	NC_009004.1_Lactococcus_lactis_subsp_cremoris_MG1363_fragment_29	NC_009004.1_Lactococcus_lactis_subsp_cremoris_MG1363	dormant	0.242899	1.68764	91.7899	47057	225.275	122	462.948	1	2403628	133.485	97	266.995
positive	dormant	subsample	1363a	VIBRANT	2064418	2111474	NC_009004.1_Lactococcus_lactis_subsp_cremoris_MG1363_fragment_29	NC_009004.1_Lactococcus_lactis_subsp_cremoris_MG1363	dormant	0.242172	1.68024	4.52454	47057	11.176	6	22.6069	0.9949	2403628	6.65142	5	13.6766
positive	dormant	all	1363b	VIBRANT	2064418	2111474	NC_009004.1_Lactococcus_lactis_subsp_cremoris_MG1363_fragment_29	NC_009004.1_Lactococcus_lactis_subsp_cremoris_MG1363	dormant	0.280192	2.32558	124.317	47057	218.1	96	543.928	1	2403628	93.783	62	312.812
positive	dormant	subsample	1363b	VIBRANT	2064418	2111474	NC_009004.1_Lactococcus_lactis_subsp_cremoris_MG1363_fragment_29	NC_009004.1_Lactococcus_lactis_subsp_cremoris_MG1363	dormant	0.268696	2.34074	6.23279	47057	10.8815	4	28.7539	0.9735	2403628	4.64876	3	15.7914
negative	dormant	subsample	SRR9937864	VIBRANT	1996117	2015648	CP043523.1_Lactococcus_lactis_SD96_fragment_32	CP043523.1_Lactococcus_lactis_SD96	dormant	0.121735	1.04447	0.976026	19532	22.9247	23	6.30269	1	2257979	21.9487	21	9.42553
negative	dormant	subsample	SRR9937864	VIBRANT	2398569	2414894	CP043523.1_Lactococcus_lactis_SD96_fragment_40	CP043523.1_Lactococcus_lactis_SD96	dormant	0.0698707	0.974064	-0.569267	16326	21.3794	22	6.62726	1	2257979	21.9487	21	9.42553
negative	dormant	subsample	SRR9937864	VIBRANT	49358	91430	CP043523.1_Lactococcus_lactis_SD96_fragment_1	CP043523.1_Lactococcus_lactis_SD96	dormant	0.119328	1.0428	0.939485	42073	22.8881	23	5.92723	1	2257979	21.9487	21	9.42553
negative	dormant	subsample	SRR9937864	VIBRANT	110523	140058	CP043523.1_Lactococcus_lactis_SD96_fragment_2	CP043523.1_Lactococcus_lactis_SD96	dormant	0.122353	0.955364	-0.979708	29536	20.969	21	6.2762	1	2257979	21.9487	21	9.42553
negative	dormant	subsample	SRR9937864	VIBRANT	1494085	1533031	CP043523.1_Lactococcus_lactis_SD96_fragment_23	CP043523.1_Lactococcus_lactis_SD96	dormant	0.29013	1.10569	2.31965	38947	24.2683	24	6.24548	1	2257979	21.9487	21	9.42553
negative	dormant	subsample	SRR9937864	VIBRANT	2070499	2082077	CP043523.1_Lactococcus_lactis_SD96_fragment_34	CP043523.1_Lactococcus_lactis_SD96	dormant	0.0404056	1.01566	0.343764	11579	22.2924	22	7.47838	1	2257979	21.9487	21	9.42553
negative	dormant	subsample	DRR235005	VIBRANT	954253	1013110	AP023239.1_Paenibacillus_URB8-2_fragment_13	AP023239.1_Paenibacillus_URB8-2	dormant	0.0404868	0	-0.00140297	58858	0	0	0	0	5524708	0.00140297	0	0.0490061
negative	dormant	subsample	SRR11536937	VIBRANT	1853935	1887392	CP051548.1_Phytobacter_diazotrophicus_UAEU22_fragment_11	CP051548.1_Phytobacter_diazotrophicus_UAEU22	dormant	0.0834412	1.01517	0.743868	33458	49.7926	49	8.87029	1	5379235	49.0487	49	8.95926
negative	dormant	subsample	SRR11536937	VIBRANT	3728749	3738020	CP051548.1_Phytobacter_diazotrophicus_UAEU22_fragment_24	CP051548.1_Phytobacter_diazotrophicus_UAEU22	dormant	0.238656	0.956679	-2.12485	9272	46.9239	47	8.8472	1	5379235	49.0487	49	8.95926
negative	dormant	subsample	SRR9126609	VIBRANT	1121071	1141236	CP034225.1_Kosakonia_CCTCC_fragment_5	CP034225.1_Kosakonia_CCTCC	dormant	0.379403	1.08344	2.32133	20166	30.1411	30	6.25143	1	4705578	27.8198	28	5.98238
negative	dormant	subsample	SRR9126609	VIBRANT	2289064	2308442	CP034225.1_Kosakonia_CCTCC_fragment_13	CP034225.1_Kosakonia_CCTCC	dormant	0.23874	0.95359	-1.29113	19379	26.5287	26	4.76513	1	4705578	27.8198	28	5.98238
negative	dormant	subsample	SRR9126609	VIBRANT	1871890	1915944	CP034225.1_Kosakonia_CCTCC_fragment_9	CP034225.1_Kosakonia_CCTCC	dormant	0.0794914	0.983442	-0.460654	44055	27.3591	27	5.60138	1	4705578	27.8198	28	5.98238
negative	dormant	subsample	SRR10446101	VIBRANT	1291529	1340848	CP043939.1_Lactobacillus_nenjiangensis_SH-Y15_fragment_26	CP043939.1_Lactobacillus_nenjiangensis_SH-Y15	dormant	0.110037	0.95326	-0.373348	49320	7.61442	7	2.81522	1	2157474	7.98776	8	3.88569
negative	dormant	subsample	SRR8785182	VIBRANT	373423	442127	SPDU01000001.1_Brevibacterium_frigoritolerans_GD44_fragment_2	SPDU01000001.1_Brevibacterium_frigoritolerans_GD44	not present	NA	NA	NA	68705	NA	NA	NA	NA	1776469	NA	NA	NA
negative	dormant	subsample	SRR9305630	VIBRANT	910372	918875	CP041046.1_Luteibacter_pinisoli_MAH-14_fragment_8	CP041046.1_Luteibacter_pinisoli_MAH-14	dormant	0.0573937	1.02488	0.190238	8504	7.83502	7	2.94999	1	4601892	7.64478	7	3.64293
negative	dormant	subsample	DRR212145	VIBRANT	3062723	3099354	AP022323.1_Aeribacillus_pallidus_PI8_fragment_34	AP022323.1_Aeribacillus_pallidus_PI8	dormant	0.368776	1.08738	2.45029	36632	30.492	31	6.76032	1	3796182	28.0417	28	6.52638
negative	dormant	subsample	SRR8101943	VIBRANT	187524	231511	QQVY01000001.1_Paracoccus_JM45_fragment_3	QQVY01000001.1_Paracoccus_JM45	not present	NA	NA	NA	43988	NA	NA	NA	NA	739972	NA	NA	NA
negative	dormant	subsample	SRR8101943	VIBRANT	149627	164788	QQVY01000001.1_Paracoccus_JM45_fragment_2	QQVY01000001.1_Paracoccus_JM45	not present	NA	NA	NA	15162	NA	NA	NA	NA	739972	NA	NA	NA
negative	dormant	subsample	SRR11413021	VIBRANT	5967	13290	JAAVLZ010000021.1_Oscillospiraceae_bacterium_HV4-5-C5C_fragment_1	JAAVLZ010000021.1_Oscillospiraceae_bacterium_HV4-5-C5C	not present	NA	NA	NA	7324	NA	NA	NA	NA	50511	NA	NA	NA
negative	dormant	subsample	DRR192186	VIBRANT	2489555	2536568	AP021849.1_Deinococcus_grandis_ATCC_43672_fragment_39	AP021849.1_Deinococcus_grandis_ATCC_43672	dormant	0.18607	1.19029	0.465631	47014	2.91256	2	2.3407	0.874676	3194188	2.44693	2	2.65437
negative	dormant	subsample	DRR162742	VIBRANT	703761	714262	AP019389.1_Erythrobacter_flavus_KJ5_fragment_13	AP019389.1_Erythrobacter_flavus_KJ5	dormant	0.45512	1.21843	1.14288	10502	6.37517	6	2.42895	1	2808400	5.23229	5	2.59074
negative	dormant	subsample	DRR140493	VIBRANT	2712262	2751474	AP018756.1_Metakosakonia_MRY16-398_fragment_20	AP018756.1_Metakosakonia_MRY16-398	dormant	0.130045	0.932159	-0.337518	39213	4.63765	4	2.47141	0.984418	5527400	4.97516	5	2.71372
negative	dormant	subsample	DRR140493	VIBRANT	2566452	2614020	AP018756.1_Metakosakonia_MRY16-398_fragment_18	AP018756.1_Metakosakonia_MRY16-398	dormant	0.0938002	1.05168	0.257109	47569	5.23227	5	2.76807	0.982825	5527400	4.97516	5	2.71372
negative	dormant	subsample	DRR140493	VIBRANT	3623153	3676120	AP018756.1_Metakosakonia_MRY16-398_fragment_27	AP018756.1_Metakosakonia_MRY16-398	dormant	0.0765344	0.957577	-0.211061	52968	4.7641	4	2.80105	0.976703	5527400	4.97516	5	2.71372
negative	dormant	subsample	DRR140493	VIBRANT	2380066	2406436	AP018756.1_Metakosakonia_MRY16-398_fragment_16	AP018756.1_Metakosakonia_MRY16-398	dormant	0.020112	1.01101	0.0547931	26371	5.02996	5	2.73502	0.983012	5527400	4.97516	5	2.71372
negative	dormant	subsample	DRR140493	VIBRANT	4869738	4888472	AP018756.1_Metakosakonia_MRY16-398_fragment_35	AP018756.1_Metakosakonia_MRY16-398	dormant	0.188696	1.10575	0.526144	18735	5.50131	5	2.86098	0.988151	5527400	4.97516	5	2.71372
negative	dormant	subsample	DRR140493	VIBRANT	1326920	1370391	AP018756.1_Metakosakonia_MRY16-398_fragment_7	AP018756.1_Metakosakonia_MRY16-398	dormant	0.0822578	1.04662	0.231958	43472	5.20712	5	2.9222	0.979803	5527400	4.97516	5	2.71372
negative	dormant	subsample	DRR140493	VIBRANT	2056101	2112852	AP018756.1_Metakosakonia_MRY16-398_fragment_14	AP018756.1_Metakosakonia_MRY16-398	dormant	0.154985	0.919439	-0.400805	56752	4.57436	4	2.45183	0.990432	5527400	4.97516	5	2.71372
negative	dormant	subsample	DRR140493	VIBRANT	5482805	5522141	AP018756.1_Metakosakonia_MRY16-398_fragment_41	AP018756.1_Metakosakonia_MRY16-398	dormant	0.175273	1.10171	0.506011	39337	5.48118	5	3.05045	0.994839	5527400	4.97516	5	2.71372
negative	dormant	subsample	DRR140493	VIBRANT	1235693	1266070	AP018756.1_Metakosakonia_MRY16-398_fragment_6	AP018756.1_Metakosakonia_MRY16-398	dormant	0.110611	1.06038	0.300397	30378	5.27556	5	2.71789	0.968662	5527400	4.97516	5	2.71372
negative	dormant	subsample	DRR140493	VIBRANT	3870372	3907044	AP018756.1_Metakosakonia_MRY16-398_fragment_29	AP018756.1_Metakosakonia_MRY16-398	dormant	0.0361892	1.02036	0.101295	36673	5.07646	5	2.88186	0.968751	5527400	4.97516	5	2.71372
negative	dormant	subsample	SRR11070453	VIBRANT	2543669	2585185	CP048832.1_Janthinobacterium_lividum_EIF1_fragment_19	CP048832.1_Janthinobacterium_lividum_EIF1	dormant	0.365689	1.2287	1.35202	41517	7.26377	7	3.88735	0.996315	6331772	5.91175	5	3.49669
negative	dormant	subsample	SRR8560599	VIBRANT	1634838	1675751	NZ_CP035765.1_Sphingomonas_paucimobilis_AIMST_S2_fragment_17	NZ_CP035765.1_Sphingomonas_paucimobilis_AIMST_S2	dormant	0.0304971	1.00781	0.155115	40914	20.0241	20	5.07894	1	3886799	19.8689	20	5.09351
negative	dormant	subsample	SRR8560599	VIBRANT	1090549	1131730	NZ_CP035765.1_Sphingomonas_paucimobilis_AIMST_S2_fragment_13	NZ_CP035765.1_Sphingomonas_paucimobilis_AIMST_S2	dormant	0.13379	1.03333	0.662316	41182	20.5313	20	4.80309	1	3886799	19.8689	20	5.09351
negative	dormant	subsample	SRR8560599	VIBRANT	1453086	1489395	NZ_CP035765.1_Sphingomonas_paucimobilis_AIMST_S2_fragment_14	NZ_CP035765.1_Sphingomonas_paucimobilis_AIMST_S2	dormant	0.0530866	1.01433	0.284797	36310	20.1537	19	5.62294	1	3886799	19.8689	20	5.09351
negative	dormant	subsample	DRR153226	VIBRANT	687738	742989	AP019004.1_Phascolarctobacterium_faecium_JCM_30894_fragment_7	AP019004.1_Phascolarctobacterium_faecium_JCM_30894	dormant	1.92007	1.52358	25.4968	55252	74.1938	74	13.6372	1	2317993	48.6969	47	12.9112
negative	dormant	subsample	DRR153226	VIBRANT	1967406	1993146	AP019004.1_Phascolarctobacterium_faecium_JCM_30894_fragment_12	AP019004.1_Phascolarctobacterium_faecium_JCM_30894	dormant	0.0626842	0.984636	-0.748179	25741	47.9488	47	10.873	1	2317993	48.6969	47	12.9112
negative	dormant	subsample	DRR153226	VIBRANT	1198597	1253681	AP019004.1_Phascolarctobacterium_faecium_JCM_30894_fragment_9	AP019004.1_Phascolarctobacterium_faecium_JCM_30894	dormant	0.352609	0.918248	-3.98106	55085	44.7159	44	9.39373	1	2317993	48.6969	47	12.9112
negative	dormant	subsample	SRR9822082	VIBRANT	1308217	1351196	CP026600.1_Clostridiaceae_14S0207_fragment_19	CP026600.1_Clostridiaceae_14S0207	dormant	0.00719861	1.01176	0.0298502	42980	2.56917	2	3.62817	0.584481	2804457	2.53932	1	4.60716
negative	dormant	subsample	SRR9822082	VIBRANT	1185403	1287145	CP026600.1_Clostridiaceae_14S0207_fragment_18	CP026600.1_Clostridiaceae_14S0207	dormant	0.266624	0.609944	-0.990478	101743	1.54884	0	2.52484	0.435843	2804457	2.53932	1	4.60716
negative	dormant	all	DRR192186	VIBRANT	2489555	2536568	AP021849.1_Deinococcus_grandis_ATCC_43672_fragment_39	AP021849.1_Deinococcus_grandis_ATCC_43672	dormant	0.151024	1.10907	5.29672	47014	53.861	51	27.564	0.999596	3194188	48.5643	43	41.235
negative	dormant	all	DRR212145	VIBRANT	3062723	3099354	AP022323.1_Aeribacillus_pallidus_PI8_fragment_34	AP022323.1_Aeribacillus_pallidus_PI8	dormant	0.708938	1.05884	33.1017	36632	595.706	600	44.0989	1	3796182	562.604	565	49.1484
negative	dormant	all	DRR235005	VIBRANT	954253	1013110	AP023239.1_Paenibacillus_URB8-2_fragment_13	AP023239.1_Paenibacillus_URB8-2	dormant	0.0676068	1.54787	0.0158279	58858	0.0447178	0	0.252558	0.034184	5524708	0.0288899	0	0.214094
negative	dormant	all	SRR8101943	VIBRANT	187524	231511	QQVY01000001.1_Paracoccus_JM45_fragment_3	QQVY01000001.1_Paracoccus_JM45	not present	NA	NA	NA	43988	NA	NA	NA	NA	739972	NA	NA	NA
negative	dormant	all	SRR8101943	VIBRANT	149627	164788	QQVY01000001.1_Paracoccus_JM45_fragment_2	QQVY01000001.1_Paracoccus_JM45	not present	NA	NA	NA	15162	NA	NA	NA	NA	739972	NA	NA	NA
negative	dormant	all	SRR10446101	VIBRANT	1291529	1340848	CP043939.1_Lactobacillus_nenjiangensis_SH-Y15_fragment_26	CP043939.1_Lactobacillus_nenjiangensis_SH-Y15	dormant	0.188258	0.952285	-7.58001	49320	151.281	151	18.0772	1	2157474	158.861	155	53.996
negative	dormant	all	DRR153226	VIBRANT	687738	742989	AP019004.1_Phascolarctobacterium_faecium_JCM_30894_fragment_7	AP019004.1_Phascolarctobacterium_faecium_JCM_30894	dormant	2.28554	1.51358	501.455	55252	1477.84	1463	221.881	1	2317993	976.388	943	216.898
negative	dormant	all	DRR153226	VIBRANT	1967406	1993146	AP019004.1_Phascolarctobacterium_faecium_JCM_30894_fragment_12	AP019004.1_Phascolarctobacterium_faecium_JCM_30894	dormant	0.150802	0.969664	-29.6201	25741	946.768	897	173.535	1	2317993	976.388	943	216.898
negative	dormant	all	DRR153226	VIBRANT	1198597	1253681	AP019004.1_Phascolarctobacterium_faecium_JCM_30894_fragment_9	AP019004.1_Phascolarctobacterium_faecium_JCM_30894	dormant	0.459819	0.912752	-85.1881	55085	891.2	866	146.974	1	2317993	976.388	943	216.898
negative	dormant	all	SRR9822082	VIBRANT	1308217	1351196	CP026600.1_Clostridiaceae_14S0207_fragment_19	CP026600.1_Clostridiaceae_14S0207	dormant	0.0461561	1.06552	3.34687	42980	54.4272	32	60.8631	0.985714	2804457	51.0803	23	82.5328
negative	dormant	all	SRR9822082	VIBRANT	1185403	1287145	CP026600.1_Clostridiaceae_14S0207_fragment_18	CP026600.1_Clostridiaceae_14S0207	dormant	0.312772	0.605616	-20.1453	101743	30.935	19	38.5404	0.971566	2804457	51.0803	23	82.5328
negative	dormant	all	SRR8560599	VIBRANT	1634838	1675751	NZ_CP035765.1_Sphingomonas_paucimobilis_AIMST_S2_fragment_17	NZ_CP035765.1_Sphingomonas_paucimobilis_AIMST_S2	dormant	0.130643	1.01241	4.9284	40914	401.972	403	32.6791	1	3886799	397.044	397	42.1697
negative	dormant	all	SRR8560599	VIBRANT	1090549	1131730	NZ_CP035765.1_Sphingomonas_paucimobilis_AIMST_S2_fragment_13	NZ_CP035765.1_Sphingomonas_paucimobilis_AIMST_S2	dormant	0.0654552	1.00605	2.40158	41182	399.446	399	30.2339	1	3886799	397.044	397	42.1697
negative	dormant	all	SRR8560599	VIBRANT	1453086	1489395	NZ_CP035765.1_Sphingomonas_paucimobilis_AIMST_S2_fragment_14	NZ_CP035765.1_Sphingomonas_paucimobilis_AIMST_S2	dormant	0.0490774	1.00612	2.42793	36310	399.472	394	55.8263	1	3886799	397.044	397	42.1697
negative	dormant	all	SRR9937864	VIBRANT	1996117	2015648	CP043523.1_Lactococcus_lactis_SD96_fragment_32	CP043523.1_Lactococcus_lactis_SD96	dormant	0.294987	1.08192	36.0262	19532	475.795	483	74.568	1	2257979	439.769	444	155.789
negative	dormant	all	SRR9937864	VIBRANT	2398569	2414894	CP043523.1_Lactococcus_lactis_SD96_fragment_40	CP043523.1_Lactococcus_lactis_SD96	dormant	0.103961	0.970702	-12.8841	16326	426.884	446	80.3032	1	2257979	439.769	444	155.789
negative	dormant	all	SRR9937864	VIBRANT	49358	91430	CP043523.1_Lactococcus_lactis_SD96_fragment_1	CP043523.1_Lactococcus_lactis_SD96	dormant	0.176265	1.04692	20.6347	42073	460.403	470	56.0277	1	2257979	439.769	444	155.789
negative	dormant	all	SRR9937864	VIBRANT	110523	140058	CP043523.1_Lactococcus_lactis_SD96_fragment_2	CP043523.1_Lactococcus_lactis_SD96	dormant	0.138304	0.961449	-16.9537	29536	422.815	442	76.0478	1	2257979	439.769	444	155.789
negative	dormant	all	SRR9937864	VIBRANT	1494085	1533031	CP043523.1_Lactococcus_lactis_SD96_fragment_23	CP043523.1_Lactococcus_lactis_SD96	dormant	0.313485	1.08195	36.0384	38947	475.807	480	46.4949	1	2257979	439.769	444	155.789
negative	dormant	all	SRR9937864	VIBRANT	2070499	2082077	CP043523.1_Lactococcus_lactis_SD96_fragment_34	CP043523.1_Lactococcus_lactis_SD96	dormant	0.0137045	0.996178	-1.68077	11579	438.088	457	76.2428	1	2257979	439.769	444	155.789
negative	dormant	all	SRR9126609	VIBRANT	1121071	1141236	CP034225.1_Kosakonia_CCTCC_fragment_5	CP034225.1_Kosakonia_CCTCC	dormant	0.756749	1.08123	45.2014	20166	601.686	597	58.3066	1	4705578	556.484	555	61.1222
negative	dormant	all	SRR9126609	VIBRANT	2289064	2308442	CP034225.1_Kosakonia_CCTCC_fragment_13	CP034225.1_Kosakonia_CCTCC	dormant	0.869157	0.917442	-45.9424	19379	510.542	509	43.0363	1	4705578	556.484	555	61.1222
negative	dormant	all	SRR9126609	VIBRANT	1871890	1915944	CP034225.1_Kosakonia_CCTCC_fragment_9	CP034225.1_Kosakonia_CCTCC	dormant	0.143515	0.985079	-8.30351	44055	548.181	543	54.3983	1	4705578	556.484	555	61.1222
negative	dormant	all	SRR11536937	VIBRANT	1853935	1887392	CP051548.1_Phytobacter_diazotrophicus_UAEU22_fragment_11	CP051548.1_Phytobacter_diazotrophicus_UAEU22	dormant	0.0774759	0.993106	-6.76928	33458	975.082	970	78.0414	1	5379235	981.851	977	95.7993
negative	dormant	all	SRR11536937	VIBRANT	3728749	3738020	CP051548.1_Phytobacter_diazotrophicus_UAEU22_fragment_24	CP051548.1_Phytobacter_diazotrophicus_UAEU22	dormant	0.381772	0.965759	-33.6194	9272	948.232	946	79.5749	1	5379235	981.851	977	95.7993
negative	dormant	all	DRR162742	VIBRANT	703761	714262	AP019389.1_Erythrobacter_flavus_KJ5_fragment_13	AP019389.1_Erythrobacter_flavus_KJ5	dormant	0.627145	1.10506	10.9619	10502	115.302	118	17.5895	1	2808400	104.341	104	17.3678
negative	dormant	all	SRR11070453	VIBRANT	2543669	2585185	CP048832.1_Janthinobacterium_lividum_EIF1_fragment_19	CP048832.1_Janthinobacterium_lividum_EIF1	dormant	0.388472	1.12517	14.8411	41517	133.406	132	39.8854	1	6331772	118.565	115	36.4445
negative	dormant	all	DRR140493	VIBRANT	2712262	2751474	AP018756.1_Metakosakonia_MRY16-398_fragment_20	AP018756.1_Metakosakonia_MRY16-398	dormant	0.347944	0.932269	-6.74997	39213	92.9082	94	18.4053	1	5527400	99.6582	99	20.3454
negative	dormant	all	DRR140493	VIBRANT	2566452	2614020	AP018756.1_Metakosakonia_MRY16-398_fragment_18	AP018756.1_Metakosakonia_MRY16-398	dormant	0.0259002	1.00502	0.499859	47569	100.158	101	18.1935	1	5527400	99.6582	99	20.3454
negative	dormant	all	DRR140493	VIBRANT	3623153	3676120	AP018756.1_Metakosakonia_MRY16-398_fragment_27	AP018756.1_Metakosakonia_MRY16-398	dormant	0.281138	0.944996	-5.48159	52968	94.1766	94	18.6118	1	5527400	99.6582	99	20.3454
negative	dormant	all	DRR140493	VIBRANT	2380066	2406436	AP018756.1_Metakosakonia_MRY16-398_fragment_16	AP018756.1_Metakosakonia_MRY16-398	dormant	0.100036	1.02016	2.00893	26371	101.667	101	19.8152	1	5527400	99.6582	99	20.3454
negative	dormant	all	DRR140493	VIBRANT	4869738	4888472	AP018756.1_Metakosakonia_MRY16-398_fragment_35	AP018756.1_Metakosakonia_MRY16-398	dormant	0.421461	1.08585	8.55593	18735	108.214	109	20.2558	1	5527400	99.6582	99	20.3454
negative	dormant	all	DRR140493	VIBRANT	1326920	1370391	AP018756.1_Metakosakonia_MRY16-398_fragment_7	AP018756.1_Metakosakonia_MRY16-398	dormant	0.275155	1.05495	5.47661	43472	105.135	105	19.4521	1	5527400	99.6582	99	20.3454
negative	dormant	all	DRR140493	VIBRANT	2056101	2112852	AP018756.1_Metakosakonia_MRY16-398_fragment_14	AP018756.1_Metakosakonia_MRY16-398	dormant	0.27418	0.94477	-5.50411	56752	94.1541	94	19.8005	1	5527400	99.6582	99	20.3454
negative	dormant	all	DRR140493	VIBRANT	5482805	5522141	AP018756.1_Metakosakonia_MRY16-398_fragment_41	AP018756.1_Metakosakonia_MRY16-398	dormant	0.365058	1.07722	7.69585	39337	107.354	108	21.7922	1	5527400	99.6582	99	20.3454
negative	dormant	all	DRR140493	VIBRANT	1235693	1266070	AP018756.1_Metakosakonia_MRY16-398_fragment_6	AP018756.1_Metakosakonia_MRY16-398	dormant	0.153346	0.968641	-3.12521	30378	96.533	97	20.4149	1	5527400	99.6582	99	20.3454
negative	dormant	all	DRR140493	VIBRANT	3870372	3907044	AP018756.1_Metakosakonia_MRY16-398_fragment_29	AP018756.1_Metakosakonia_MRY16-398	dormant	0.0326996	0.99325	-0.672698	36673	98.9855	100	20.7963	1	5527400	99.6582	99	20.3454
negative	dormant	all	SRR8785182	VIBRANT	373423	442127	SPDU01000001.1_Brevibacterium_frigoritolerans_GD44_fragment_2	SPDU01000001.1_Brevibacterium_frigoritolerans_GD44	not present	NA	NA	NA	68705	NA	NA	NA	NA	1776469	NA	NA	NA
negative	dormant	all	SRR11413021	VIBRANT	5967	13290	JAAVLZ010000021.1_Oscillospiraceae_bacterium_HV4-5-C5C_fragment_1	JAAVLZ010000021.1_Oscillospiraceae_bacterium_HV4-5-C5C	not present	NA	NA	NA	7324	NA	NA	NA	NA	50511	NA	NA	NA
negative	dormant	all	SRR9305630	VIBRANT	910372	918875	CP041046.1_Luteibacter_pinisoli_MAH-14_fragment_8	CP041046.1_Luteibacter_pinisoli_MAH-14	dormant	0.303587	1.08525	13.0439	8504	166.048	170	40.2314	1	4601892	153.004	148	45.5367
positive	active	subsample	SRR1137233	PHASTER	1314824	1350062	AE017333.1_Bacillus_licheniformis_prophage_1	AE017333.1_Bacillus_licheniformis	dormant	0.6377	1.81641	1.25749	35239	2.79775	2	2.07241	0.873152	4047113	1.54027	1	1.866
positive	active	all	SRR1137233	PHASTER	1314824	1350062	AE017333.1_Bacillus_licheniformis_prophage_1	AE017333.1_Bacillus_licheniformis	dormant	0.927726	1.73811	22.7045	35239	53.4647	52	20.1288	1	4047113	30.7603	22	28.1551
positive	active	subsample	SRR1137233	PHASTER	1488392	1557044	AE017333.1_Bacillus_licheniformis_prophage_2	AE017333.1_Bacillus_licheniformis	dormant	0.263563	1.29408	0.452959	68653	1.99323	2	1.55732	0.833292	4047113	1.54027	1	1.866
positive	active	all	SRR1137233	PHASTER	1488392	1557044	AE017333.1_Bacillus_licheniformis_prophage_2	AE017333.1_Bacillus_licheniformis	dormant	0.399704	1.28544	8.78033	68653	39.5406	39	13.1299	1	4047113	30.7603	22	28.1551
positive	dormant	subsample	SRR1137233	PHASTER	2854951	2867485	AE017333.1_Bacillus_licheniformis_prophage_3	AE017333.1_Bacillus_licheniformis	dormant	0.219027	0.781364	-0.336757	12535	1.20351	1	1.11622	0.700199	4047113	1.54027	1	1.866
positive	dormant	all	SRR1137233	PHASTER	2854951	2867485	AE017333.1_Bacillus_licheniformis_prophage_3	AE017333.1_Bacillus_licheniformis	dormant	0.219875	0.854259	-4.48305	12535	26.2772	26	6.22236	1	4047113	30.7603	22	28.1551
positive	dormant	subsample	SRR1137233	PHASTER	3421796	3480600	AE017333.1_Bacillus_licheniformis_prophage_4	AE017333.1_Bacillus_licheniformis	dormant	0.141036	1.14974	0.230636	58805	1.7709	2	1.3662	0.827107	4047113	1.54027	1	1.866
positive	dormant	all	SRR1137233	PHASTER	3421796	3480600	AE017333.1_Bacillus_licheniformis_prophage_4	AE017333.1_Bacillus_licheniformis	dormant	0.362362	1.2514	7.73311	58805	38.4934	37	10.8697	1	4047113	30.7603	22	28.1551
positive	dormant	subsample	SRR6873516	PHASTER	855598	908130	CP031844.2_Bartonella_krasnovii_OE1-1_prophage_1	CP031844.2_Bartonella_krasnovii_OE1-1	dormant	0.496151	0.687881	-0.767788	52533	1.69214	2	1.45395	0.73647	2104731	2.45992	2	1.63568
positive	dormant	all	SRR6873516	PHASTER	855598	908130	CP031844.2_Bartonella_krasnovii_OE1-1_prophage_1	CP031844.2_Bartonella_krasnovii_OE1-1	dormant	0.956424	0.726659	-13.4186	52533	35.6725	41	16.2865	0.890773	2104731	49.091	49	11.3327
positive	active	subsample	SRR6873517	PHASTER	855598	908130	CP031844.2_Bartonella_krasnovii_OE1-1_prophage_1	CP031844.2_Bartonella_krasnovii_OE1-1	dormant	0.345339	1.25323	0.794871	52533	3.93381	3	2.6036	0.943083	2104731	3.13894	3	1.95372
positive	active	all	SRR6873517	PHASTER	855598	908130	CP031844.2_Bartonella_krasnovii_OE1-1_prophage_1	CP031844.2_Bartonella_krasnovii_OE1-1	dormant	0.450426	1.2206	13.9113	52533	76.9731	63	39.4908	1	2104731	63.0619	62	18.6602
positive	dormant	subsample	SRR6873521	PHASTER	855598	908130	CP031844.2_Bartonella_krasnovii_OE1-1_prophage_1	CP031844.2_Bartonella_krasnovii_OE1-1	dormant	0.0318075	1.01704	0.0607495	52533	3.62631	3	1.8626	0.980717	2104731	3.56556	3	1.95608
positive	dormant	all	SRR6873521	PHASTER	855598	908130	CP031844.2_Bartonella_krasnovii_OE1-1_prophage_1	CP031844.2_Bartonella_krasnovii_OE1-1	dormant	0.0679343	0.987883	-0.865753	52533	70.5845	70	11.9682	1	2104731	71.4503	72	13.4751
positive	dormant	subsample	SRR6873522	PHASTER	855598	908130	CP031844.2_Bartonella_krasnovii_OE1-1_prophage_1	CP031844.2_Bartonella_krasnovii_OE1-1	dormant	0.0831518	0.952473	-0.134937	52533	2.70422	3	1.52951	0.95519	2104731	2.83916	3	1.71098
positive	dormant	all	SRR6873522	PHASTER	855598	908130	CP031844.2_Bartonella_krasnovii_OE1-1_prophage_1	CP031844.2_Bartonella_krasnovii_OE1-1	dormant	0.154525	1.03062	1.73315	52533	58.3401	57	11.3129	1	2104731	56.6069	57	11.1184
positive	active	subsample	SRR6873523	PHASTER	855598	908130	CP031844.2_Bartonella_krasnovii_OE1-1_prophage_1	CP031844.2_Bartonella_krasnovii_OE1-1	dormant	0.374681	1.34364	1.04565	52533	4.08848	3	3.42713	0.95243	2104731	3.04283	3	1.95745
positive	active	all	SRR6873523	PHASTER	855598	908130	CP031844.2_Bartonella_krasnovii_OE1-1_prophage_1	CP031844.2_Bartonella_krasnovii_OE1-1	dormant	0.422994	1.26438	16.1261	52533	77.1225	58	49.9649	1	2104731	60.9964	59	20.2569
positive	active	subsample	SRR6873524	PHASTER	855598	908130	CP031844.2_Bartonella_krasnovii_OE1-1_prophage_1	CP031844.2_Bartonella_krasnovii_OE1-1	dormant	0.273887	1.20952	0.678044	52533	3.91426	3	2.89347	0.960939	2104731	3.23622	3	1.97112
positive	active	all	SRR6873524	PHASTER	855598	908130	CP031844.2_Bartonella_krasnovii_OE1-1_prophage_1	CP031844.2_Bartonella_krasnovii_OE1-1	dormant	0.378097	1.20515	13.3197	52533	78.2469	61	45.92	1	2104731	64.9272	63	19.3243
positive	dormant	subsample	1363	PHASTER	25908	60657	NC_009004.1_Lactococcus_lactis_subsp_cremoris_MG1363_prophage_1	NC_009004.1_Lactococcus_lactis_subsp_cremoris_MG1363	dormant	0.598113	1.19579	4.3456	34750	26.5413	27	7.43051	1	2401879	22.1957	22	7.0967
positive	dormant	all	1363	PHASTER	25908	60657	NC_009004.1_Lactococcus_lactis_subsp_cremoris_MG1363_prophage_1	NC_009004.1_Lactococcus_lactis_subsp_cremoris_MG1363	dormant	0.944053	1.21384	94.8344	34750	538.324	546	99.8782	1	2401879	443.49	441	101.028
positive	active	subsample	1363a	PHASTER	25908	60657	NC_009004.1_Lactococcus_lactis_subsp_cremoris_MG1363_prophage_1	NC_009004.1_Lactococcus_lactis_subsp_cremoris_MG1363	active	0.743664	3.13672	13.7048	34750	20.1188	14	24.516	1	2401879	6.41395	5	8.84339
positive	active	all	1363a	PHASTER	25908	60657	NC_009004.1_Lactococcus_lactis_subsp_cremoris_MG1363_prophage_1	NC_009004.1_Lactococcus_lactis_subsp_cremoris_MG1363	active	0.753222	3.20614	284.032	34750	412.778	304	506.343	1	2401879	128.746	96	167.363
positive	active	subsample	1363b	PHASTER	25908	60657	NC_009004.1_Lactococcus_lactis_subsp_cremoris_MG1363_prophage_1	NC_009004.1_Lactococcus_lactis_subsp_cremoris_MG1363	dormant	0.515065	3.7422	12.0305	34750	16.4177	9	31.7368	0.996201	2401879	4.38718	3	9.15977
positive	active	all	1363b	PHASTER	25908	60657	NC_009004.1_Lactococcus_lactis_subsp_cremoris_MG1363_prophage_1	NC_009004.1_Lactococcus_lactis_subsp_cremoris_MG1363	dormant	0.538192	3.77512	245.556	34750	334.04	190	620.192	1	2401879	88.4846	61	178.068
positive	dormant	subsample	1363	PHASTER	778852	821910	NC_009004.1_Lactococcus_lactis_subsp_cremoris_MG1363_prophage_2	NC_009004.1_Lactococcus_lactis_subsp_cremoris_MG1363	dormant	0.0838593	1.02515	0.558225	43059	22.7539	23	6.18545	1	2401879	22.1957	22	7.0967
positive	dormant	all	1363	PHASTER	778852	821910	NC_009004.1_Lactococcus_lactis_subsp_cremoris_MG1363_prophage_2	NC_009004.1_Lactococcus_lactis_subsp_cremoris_MG1363	dormant	0.0510959	1.00992	4.39823	43059	447.888	454	67.9138	1	2401879	443.49	441	101.028
positive	active	subsample	1363a	PHASTER	778852	821910	NC_009004.1_Lactococcus_lactis_subsp_cremoris_MG1363_prophage_2	NC_009004.1_Lactococcus_lactis_subsp_cremoris_MG1363	active	4.84299	117.672	748.329	43059	754.743	809	218.342	1	2401879	6.41395	5	8.84339
positive	active	all	1363a	PHASTER	778852	821910	NC_009004.1_Lactococcus_lactis_subsp_cremoris_MG1363_prophage_2	NC_009004.1_Lactococcus_lactis_subsp_cremoris_MG1363	active	4.92133	116.935	14926.2	43059	15054.9	16128	4285.98	1	2401879	128.746	96	167.363
positive	active	subsample	1363b	PHASTER	778852	821910	NC_009004.1_Lactococcus_lactis_subsp_cremoris_MG1363_prophage_2	NC_009004.1_Lactococcus_lactis_subsp_cremoris_MG1363	active	4.85839	212.001	925.698	43059	930.085	994	269.303	0.998862	2401879	4.38718	3	9.15977
positive	active	all	1363b	PHASTER	778852	821910	NC_009004.1_Lactococcus_lactis_subsp_cremoris_MG1363_prophage_2	NC_009004.1_Lactococcus_lactis_subsp_cremoris_MG1363	active	4.8769	209.688	18465.7	43059	18554.2	19828	5351.75	1	2401879	88.4846	61	178.068
positive	dormant	subsample	1363	PHASTER	2061037	2110526	NC_009004.1_Lactococcus_lactis_subsp_cremoris_MG1363_prophage_3	NC_009004.1_Lactococcus_lactis_subsp_cremoris_MG1363	dormant	0.471467	1.14304	3.17485	49490	25.3705	25	6.35057	1	2401879	22.1957	22	7.0967
positive	dormant	all	1363	PHASTER	2061037	2110526	NC_009004.1_Lactococcus_lactis_subsp_cremoris_MG1363_prophage_3	NC_009004.1_Lactococcus_lactis_subsp_cremoris_MG1363	dormant	0.724313	1.14439	64.0348	49490	507.525	512	73.6564	1	2401879	443.49	441	101.028
positive	dormant	subsample	1363a	PHASTER	2061037	2110526	NC_009004.1_Lactococcus_lactis_subsp_cremoris_MG1363_prophage_3	NC_009004.1_Lactococcus_lactis_subsp_cremoris_MG1363	dormant	0.264892	1.69491	4.45711	49490	10.8711	6	22.0915	0.994787	2401879	6.41395	5	8.84339
positive	dormant	all	1363a	PHASTER	2061037	2110526	NC_009004.1_Lactococcus_lactis_subsp_cremoris_MG1363_prophage_3	NC_009004.1_Lactococcus_lactis_subsp_cremoris_MG1363	dormant	0.263919	1.69914	90.0112	49490	218.757	121	452.359	1	2401879	128.746	96	167.363
positive	dormant	subsample	1363b	PHASTER	2061037	2110526	NC_009004.1_Lactococcus_lactis_subsp_cremoris_MG1363_prophage_3	NC_009004.1_Lactococcus_lactis_subsp_cremoris_MG1363	dormant	0.291131	2.38671	6.08376	49490	10.4709	4	28.0975	0.970782	2401879	4.38718	3	9.15977
positive	dormant	all	1363b	PHASTER	2061037	2110526	NC_009004.1_Lactococcus_lactis_subsp_cremoris_MG1363_prophage_3	NC_009004.1_Lactococcus_lactis_subsp_cremoris_MG1363	dormant	0.308403	2.38122	122.217	49490	210.702	95	531.397	1	2401879	88.4846	61	178.068
negative	dormant	all	DRR153226	PHASTER	1203508	1250257	AP019004.1_Phascolarctobacterium_faecium_JCM_30894_prophage_1	AP019004.1_Phascolarctobacterium_faecium_JCM_30894	dormant	0.47194	0.908002	-90.2515	46750	890.761	863	154.637	1	2363575	981.012	945	221.877
negative	dormant	all	DRR153226	PHASTER	704796	735618	AP019004.1_Phascolarctobacterium_faecium_JCM_30894_prophage_2	AP019004.1_Phascolarctobacterium_faecium_JCM_30894	dormant	2.65939	1.54178	531.488	30823	1512.5	1492	175.082	1	2363575	981.012	945	221.877
negative	dormant	all	DRR153226	PHASTER	1972046	1984968	AP019004.1_Phascolarctobacterium_faecium_JCM_30894_prophage_3	AP019004.1_Phascolarctobacterium_faecium_JCM_30894	dormant	0.521244	0.900683	-97.4315	12923	883.581	859	143.701	1	2363575	981.012	945	221.877
negative	dormant	all	SRR8785182	PHASTER	413338	439954	SPDU01000001.1_Brevibacterium_frigoritolerans_GD44_prophage_1	SPDU01000001.1_Brevibacterium_frigoritolerans_GD44	not present	NA	NA	NA	26617	NA	NA	NA	NA	1776469	NA	NA	NA
negative	dormant	all	SRR8560599	PHASTER	1451933	1489395	NZ_CP035765.1_Sphingomonas_paucimobilis_AIMST_S2_prophage_1	NZ_CP035765.1_Sphingomonas_paucimobilis_AIMST_S2	dormant	0.0443248	1.00548	2.17694	37463	399.238	394	55.2412	1	3873847	397.061	397	42.1029
negative	dormant	all	SRR8560599	PHASTER	1099675	1121681	NZ_CP035765.1_Sphingomonas_paucimobilis_AIMST_S2_prophage_2	NZ_CP035765.1_Sphingomonas_paucimobilis_AIMST_S2	dormant	0.103975	1.00965	3.83233	22007	400.894	400	30.7309	1	3873847	397.061	397	42.1029
negative	dormant	all	SRR8560599	PHASTER	1636056	1677628	NZ_CP035765.1_Sphingomonas_paucimobilis_AIMST_S2_prophage_3	NZ_CP035765.1_Sphingomonas_paucimobilis_AIMST_S2	dormant	0.130461	1.01232	4.89202	41573	401.953	403	32.242	1	3873847	397.061	397	42.1029
negative	dormant	all	SRR8560599	PHASTER	2362306	2392620	NZ_CP035765.1_Sphingomonas_paucimobilis_AIMST_S2_prophage_4	NZ_CP035765.1_Sphingomonas_paucimobilis_AIMST_S2	dormant	0.0378009	0.99586	-1.64365	30315	395.418	397	44.8181	1	3873847	397.061	397	42.1029
negative	dormant	all	DRR235005	PHASTER	974440	1015552	AP023239.1_Paenibacillus_URB8-2_prophage_1	AP023239.1_Paenibacillus_URB8-2	dormant	0.109827	1.96856	0.0279437	41113	0.0567947	0	0.289361	0.0417143	5542453	0.0288509	0	0.213876
negative	dormant	all	SRR9822082	PHASTER	1197074	1223156	CP026600.1_Clostridiaceae_14S0207_prophage_1	CP026600.1_Clostridiaceae_14S0207	dormant	0.142779	0.806977	-9.82395	26083	41.0712	24	51.8641	0.982709	2821491	50.8951	23	82.3317
negative	dormant	all	SRR9822082	PHASTER	1308099	1350358	CP026600.1_Clostridiaceae_14S0207_prophage_2	CP026600.1_Clostridiaceae_14S0207	dormant	0.0517892	1.07383	3.75771	42260	54.6529	32	61.2435	0.985471	2821491	50.8951	23	82.3317
negative	dormant	all	SRR9822082	PHASTER	1220450	1282502	CP026600.1_Clostridiaceae_14S0207_prophage_3	CP026600.1_Clostridiaceae_14S0207	dormant	0.343538	0.574744	-21.6435	62053	29.2517	18	34.0574	0.971089	2821491	50.8951	23	82.3317
negative	dormant	all	SRR10446101	PHASTER	1301766	1340939	CP043939.1_Lactobacillus_nenjiangensis_SH-Y15_prophage_1	CP043939.1_Lactobacillus_nenjiangensis_SH-Y15	dormant	0.104534	0.973663	-4.18138	39174	154.585	154	17.1765	1	2167620	158.766	155	53.898
negative	dormant	all	SRR11536937	PHASTER	1844495	1895493	CP051548.1_Phytobacter_diazotrophicus_UAEU22_prophage_1	CP051548.1_Phytobacter_diazotrophicus_UAEU22	dormant	0.0502618	0.9954	-4.51683	50999	977.334	968	83.4905	1	5332766	981.851	977	95.8183
negative	dormant	all	SRR11536937	PHASTER	3716181	3754380	CP051548.1_Phytobacter_diazotrophicus_UAEU22_prophage_2	CP051548.1_Phytobacter_diazotrophicus_UAEU22	dormant	0.0851284	0.991861	-7.99167	38200	973.859	975	91.8963	1	5332766	981.851	977	95.8183
negative	dormant	all	SRR9937864	PHASTER	53121	100233	CP043523.1_Lactococcus_lactis_SD96_prophage_1	CP043523.1_Lactococcus_lactis_SD96	dormant	0.259262	1.06127	26.8141	47113	464.433	473	52.0742	1	2246900	437.619	443	136.681
negative	dormant	all	SRR9937864	PHASTER	106834	128670	CP043523.1_Lactococcus_lactis_SD96_prophage_2	CP043523.1_Lactococcus_lactis_SD96	dormant	0.173144	0.95674	-18.9314	21837	418.687	438	72.3091	1	2246900	437.619	443	136.681
negative	dormant	all	SRR9937864	PHASTER	1488724	1530792	CP043523.1_Lactococcus_lactis_SD96_prophage_3	CP043523.1_Lactococcus_lactis_SD96	dormant	0.377641	1.08799	38.5081	42069	476.127	481	45.9813	1	2246900	437.619	443	136.681
negative	dormant	all	SRR9937864	PHASTER	2001301	2016230	CP043523.1_Lactococcus_lactis_SD96_prophage_4	CP043523.1_Lactococcus_lactis_SD96	dormant	0.275683	1.06766	29.6102	14930	467.229	481	66.2637	1	2246900	437.619	443	136.681
negative	dormant	all	SRR9937864	PHASTER	2400586	2416120	CP043523.1_Lactococcus_lactis_SD96_prophage_5	CP043523.1_Lactococcus_lactis_SD96	dormant	0.139891	0.964146	-15.6902	15535	421.928	438	80.4869	1	2246900	437.619	443	136.681
negative	dormant	all	SRR9937864	PHASTER	1879571	1907158	CP043523.1_Lactococcus_lactis_SD96_prophage_6	CP043523.1_Lactococcus_lactis_SD96	dormant	0.360587	1.39519	172.942	27588	610.56	454	664.36	1	2246900	437.619	443	136.681
negative	dormant	all	DRR212145	PHASTER	3058442	3099354	AP022323.1_Aeribacillus_pallidus_PI8_prophage_1	AP022323.1_Aeribacillus_pallidus_PI8	dormant	0.613491	1.05179	29.1348	40913	591.744	596	45.7683	1	3791901	562.609	565	49.1518
negative	dormant	all	SRR11070453	PHASTER	2543591	2585330	CP048832.1_Janthinobacterium_lividum_EIF1_prophage_1	CP048832.1_Janthinobacterium_lividum_EIF1	dormant	0.386246	1.12452	14.764	41740	133.329	132	39.9251	1	6331549	118.565	115	36.4442
negative	dormant	all	DRR140493	PHASTER	1235531	1267652	AP018756.1_Metakosakonia_MRY16-398_prophage_1	AP018756.1_Metakosakonia_MRY16-398	dormant	0.120536	0.975011	-2.49033	32122	97.1663	98	20.9992	1	5486039	99.6566	99	20.3162
negative	dormant	all	DRR140493	PHASTER	2058761	2108046	AP018756.1_Metakosakonia_MRY16-398_prophage_2	AP018756.1_Metakosakonia_MRY16-398	dormant	0.289292	0.941236	-5.85623	49286	93.8004	94	20.1701	1	5486039	99.6566	99	20.3162
negative	dormant	all	DRR140493	PHASTER	2379398	2406436	AP018756.1_Metakosakonia_MRY16-398_prophage_3	AP018756.1_Metakosakonia_MRY16-398	dormant	0.102945	1.02066	2.05936	27039	101.716	101	19.6879	1	5486039	99.6566	99	20.3162
negative	dormant	all	DRR140493	PHASTER	2566036	2610795	AP018756.1_Metakosakonia_MRY16-398_prophage_4	AP018756.1_Metakosakonia_MRY16-398	dormant	0.0161603	1.00314	0.312766	44760	99.9694	101	18.3414	1	5486039	99.6566	99	20.3162
negative	dormant	all	DRR140493	PHASTER	2709927	2751767	AP018756.1_Metakosakonia_MRY16-398_prophage_5	AP018756.1_Metakosakonia_MRY16-398	dormant	0.326065	0.936418	-6.33642	41841	93.3202	94	18.5076	1	5486039	99.6566	99	20.3162
negative	dormant	all	DRR140493	PHASTER	3627437	3678177	AP018756.1_Metakosakonia_MRY16-398_prophage_6	AP018756.1_Metakosakonia_MRY16-398	dormant	0.286978	0.943836	-5.59707	50741	94.0595	94	18.6553	1	5486039	99.6566	99	20.3162
negative	dormant	all	DRR140493	PHASTER	3870848	3909791	AP018756.1_Metakosakonia_MRY16-398_prophage_7	AP018756.1_Metakosakonia_MRY16-398	dormant	0.00418952	1.00087	0.0867713	38944	99.7434	101	21.0994	1	5486039	99.6566	99	20.3162
negative	dormant	all	DRR140493	PHASTER	5475020	5522141	AP018756.1_Metakosakonia_MRY16-398_prophage_8	AP018756.1_Metakosakonia_MRY16-398	dormant	0.356292	1.07453	7.42705	47122	107.084	107	21.3615	1	5486039	99.6566	99	20.3162
negative	dormant	all	DRR140493	PHASTER	1312490	1367182	AP018756.1_Metakosakonia_MRY16-398_prophage_9	AP018756.1_Metakosakonia_MRY16-398	dormant	0.23359	1.04635	4.61945	54693	104.276	104	19.2203	1	5486039	99.6566	99	20.3162
negative	dormant	all	DRR140493	PHASTER	4866728	4878480	AP018756.1_Metakosakonia_MRY16-398_prophage_10	AP018756.1_Metakosakonia_MRY16-398	dormant	0.292034	1.05764	5.74449	11753	105.401	106	19.003	1	5486039	99.6566	99	20.3162
negative	dormant	all	DRR140493	PHASTER	5171324	5205851	AP018756.1_Metakosakonia_MRY16-398_prophage_11	AP018756.1_Metakosakonia_MRY16-398	dormant	0.0325312	0.992626	-0.734888	34528	98.9217	99	24.6554	1	5486039	99.6566	99	20.3162
negative	dormant	all	SRR9126609	PHASTER	1117571	1144535	CP034225.1_Kosakonia_CCTCC_prophage_1	CP034225.1_Kosakonia_CCTCC	dormant	0.614777	1.06723	37.4199	26965	593.994	591	60.6343	1	4685398	556.574	555	61.0995
negative	dormant	all	SRR9126609	PHASTER	1865755	1920365	CP034225.1_Kosakonia_CCTCC_prophage_2	CP034225.1_Kosakonia_CCTCC	dormant	0.214723	0.977528	-12.5074	54611	544.067	539	55.2513	1	4685398	556.574	555	61.0995
negative	dormant	all	SRR9126609	PHASTER	2289016	2311219	CP034225.1_Kosakonia_CCTCC_prophage_3	CP034225.1_Kosakonia_CCTCC	dormant	0.936201	0.910897	-49.5927	22204	506.981	504	43.3471	1	4685398	556.574	555	61.0995
negative	dormant	subsample	SRR8560599	PHASTER	1451933	1489395	NZ_CP035765.1_Sphingomonas_paucimobilis_AIMST_S2_prophage_1	NZ_CP035765.1_Sphingomonas_paucimobilis_AIMST_S2	dormant	0.0366777	1.00986	0.196013	37463	20.0681	19	5.5861	1	3873847	19.8721	20	5.09078
negative	dormant	subsample	SRR8560599	PHASTER	1099675	1121681	NZ_CP035765.1_Sphingomonas_paucimobilis_AIMST_S2_prophage_2	NZ_CP035765.1_Sphingomonas_paucimobilis_AIMST_S2	dormant	0.164297	1.04297	0.853888	22007	20.726	20	5.30155	1	3873847	19.8721	20	5.09078
negative	dormant	subsample	SRR8560599	PHASTER	1636056	1677628	NZ_CP035765.1_Sphingomonas_paucimobilis_AIMST_S2_prophage_3	NZ_CP035765.1_Sphingomonas_paucimobilis_AIMST_S2	dormant	0.00901381	1.00231	0.0459638	41573	19.9181	20	5.10774	1	3873847	19.8721	20	5.09078
negative	dormant	subsample	SRR8560599	PHASTER	2362306	2392620	NZ_CP035765.1_Sphingomonas_paucimobilis_AIMST_S2_prophage_4	NZ_CP035765.1_Sphingomonas_paucimobilis_AIMST_S2	dormant	0.0211808	1.00533	0.105857	30315	19.978	20	4.903	1	3873847	19.8721	20	5.09078
negative	dormant	subsample	SRR11536937	PHASTER	1844495	1895493	CP051548.1_Phytobacter_diazotrophicus_UAEU22_prophage_1	CP051548.1_Phytobacter_diazotrophicus_UAEU22	dormant	0.0584564	1.01076	0.527656	50999	49.5721	49	9.09385	1	5332766	49.0444	49	8.95862
negative	dormant	subsample	SRR11536937	PHASTER	3716181	3754380	CP051548.1_Phytobacter_diazotrophicus_UAEU22_prophage_2	CP051548.1_Phytobacter_diazotrophicus_UAEU22	dormant	0.00489194	1.00089	0.0435115	38200	49.0879	49	8.82997	1	5332766	49.0444	49	8.95862
negative	dormant	subsample	SRR9937864	PHASTER	53121	100233	CP043523.1_Lactococcus_lactis_SD96_prophage_1	CP043523.1_Lactococcus_lactis_SD96	dormant	0.22412	1.07557	1.64914	47113	23.4732	23	5.72112	1	2246900	21.824	21	8.69238
negative	dormant	subsample	SRR9937864	PHASTER	106834	128670	CP043523.1_Lactococcus_lactis_SD96_prophage_2	CP043523.1_Lactococcus_lactis_SD96	dormant	0.052457	0.981458	-0.404661	21837	21.4194	21	6.59232	1	2246900	21.824	21	8.69238
negative	dormant	subsample	SRR9937864	PHASTER	1488724	1530792	CP043523.1_Lactococcus_lactis_SD96_prophage_3	CP043523.1_Lactococcus_lactis_SD96	dormant	0.326478	1.11503	2.51034	42069	24.3344	24	6.53364	1	2246900	21.824	21	8.69238
negative	dormant	subsample	SRR9937864	PHASTER	2001301	2016230	CP043523.1_Lactococcus_lactis_SD96_prophage_4	CP043523.1_Lactococcus_lactis_SD96	dormant	0.108963	1.03735	0.815209	14930	22.6392	22	6.03227	1	2246900	21.824	21	8.69238
negative	dormant	subsample	SRR9937864	PHASTER	2400586	2416120	CP043523.1_Lactococcus_lactis_SD96_prophage_5	CP043523.1_Lactococcus_lactis_SD96	dormant	0.0405208	0.985443	-0.3177	15535	21.5063	21	6.88382	1	2246900	21.824	21	8.69238
negative	dormant	subsample	SRR9937864	PHASTER	1879571	1907158	CP043523.1_Lactococcus_lactis_SD96_prophage_6	CP043523.1_Lactococcus_lactis_SD96	dormant	0.3544	1.38876	8.48421	27588	30.3082	22	32.7208	1	2246900	21.824	21	8.69238
negative	dormant	subsample	DRR235005	PHASTER	974440	1015552	AP023239.1_Paenibacillus_URB8-2_prophage_1	AP023239.1_Paenibacillus_URB8-2	dormant	0.0404219	0	-0.00139848	41113	0	0	0	0	5542453	0.00139848	0	0.0489276
negative	dormant	subsample	SRR9126609	PHASTER	1117571	1144535	CP034225.1_Kosakonia_CCTCC_prophage_1	CP034225.1_Kosakonia_CCTCC	dormant	0.198652	1.04392	1.22231	26965	29.0495	29	6.31861	1	4685398	27.8272	28	5.9828
negative	dormant	subsample	SRR9126609	PHASTER	1865755	1920365	CP034225.1_Kosakonia_CCTCC_prophage_2	CP034225.1_Kosakonia_CCTCC	dormant	0.0888384	0.981504	-0.5147	54611	27.3125	27	5.59814	1	4685398	27.8272	28	5.9828
negative	dormant	subsample	SRR9126609	PHASTER	2289016	2311219	CP034225.1_Kosakonia_CCTCC_prophage_3	CP034225.1_Kosakonia_CCTCC	dormant	0.319361	0.936887	-1.75626	22204	26.071	26	4.96895	1	4685398	27.8272	28	5.9828
negative	dormant	subsample	SRR10446101	PHASTER	1301766	1340939	CP043939.1_Lactobacillus_nenjiangensis_SH-Y15_prophage_1	CP043939.1_Lactobacillus_nenjiangensis_SH-Y15	dormant	0.0855387	0.963654	-0.290208	39174	7.69436	8	2.82045	1	2167620	7.98457	8	3.8815
negative	dormant	subsample	DRR212145	PHASTER	3058442	3099354	AP022323.1_Aeribacillus_pallidus_PI8_prophage_1	AP022323.1_Aeribacillus_pallidus_PI8	dormant	0.348332	1.08215	2.30358	40913	30.3441	30	6.69838	1	3791901	28.0405	28	6.52686
negative	dormant	subsample	DRR153226	PHASTER	1203508	1250257	AP019004.1_Phascolarctobacterium_faecium_JCM_30894_prophage_1	AP019004.1_Phascolarctobacterium_faecium_JCM_30894	dormant	0.346471	0.91787	-4.0192	46750	44.9175	44	9.83212	1	2363575	48.9367	47	13.1327
negative	dormant	subsample	DRR153226	PHASTER	704796	735618	AP019004.1_Phascolarctobacterium_faecium_JCM_30894_prophage_2	AP019004.1_Phascolarctobacterium_faecium_JCM_30894	dormant	2.14402	1.54688	26.7624	30823	75.6992	75	11.7963	1	2363575	48.9367	47	13.1327
negative	dormant	subsample	DRR153226	PHASTER	1972046	1984968	AP019004.1_Phascolarctobacterium_faecium_JCM_30894_prophage_3	AP019004.1_Phascolarctobacterium_faecium_JCM_30894	dormant	0.358113	0.91258	-4.27806	12923	44.6587	43	10.628	1	2363575	48.9367	47	13.1327
negative	dormant	subsample	SRR11070453	PHASTER	2543591	2585330	CP048832.1_Janthinobacterium_lividum_EIF1_prophage_1	CP048832.1_Janthinobacterium_lividum_EIF1	dormant	0.362878	1.22674	1.34045	41740	7.25223	7	3.88112	0.996334	6331549	5.91178	5	3.49675
negative	dormant	subsample	SRR8785182	PHASTER	413338	439954	SPDU01000001.1_Brevibacterium_frigoritolerans_GD44_prophage_1	SPDU01000001.1_Brevibacterium_frigoritolerans_GD44	not present	NA	NA	NA	26617	NA	NA	NA	NA	1776469	NA	NA	NA
negative	dormant	subsample	SRR9822082	PHASTER	1197074	1223156	CP026600.1_Clostridiaceae_14S0207_prophage_1	CP026600.1_Clostridiaceae_14S0207	dormant	0.106528	0.835422	-0.416229	26083	2.11283	1	3.06613	0.536671	2821491	2.52906	1	4.59691
negative	dormant	subsample	SRR9822082	PHASTER	1308099	1350358	CP026600.1_Clostridiaceae_14S0207_prophage_2	CP026600.1_Clostridiaceae_14S0207	dormant	0.0134976	1.02215	0.0560079	42260	2.58507	2	3.64758	0.586299	2821491	2.52906	1	4.59691
negative	dormant	subsample	SRR9822082	PHASTER	1220450	1282502	CP026600.1_Clostridiaceae_14S0207_prophage_3	CP026600.1_Clostridiaceae_14S0207	dormant	0.293504	0.575681	-1.07313	62053	1.45593	0	2.36747	0.420399	2821491	2.52906	1	4.59691
negative	dormant	subsample	DRR140493	PHASTER	1235531	1267652	AP018756.1_Metakosakonia_MRY16-398_prophage_1	AP018756.1_Metakosakonia_MRY16-398	dormant	0.121227	1.06599	0.328164	32122	5.30141	5	2.70007	0.969896	5486039	4.97325	5	2.71395
negative	dormant	subsample	DRR140493	PHASTER	2058761	2108046	AP018756.1_Metakosakonia_MRY16-398_prophage_2	AP018756.1_Metakosakonia_MRY16-398	dormant	0.169848	0.912882	-0.433258	49286	4.53999	4	2.3766	0.990849	5486039	4.97325	5	2.71395
negative	dormant	subsample	DRR140493	PHASTER	2379398	2406436	AP018756.1_Metakosakonia_MRY16-398_prophage_3	AP018756.1_Metakosakonia_MRY16-398	dormant	0.0205979	1.01123	0.0558569	27039	5.02911	5	2.70961	0.983431	5486039	4.97325	5	2.71395
negative	dormant	subsample	DRR140493	PHASTER	2566036	2610795	AP018756.1_Metakosakonia_MRY16-398_prophage_4	AP018756.1_Metakosakonia_MRY16-398	dormant	0.0795253	1.04382	0.217926	44760	5.19118	5	2.76647	0.982618	5486039	4.97325	5	2.71395
negative	dormant	subsample	DRR140493	PHASTER	2709927	2751767	AP018756.1_Metakosakonia_MRY16-398_prophage_5	AP018756.1_Metakosakonia_MRY16-398	dormant	0.118682	0.938123	-0.30773	41841	4.66552	4	2.46591	0.984991	5486039	4.97325	5	2.71395
negative	dormant	subsample	DRR140493	PHASTER	3627437	3678177	AP018756.1_Metakosakonia_MRY16-398_prophage_6	AP018756.1_Metakosakonia_MRY16-398	dormant	0.0863149	0.95164	-0.240508	50741	4.73274	4	2.85703	0.974951	5486039	4.97325	5	2.71395
negative	dormant	subsample	DRR140493	PHASTER	3870848	3909791	AP018756.1_Metakosakonia_MRY16-398_prophage_7	AP018756.1_Metakosakonia_MRY16-398	dormant	0.0348075	1.01969	0.0979299	38944	5.07118	5	2.9096	0.970573	5486039	4.97325	5	2.71395
negative	dormant	subsample	DRR140493	PHASTER	5475020	5522141	AP018756.1_Metakosakonia_MRY16-398_prophage_8	AP018756.1_Metakosakonia_MRY16-398	dormant	0.180242	1.10423	0.518347	47122	5.4916	5	3.02908	0.990514	5486039	4.97325	5	2.71395
negative	dormant	subsample	DRR140493	PHASTER	1312490	1367182	AP018756.1_Metakosakonia_MRY16-398_prophage_9	AP018756.1_Metakosakonia_MRY16-398	dormant	0.0979561	1.05493	0.273163	54693	5.24641	5	2.86135	0.983307	5486039	4.97325	5	2.71395
negative	dormant	subsample	DRR140493	PHASTER	4866728	4878480	AP018756.1_Metakosakonia_MRY16-398_prophage_10	AP018756.1_Metakosakonia_MRY16-398	dormant	0.235333	1.13102	0.651613	11753	5.62486	5	2.82278	0.96452	5486039	4.97325	5	2.71395
negative	dormant	subsample	DRR140493	PHASTER	5171324	5205851	AP018756.1_Metakosakonia_MRY16-398_prophage_11	AP018756.1_Metakosakonia_MRY16-398	dormant	0.046563	1.02518	0.125222	34528	5.09847	5	2.66441	0.986504	5486039	4.97325	5	2.71395

## Sheet: TableS2B
Supplemental Table S2B. All PropagAtE results for the 300k, 100k, and 20k subsampled reads mock metagenome benchmarks.
subsampled reads	prophage	host	active	CohenD	prophage-host_ratio	mean_difference	prophage_len	prophage_mean_cov	prophage_median_cov	prophage_sd_cov	prophage_cov_breadth	host_len	host_mean_cov	host_median_cov	host_sd_cov
300k	AP022323.1_Aeribacillus_pallidus_PI8_fragment_34	AP022323.1_Aeribacillus_pallidus_PI8	dormant	0.342688	1.06864	3.01473	36632	46.9327	47	9.10049	1	3796182	43.918	44	8.48329
300k	SPDU01000001.1_Brevibacterium_frigoritolerans_GD44_fragment_2	SPDU01000001.1_Brevibacterium_frigoritolerans_GD44	dormant	0.257251	0.924449	-0.99132	68705	12.1298	12	3.83341	1	1707464	13.1211	13	3.87352
300k	CP026600.1_Clostridiaceae_14S0207_fragment_19	CP026600.1_Clostridiaceae_14S0207	dormant	0.04436	1.06372	1.82906	42980	30.5347	17	34.9042	0.955933	2804457	28.7056	13	46.7106
300k	CP026600.1_Clostridiaceae_14S0207_fragment_18	CP026600.1_Clostridiaceae_14S0207	dormant	0.31018	0.605955	-11.3113	101743	17.3943	10	21.8586	0.937716	2804457	28.7056	13	46.7106
300k	AP021849.1_Deinococcus_grandis_ATCC_43672_fragment_39	AP021849.1_Deinococcus_grandis_ATCC_43672	dormant	0.178545	1.14564	1.27272	47014	10.0116	9	6.2505	0.983409	3194188	8.73889	7	7.90925
300k	AP019389.1_Erythrobacter_flavus_KJ5_fragment_13	AP019389.1_Erythrobacter_flavus_KJ5	dormant	0.402121	1.09247	3.24551	10502	38.3452	38	8.29604	1	2808400	35.0997	35	7.83946
300k	CP048832.1_Janthinobacterium_lividum_EIF1_fragment_19	CP048832.1_Janthinobacterium_lividum_EIF1	dormant	0.295338	1.11879	2.4728	41517	23.29	23	8.33268	1	6331772	20.8172	20	8.41272
300k	CP034225.1_Kosakonia_CCTCC_fragment_5	CP034225.1_Kosakonia_CCTCC	dormant	0.27034	1.06973	1.24938	20166	19.1665	19	4.61099	1	4705578	17.9171	18	4.63198
300k	CP034225.1_Kosakonia_CCTCC_fragment_13	CP034225.1_Kosakonia_CCTCC	dormant	0.18892	0.954808	-0.809709	19379	17.1074	17	3.90948	1	4705578	17.9171	18	4.63198
300k	CP034225.1_Kosakonia_CCTCC_fragment_9	CP034225.1_Kosakonia_CCTCC	dormant	0.0726103	0.981382	-0.333572	44055	17.5835	17	4.55571	1	4705578	17.9171	18	4.63198
300k	CP043939.1_Lactobacillus_nenjiangensis_SH-Y15_fragment_26	CP043939.1_Lactobacillus_nenjiangensis_SH-Y15	dormant	0.17024	0.947961	-1.54227	49320	28.0944	28	5.86603	1	2157474	29.6367	29	11.3901
300k	CP041046.1_Luteibacter_pinisoli_MAH-14_fragment_8	CP041046.1_Luteibacter_pinisoli_MAH-14	dormant	0.374094	1.14612	2.47712	8504	19.4302	19	6.70802	1	4601892	16.953	16	6.53413
300k	CP037934.1_Marinobacter_JH2_fragment_23	CP037934.1_Marinobacter_JH2	dormant	0.0151682	0	-0.000285088	11875	0	0	0	0	3672555	0.000285088	0	0.0265803
300k	AP018756.1_Metakosakonia_MRY16-398_fragment_20	AP018756.1_Metakosakonia_MRY16-398	dormant	0.163005	0.943963	-0.818689	39213	13.791	13	5.07581	1	5527400	14.6097	14	4.96859
300k	AP018756.1_Metakosakonia_MRY16-398_fragment_18	AP018756.1_Metakosakonia_MRY16-398	dormant	0.013051	1.00436	0.0637154	47569	14.6734	14	4.79392	1	5527400	14.6097	14	4.96859
300k	AP018756.1_Metakosakonia_MRY16-398_fragment_27	AP018756.1_Metakosakonia_MRY16-398	dormant	0.234417	0.92065	-1.15929	52968	13.4504	13	4.92207	1	5527400	14.6097	14	4.96859
300k	AP018756.1_Metakosakonia_MRY16-398_fragment_16	AP018756.1_Metakosakonia_MRY16-398	dormant	0.0411501	1.01516	0.221489	26371	14.8312	14	5.7667	1	5527400	14.6097	14	4.96859
300k	AP018756.1_Metakosakonia_MRY16-398_fragment_35	AP018756.1_Metakosakonia_MRY16-398	dormant	0.421305	1.16009	2.33887	18735	16.9486	16	6.07875	1	5527400	14.6097	14	4.96859
300k	AP018756.1_Metakosakonia_MRY16-398_fragment_7	AP018756.1_Metakosakonia_MRY16-398	dormant	0.266962	1.09242	1.35018	43472	15.9599	16	5.14501	1	5527400	14.6097	14	4.96859
300k	AP018756.1_Metakosakonia_MRY16-398_fragment_14	AP018756.1_Metakosakonia_MRY16-398	dormant	0.155809	0.947653	-0.76477	56752	13.845	14	4.84739	1	5527400	14.6097	14	4.96859
300k	AP018756.1_Metakosakonia_MRY16-398_fragment_41	AP018756.1_Metakosakonia_MRY16-398	dormant	0.264815	1.09339	1.36437	39337	15.9741	16	5.32941	1	5527400	14.6097	14	4.96859
300k	AP018756.1_Metakosakonia_MRY16-398_fragment_6	AP018756.1_Metakosakonia_MRY16-398	dormant	0.135652	0.954469	-0.665195	30378	13.9445	14	4.83795	0.999967	5527400	14.6097	14	4.96859
300k	AP018756.1_Metakosakonia_MRY16-398_fragment_29	AP018756.1_Metakosakonia_MRY16-398	dormant	0.00590451	1.00201	0.029435	36673	14.6392	14	5.00169	0.998964	5527400	14.6097	14	4.96859
300k	JAAVLZ010000021.1_Oscillospiraceae_bacterium_HV4-5-C5C_fragment_1	JAAVLZ010000021.1_Oscillospiraceae_bacterium_HV4-5-C5C	dormant	0.403811	1.10457	2.58393	7324	27.2941	27	6.91179	1	42887	24.7102	25	5.84106
300k	AP023239.1_Paenibacillus_URB8-2_fragment_13	AP023239.1_Paenibacillus_URB8-2	dormant	0.0292755	0.546215	-0.00201844	58858	0.00242958	0	0.0492308	0.00242958	5524708	0.00444802	0	0.084164
300k	QQVY01000001.1_Paracoccus_JM45_fragment_3	QQVY01000001.1_Paracoccus_JM45	dormant	0.0480312	1.01797	0.426124	43988	24.1357	24	5.94523	1	680522	23.7096	23	11.0486
300k	QQVY01000001.1_Paracoccus_JM45_fragment_2	QQVY01000001.1_Paracoccus_JM45	dormant	0.225847	0.9164	-1.98212	15162	21.7275	21	5.65485	1	680522	23.7096	23	11.0486
300k	AP019004.1_Phascolarctobacterium_faecium_JCM_30894_fragment_7	AP019004.1_Phascolarctobacterium_faecium_JCM_30894	dormant	1.79597	1.52326	19.3714	55252	56.3921	56	11.1611	1	2317993	37.0207	36	10.3974
300k	AP019004.1_Phascolarctobacterium_faecium_JCM_30894_fragment_12	AP019004.1_Phascolarctobacterium_faecium_JCM_30894	dormant	0.0295331	0.992387	-0.281828	25741	36.7389	36	8.60363	1	2317993	37.0207	36	10.3974
300k	AP019004.1_Phascolarctobacterium_faecium_JCM_30894_fragment_9	AP019004.1_Phascolarctobacterium_faecium_JCM_30894	dormant	0.305543	0.92443	-2.79767	55085	34.223	34	7.71826	0.999401	2317993	37.0207	36	10.3974
300k	CP051548.1_Phytobacter_diazotrophicus_UAEU22_fragment_11	CP051548.1_Phytobacter_diazotrophicus_UAEU22	dormant	0.196136	0.944416	-0.883345	33458	15.0086	15	4.33684	1	5379235	15.892	16	4.66466
300k	CP051548.1_Phytobacter_diazotrophicus_UAEU22_fragment_24	CP051548.1_Phytobacter_diazotrophicus_UAEU22	dormant	0.0481049	0.984491	-0.246461	9272	15.6455	15	5.54431	1	5379235	15.892	16	4.66466
300k	VLHR01000014.1_Pseudomonas_aeruginosa_fragment_2	VLHR01000014.1_Pseudomonas_aeruginosa	dormant	0	0	0	17149	0	0	0	0	121670	0	0	0
300k	NZ_CP035765.1_Sphingomonas_paucimobilis_AIMST_S2_fragment_17	NZ_CP035765.1_Sphingomonas_paucimobilis_AIMST_S2	dormant	0.15813	1.04055	0.790596	40914	20.288	20	5.02358	1	3886799	19.4974	19	4.97564
300k	NZ_CP035765.1_Sphingomonas_paucimobilis_AIMST_S2_fragment_13	NZ_CP035765.1_Sphingomonas_paucimobilis_AIMST_S2	dormant	0.054681	0.986618	-0.260912	41182	19.2365	19	4.55829	1	3886799	19.4974	19	4.97564
300k	NZ_CP035765.1_Sphingomonas_paucimobilis_AIMST_S2_fragment_14	NZ_CP035765.1_Sphingomonas_paucimobilis_AIMST_S2	dormant	0.0662378	0.982977	-0.331901	36310	19.1655	19	5.0456	1	3886799	19.4974	19	4.97564
300k	CP031844.2_Bartonella_krasnovii_OE1-1_fragment_10	CP031844.2_Bartonella_krasnovii_OE1-1	active	1.1675	2.05667	65.2022	71722	126.908	72	77.8917	1	1977534	61.7054	62	13.0709
300k	CP031844.2_Bartonella_krasnovii_OE1-1_fragment_7	CP031844.2_Bartonella_krasnovii_OE1-1	dormant	0.661217	0.878011	-7.52735	33373	54.178	55	9.39929	1	1977534	61.7054	62	13.0709
300k	CP031844.2_Bartonella_krasnovii_OE1-1_fragment_6	CP031844.2_Bartonella_krasnovii_OE1-1	dormant	0.315941	1.05972	3.68496	9305	65.3903	66	10.061	1	1977534	61.7054	62	13.0709
300k	CP031844.2_Bartonella_krasnovii_OE1-1_fragment_12	CP031844.2_Bartonella_krasnovii_OE1-1	dormant	0.817033	0.848452	-9.35135	65330	52.354	52	9.5473	1	1977534	61.7054	62	13.0709
300k	NC_009004.1_Lactococcus_lactis_subsp_cremoris_MG1363_fragment_10	NC_009004.1_Lactococcus_lactis_subsp_cremoris_MG1363	dormant	0.227408	0.669469	-2.51404	13474	5.09203	5	2.53648	0.989758	2403628	7.60607	6	15.4273
300k	NC_009004.1_Lactococcus_lactis_subsp_cremoris_MG1363_fragment_2	NC_009004.1_Lactococcus_lactis_subsp_cremoris_MG1363	active	0.720372	3.55059	19.3999	23804	27.006	17	34.8209	1	2403628	7.60607	6	15.4273
300k	NC_009004.1_Lactococcus_lactis_subsp_cremoris_MG1363_fragment_15	NC_009004.1_Lactococcus_lactis_subsp_cremoris_MG1363	active	5.90616	116.377	877.564	41215	885.17	925	209.563	1	2403628	7.60607	6	15.4273
300k	NC_009004.1_Lactococcus_lactis_subsp_cremoris_MG1363_fragment_29	NC_009004.1_Lactococcus_lactis_subsp_cremoris_MG1363	dormant	0.23882	1.65745	5.00058	47057	12.6066	7	25.2755	0.999299	2403628	7.60607	6	15.4273
300k	AE017333.1_Bacillus_licheniformis_fragment_22	AE017333.1_Bacillus_licheniformis	dormant	0.549227	1.35381	9.28685	40628	35.5347	36	10.9534	1	4049817	26.2479	20	21.2567
300k	AE017333.1_Bacillus_licheniformis_fragment_21	AE017333.1_Bacillus_licheniformis	active	3.53191	5.83535	126.918	50861	153.165	154	46.16	1	4049817	26.2479	20	21.2567
300k	AE017333.1_Bacillus_licheniformis_fragment_46	AE017333.1_Bacillus_licheniformis	dormant	0.51881	1.33519	8.79798	47256	35.0458	34	11.104	1	4049817	26.2479	20	21.2567
300k	AE017333.1_Bacillus_licheniformis_fragment_20	AE017333.1_Bacillus_licheniformis	active	1.36582	2.06417	27.9322	33783	54.1801	52	19.6119	1	4049817	26.2479	20	21.2567
100k	AP022323.1_Aeribacillus_pallidus_PI8_fragment_34	AP022323.1_Aeribacillus_pallidus_PI8	dormant	0.0931612	1.03106	0.454802	36632	15.0968	15	5.12999	1	3796182	14.642	14	4.62047
100k	SPDU01000001.1_Brevibacterium_frigoritolerans_GD44_fragment_2	SPDU01000001.1_Brevibacterium_frigoritolerans_GD44	dormant	0.116035	0.945234	-0.239869	68705	4.14005	4	1.96633	0.980598	1707464	4.37992	4	2.16341
100k	CP026600.1_Clostridiaceae_14S0207_fragment_19	CP026600.1_Clostridiaceae_14S0207	dormant	0.0539937	1.08024	0.771371	42980	10.3852	6	12.3828	0.870638	2804457	9.61385	4	15.9644
100k	CP026600.1_Clostridiaceae_14S0207_fragment_18	CP026600.1_Clostridiaceae_14S0207	dormant	0.327053	0.576393	-4.0725	101743	5.54135	3	7.4328	0.772417	2804457	9.61385	4	15.9644
100k	AP021849.1_Deinococcus_grandis_ATCC_43672_fragment_39	AP021849.1_Deinococcus_grandis_ATCC_43672	dormant	0.142886	1.13805	0.405108	47014	3.33954	3	2.55983	0.893202	3194188	2.93443	2	3.08607
100k	AP019389.1_Erythrobacter_flavus_KJ5_fragment_13	AP019389.1_Erythrobacter_flavus_KJ5	dormant	0.361413	1.12699	1.47986	10502	13.133	13	4.16953	1	2808400	11.6532	11	4.01837
100k	CP048832.1_Janthinobacterium_lividum_EIF1_fragment_19	CP048832.1_Janthinobacterium_lividum_EIF1	dormant	0.0771103	1.04284	0.296859	41517	7.22615	7	3.85308	0.987523	6331772	6.92929	6	3.8465
100k	CP034225.1_Kosakonia_CCTCC_fragment_5	CP034225.1_Kosakonia_CCTCC	dormant	0.132005	1.05304	0.316996	20166	6.29351	6	2.27219	0.998314	4705578	5.97652	6	2.52399
100k	CP034225.1_Kosakonia_CCTCC_fragment_13	CP034225.1_Kosakonia_CCTCC	dormant	0.136527	0.944284	-0.332986	19379	5.64353	6	2.35089	0.997471	4705578	5.97652	6	2.52399
100k	CP034225.1_Kosakonia_CCTCC_fragment_9	CP034225.1_Kosakonia_CCTCC	dormant	0.0259592	0.989143	-0.0648843	44055	5.91163	6	2.47471	0.998752	4705578	5.97652	6	2.52399
100k	CP043939.1_Lactobacillus_nenjiangensis_SH-Y15_fragment_26	CP043939.1_Lactobacillus_nenjiangensis_SH-Y15	dormant	0.153276	0.939053	-0.601916	49320	9.27409	9	3.21262	1	2157474	9.876	10	4.5301
100k	CP041046.1_Luteibacter_pinisoli_MAH-14_fragment_8	CP041046.1_Luteibacter_pinisoli_MAH-14	dormant	0.227901	1.12956	0.732538	8504	6.38652	6	3.41278	0.991063	4601892	5.65399	5	3.0027
100k	CP037934.1_Marinobacter_JH2_fragment_23	CP037934.1_Marinobacter_JH2	dormant	0.077057	1.02859	0.366307	11875	13.1806	13	4.66876	1	3672555	12.8143	12	4.83719
100k	AP018756.1_Metakosakonia_MRY16-398_fragment_20	AP018756.1_Metakosakonia_MRY16-398	dormant	0.108697	0.940523	-0.290185	39213	4.58873	4	2.68103	0.968123	5527400	4.87892	5	2.65825
100k	AP018756.1_Metakosakonia_MRY16-398_fragment_18	AP018756.1_Metakosakonia_MRY16-398	dormant	0.0645874	1.03441	0.167877	47569	5.0468	5	2.53881	0.992516	5527400	4.87892	5	2.65825
100k	AP018756.1_Metakosakonia_MRY16-398_fragment_27	AP018756.1_Metakosakonia_MRY16-398	dormant	0.0639249	0.966576	-0.163071	52968	4.71585	4	2.43899	0.975495	5527400	4.87892	5	2.65825
100k	AP018756.1_Metakosakonia_MRY16-398_fragment_16	AP018756.1_Metakosakonia_MRY16-398	dormant	0.0746216	0.958139	-0.204238	26371	4.67468	4	2.81351	0.959008	5527400	4.87892	5	2.65825
100k	AP018756.1_Metakosakonia_MRY16-398_fragment_35	AP018756.1_Metakosakonia_MRY16-398	dormant	0.232305	1.13556	0.661407	18735	5.54033	5	3.02426	0.996797	5527400	4.87892	5	2.65825
100k	AP018756.1_Metakosakonia_MRY16-398_fragment_7	AP018756.1_Metakosakonia_MRY16-398	dormant	0.0324892	1.01753	0.0855184	43472	4.96444	5	2.6059	0.973983	5527400	4.87892	5	2.65825
100k	AP018756.1_Metakosakonia_MRY16-398_fragment_14	AP018756.1_Metakosakonia_MRY16-398	dormant	0.132371	0.929284	-0.345017	56752	4.5339	4	2.55358	0.966944	5527400	4.87892	5	2.65825
100k	AP018756.1_Metakosakonia_MRY16-398_fragment_41	AP018756.1_Metakosakonia_MRY16-398	dormant	0.0459692	1.02398	0.116989	39337	4.99591	5	2.42633	0.993467	5527400	4.87892	5	2.65825
100k	AP018756.1_Metakosakonia_MRY16-398_fragment_6	AP018756.1_Metakosakonia_MRY16-398	dormant	0.198879	0.895246	-0.511086	30378	4.36783	4	2.47827	0.962012	5527400	4.87892	5	2.65825
100k	AP018756.1_Metakosakonia_MRY16-398_fragment_29	AP018756.1_Metakosakonia_MRY16-398	dormant	0.140314	1.07908	0.385827	36673	5.26475	5	2.83828	0.987429	5527400	4.87892	5	2.65825
100k	JAAVLZ010000021.1_Oscillospiraceae_bacterium_HV4-5-C5C_fragment_1	JAAVLZ010000021.1_Oscillospiraceae_bacterium_HV4-5-C5C	dormant	0.170372	0.927934	-0.581791	7324	7.49126	7	3.60598	1	42887	8.07305	8	3.21234
100k	AP023239.1_Paenibacillus_URB8-2_fragment_13	AP023239.1_Paenibacillus_URB8-2	dormant	0.0543432	3.19071	0.00306795	58858	0.00446838	0	0.0666964	0.00446838	5524708	0.00140044	0	0.0438853
100k	QQVY01000001.1_Paracoccus_JM45_fragment_3	QQVY01000001.1_Paracoccus_JM45	dormant	0.122788	1.06075	0.479296	43988	8.36887	8	3.18897	1	680522	7.88958	8	4.50603
100k	QQVY01000001.1_Paracoccus_JM45_fragment_2	QQVY01000001.1_Paracoccus_JM45	dormant	0.0968756	0.954458	-0.359304	15162	7.53027	7	2.68476	0.998681	680522	7.88958	8	4.50603
100k	AP019004.1_Phascolarctobacterium_faecium_JCM_30894_fragment_7	AP019004.1_Phascolarctobacterium_faecium_JCM_30894	dormant	1.34425	1.53459	6.59975	55252	18.9451	19	5.22438	1	2317993	12.3454	12	4.57327
100k	AP019004.1_Phascolarctobacterium_faecium_JCM_30894_fragment_12	AP019004.1_Phascolarctobacterium_faecium_JCM_30894	dormant	0.0607569	0.978699	-0.262973	25741	12.0824	12	4.06858	0.999456	2317993	12.3454	12	4.57327
100k	AP019004.1_Phascolarctobacterium_faecium_JCM_30894_fragment_9	AP019004.1_Phascolarctobacterium_faecium_JCM_30894	dormant	0.285531	0.9005	-1.22837	55085	11.117	11	4.01255	0.997676	2317993	12.3454	12	4.57327
100k	CP051548.1_Phytobacter_diazotrophicus_UAEU22_fragment_11	CP051548.1_Phytobacter_diazotrophicus_UAEU22	dormant	0.0105631	0.994886	-0.0270759	33458	5.26732	5	2.49528	0.990017	5379235	5.2944	5	2.62947
100k	CP051548.1_Phytobacter_diazotrophicus_UAEU22_fragment_24	CP051548.1_Phytobacter_diazotrophicus_UAEU22	dormant	0.0866215	0.958165	-0.221488	9272	5.07291	5	2.48235	0.972282	5379235	5.2944	5	2.62947
100k	VLHR01000014.1_Pseudomonas_aeruginosa_fragment_2	VLHR01000014.1_Pseudomonas_aeruginosa	dormant	0.0908496	1.05762	0.300475	17149	5.5149	5	3.4598	0.964546	121670	5.21442	5	3.1476
100k	NZ_CP035765.1_Sphingomonas_paucimobilis_AIMST_S2_fragment_17	NZ_CP035765.1_Sphingomonas_paucimobilis_AIMST_S2	dormant	0.0094191	0.995932	-0.0263915	40914	6.46131	6	2.84383	0.991568	3886799	6.4877	6	2.75935
100k	NZ_CP035765.1_Sphingomonas_paucimobilis_AIMST_S2_fragment_13	NZ_CP035765.1_Sphingomonas_paucimobilis_AIMST_S2	dormant	0.0902503	1.03852	0.249928	41182	6.73763	7	2.77916	0.99881	3886799	6.4877	6	2.75935
100k	NZ_CP035765.1_Sphingomonas_paucimobilis_AIMST_S2_fragment_14	NZ_CP035765.1_Sphingomonas_paucimobilis_AIMST_S2	dormant	0.0401769	1.01713	0.111143	36310	6.59884	6	2.7733	0.991435	3886799	6.4877	6	2.75935
100k	CP031844.2_Bartonella_krasnovii_OE1-1_fragment_10	CP031844.2_Bartonella_krasnovii_OE1-1	dormant	1.06846	1.74566	15.4559	71722	36.1838	27	19.4717	1	1977534	20.7279	20	6.27383
100k	CP031844.2_Bartonella_krasnovii_OE1-1_fragment_7	CP031844.2_Bartonella_krasnovii_OE1-1	dormant	0.564979	0.844566	-3.22182	33373	17.5061	17	5.06727	1	1977534	20.7279	20	6.27383
100k	CP031844.2_Bartonella_krasnovii_OE1-1_fragment_6	CP031844.2_Bartonella_krasnovii_OE1-1	dormant	0.0899441	1.02599	0.538636	9305	21.2665	22	5.68901	1	1977534	20.7279	20	6.27383
100k	CP031844.2_Bartonella_krasnovii_OE1-1_fragment_12	CP031844.2_Bartonella_krasnovii_OE1-1	dormant	0.45525	0.873421	-2.62372	65330	18.1042	18	5.20284	1	1977534	20.7279	20	6.27383
100k	NC_009004.1_Lactococcus_lactis_subsp_cremoris_MG1363_fragment_10	NC_009004.1_Lactococcus_lactis_subsp_cremoris_MG1363	dormant	0.230203	0.647385	-0.899316	13474	1.65111	1	1.54745	0.737494	2403628	2.55042	2	5.30366
100k	NC_009004.1_Lactococcus_lactis_subsp_cremoris_MG1363_fragment_2	NC_009004.1_Lactococcus_lactis_subsp_cremoris_MG1363	dormant	0.633497	3.15003	5.48348	23804	8.0339	5	11.0327	0.988783	2403628	2.55042	2	5.30366
100k	NC_009004.1_Lactococcus_lactis_subsp_cremoris_MG1363_fragment_15	NC_009004.1_Lactococcus_lactis_subsp_cremoris_MG1363	active	5.76713	115.671	292.459	41215	295.009	308	71.5203	1	2403628	2.55042	2	5.30366
100k	NC_009004.1_Lactococcus_lactis_subsp_cremoris_MG1363_fragment_29	NC_009004.1_Lactococcus_lactis_subsp_cremoris_MG1363	dormant	0.216298	1.63006	1.60692	47057	4.15734	2	9.06958	0.864909	2403628	2.55042	2	5.30366
100k	AE017333.1_Bacillus_licheniformis_fragment_22	AE017333.1_Bacillus_licheniformis	dormant	0.531043	1.36659	3.20491	40628	11.9474	12	4.29768	1	4049817	8.74244	7	7.37397
100k	AE017333.1_Bacillus_licheniformis_fragment_21	AE017333.1_Bacillus_licheniformis	active	3.2691	5.85085	42.4083	50861	51.1507	51	16.7986	1	4049817	8.74244	7	7.37397
100k	AE017333.1_Bacillus_licheniformis_fragment_46	AE017333.1_Bacillus_licheniformis	dormant	0.527373	1.36758	3.21351	47256	11.9559	12	4.45916	1	4049817	8.74244	7	7.37397
100k	AE017333.1_Bacillus_licheniformis_fragment_20	AE017333.1_Bacillus_licheniformis	active	1.24091	2.044	9.12708	33783	17.8695	17	7.33628	1	4049817	8.74244	7	7.37397
20k	AP022323.1_Aeribacillus_pallidus_PI8_fragment_34	AP022323.1_Aeribacillus_pallidus_PI8	dormant	0.0131269	1.00935	0.0273674	36632	2.95507	3	2.1342	0.881224	3796182	2.9277	3	2.03428
20k	SPDU01000001.1_Brevibacterium_frigoritolerans_GD44_fragment_2	SPDU01000001.1_Brevibacterium_frigoritolerans_GD44	dormant	0.0336114	0.963752	-0.0313684	68705	0.834015	1	0.916522	0.563904	1707464	0.865383	1	0.949714
20k	CP026600.1_Clostridiaceae_14S0207_fragment_19	CP026600.1_Clostridiaceae_14S0207	dormant	0.045857	1.07958	0.152213	42980	2.06503	1	3.04281	0.509656	2804457	1.91282	0	3.57446
20k	CP026600.1_Clostridiaceae_14S0207_fragment_18	CP026600.1_Clostridiaceae_14S0207	dormant	0.264187	0.604874	-0.755804	101743	1.15701	0	1.89537	0.401639	2804457	1.91282	0	3.57446
20k	AP021849.1_Deinococcus_grandis_ATCC_43672_fragment_39	AP021849.1_Deinococcus_grandis_ATCC_43672	dormant	0.0519756	1.08166	0.0480092	47014	0.635896	0	0.889348	0.426745	3194188	0.587886	0	0.956796
20k	AP019389.1_Erythrobacter_flavus_KJ5_fragment_13	AP019389.1_Erythrobacter_flavus_KJ5	dormant	0.0330887	0.975904	-0.0563384	10502	2.28176	2	1.70438	0.891259	2808400	2.33809	2	1.70092
20k	CP048832.1_Janthinobacterium_lividum_EIF1_fragment_19	CP048832.1_Janthinobacterium_lividum_EIF1	dormant	0.0152748	0.983485	-0.0229076	41517	1.36414	1	1.45704	0.603632	6331772	1.38705	1	1.54117
20k	CP034225.1_Kosakonia_CCTCC_fragment_5	CP034225.1_Kosakonia_CCTCC	dormant	0.0612008	0.941624	-0.0698556	20166	1.1268	1	1.17772	0.646782	4705578	1.19665	1	1.10392
20k	CP034225.1_Kosakonia_CCTCC_fragment_13	CP034225.1_Kosakonia_CCTCC	dormant	0.107025	0.90384	-0.11507	19379	1.08158	1	1.04563	0.650911	4705578	1.19665	1	1.10392
20k	CP034225.1_Kosakonia_CCTCC_fragment_9	CP034225.1_Kosakonia_CCTCC	dormant	0.0991087	0.907783	-0.110352	44055	1.0863	1	1.12289	0.62481	4705578	1.19665	1	1.10392
20k	CP043939.1_Lactobacillus_nenjiangensis_SH-Y15_fragment_26	CP043939.1_Lactobacillus_nenjiangensis_SH-Y15	dormant	0.139805	0.891638	-0.214418	49320	1.76429	1	1.50357	0.789599	2157474	1.97871	2	1.56324
20k	CP041046.1_Luteibacter_pinisoli_MAH-14_fragment_8	CP041046.1_Luteibacter_pinisoli_MAH-14	dormant	0.287991	0.722649	-0.313979	8504	0.818086	1	0.990879	0.522813	4601892	1.13207	1	1.18127
20k	CP037934.1_Marinobacter_JH2_fragment_23	CP037934.1_Marinobacter_JH2	dormant	0.123951	0.9038	-0.246833	11875	2.31899	2	1.95395	0.7904	3672555	2.56582	2	2.02812
20k	AP018756.1_Metakosakonia_MRY16-398_fragment_20	AP018756.1_Metakosakonia_MRY16-398	dormant	0.0320177	0.96269	-0.0363558	39213	0.938056	1	1.12134	0.539846	5527400	0.974412	1	1.14947
20k	AP018756.1_Metakosakonia_MRY16-398_fragment_18	AP018756.1_Metakosakonia_MRY16-398	dormant	0.0626782	1.07476	0.0728456	47569	1.04726	1	1.17483	0.57281	5527400	0.974412	1	1.14947
20k	AP018756.1_Metakosakonia_MRY16-398_fragment_27	AP018756.1_Metakosakonia_MRY16-398	dormant	0.0537307	0.937406	-0.0609926	52968	0.913419	1	1.12066	0.509534	5527400	0.974412	1	1.14947
20k	AP018756.1_Metakosakonia_MRY16-398_fragment_16	AP018756.1_Metakosakonia_MRY16-398	dormant	0.00878931	0.989873	-0.00986763	26371	0.964544	1	1.09525	0.57404	5527400	0.974412	1	1.14947
20k	AP018756.1_Metakosakonia_MRY16-398_fragment_35	AP018756.1_Metakosakonia_MRY16-398	dormant	0.106661	0.87973	-0.117193	18735	0.857219	1	1.04556	0.517374	5527400	0.974412	1	1.14947
20k	AP018756.1_Metakosakonia_MRY16-398_fragment_7	AP018756.1_Metakosakonia_MRY16-398	dormant	0.0856783	1.10624	0.103523	43472	1.07794	1	1.26435	0.563328	5527400	0.974412	1	1.14947
20k	AP018756.1_Metakosakonia_MRY16-398_fragment_14	AP018756.1_Metakosakonia_MRY16-398	dormant	0.0354122	0.957887	-0.0410352	56752	0.933377	1	1.16804	0.504881	5527400	0.974412	1	1.14947
20k	AP018756.1_Metakosakonia_MRY16-398_fragment_41	AP018756.1_Metakosakonia_MRY16-398	dormant	0.0363172	1.04309	0.0419848	39337	1.0164	1	1.16261	0.559041	5527400	0.974412	1	1.14947
20k	AP018756.1_Metakosakonia_MRY16-398_fragment_6	AP018756.1_Metakosakonia_MRY16-398	dormant	0.224731	0.749679	-0.243916	30378	0.730496	0	1.01724	0.438673	5527400	0.974412	1	1.14947
20k	AP018756.1_Metakosakonia_MRY16-398_fragment_29	AP018756.1_Metakosakonia_MRY16-398	dormant	0.00399503	1.00466	0.00453707	36673	0.978949	1	1.12172	0.545469	5527400	0.974412	1	1.14947
20k	JAAVLZ010000021.1_Oscillospiraceae_bacterium_HV4-5-C5C_fragment_1	JAAVLZ010000021.1_Oscillospiraceae_bacterium_HV4-5-C5C	dormant	0.0141116	1.01276	0.0204924	7324	1.62643	1	1.50758	0.766384	42887	1.60594	1	1.39456
20k	AP023239.1_Paenibacillus_URB8-2_fragment_13	AP023239.1_Paenibacillus_URB8-2	dormant	0.047128	7.48996	0.00160466	58858	0.00185191	0	0.042994	0.00185191	5524708	0.000247253	0	0.0216839
20k	QQVY01000001.1_Paracoccus_JM45_fragment_3	QQVY01000001.1_Paracoccus_JM45	dormant	0.078584	1.06644	0.103312	43988	1.65836	1	1.21737	0.827135	680522	1.55505	1	1.40526
20k	QQVY01000001.1_Paracoccus_JM45_fragment_2	QQVY01000001.1_Paracoccus_JM45	dormant	0.0761809	0.93402	-0.102602	15162	1.45245	1	1.28573	0.755309	680522	1.55505	1	1.40526
20k	AP019004.1_Phascolarctobacterium_faecium_JCM_30894_fragment_7	AP019004.1_Phascolarctobacterium_faecium_JCM_30894	dormant	0.660907	1.50999	1.25879	55252	3.72707	4	2.05861	0.965232	2317993	2.46828	2	1.73708
20k	AP019004.1_Phascolarctobacterium_faecium_JCM_30894_fragment_12	AP019004.1_Phascolarctobacterium_faecium_JCM_30894	dormant	0.0396471	1.02715	0.0670185	25741	2.53529	2	1.64235	0.916476	2317993	2.46828	2	1.73708
20k	AP019004.1_Phascolarctobacterium_faecium_JCM_30894_fragment_9	AP019004.1_Phascolarctobacterium_faecium_JCM_30894	dormant	0.124112	0.916001	-0.207333	55085	2.26094	2	1.60122	0.87394	2317993	2.46828	2	1.73708
20k	CP051548.1_Phytobacter_diazotrophicus_UAEU22_fragment_11	CP051548.1_Phytobacter_diazotrophicus_UAEU22	dormant	0.0463882	0.951448	-0.0514737	33458	1.0087	1	1.0522	0.616205	5379235	1.06017	1	1.16423
20k	CP051548.1_Phytobacter_diazotrophicus_UAEU22_fragment_24	CP051548.1_Phytobacter_diazotrophicus_UAEU22	dormant	0.0874018	1.09482	0.100528	9272	1.1607	1	1.13596	0.668896	5379235	1.06017	1	1.16423
20k	VLHR01000014.1_Pseudomonas_aeruginosa_fragment_2	VLHR01000014.1_Pseudomonas_aeruginosa	dormant	0.14694	1.20487	0.199757	17149	1.17482	1	1.50746	0.530876	121670	0.975064	1	1.19322
20k	NZ_CP035765.1_Sphingomonas_paucimobilis_AIMST_S2_fragment_17	NZ_CP035765.1_Sphingomonas_paucimobilis_AIMST_S2	dormant	0.0187216	0.982425	-0.0227273	40914	1.27042	1	1.21913	0.673241	3886799	1.29315	1	1.20876
20k	NZ_CP035765.1_Sphingomonas_paucimobilis_AIMST_S2_fragment_13	NZ_CP035765.1_Sphingomonas_paucimobilis_AIMST_S2	dormant	0.0141546	1.01353	0.0174973	41182	1.31065	1	1.26295	0.700306	3886799	1.29315	1	1.20876
20k	NZ_CP035765.1_Sphingomonas_paucimobilis_AIMST_S2_fragment_14	NZ_CP035765.1_Sphingomonas_paucimobilis_AIMST_S2	dormant	0.0723718	1.06851	0.0885924	36310	1.38174	1	1.23931	0.722611	3886799	1.29315	1	1.20876
20k	CP031844.2_Bartonella_krasnovii_OE1-1_fragment_10	CP031844.2_Bartonella_krasnovii_OE1-1	dormant	0.769316	1.6954	2.87969	71722	7.02076	6	4.68775	0.985862	1977534	4.14107	4	2.45926
20k	CP031844.2_Bartonella_krasnovii_OE1-1_fragment_7	CP031844.2_Bartonella_krasnovii_OE1-1	dormant	0.141814	0.921723	-0.324149	33373	3.81692	4	2.09789	0.958829	1977534	4.14107	4	2.45926
20k	CP031844.2_Bartonella_krasnovii_OE1-1_fragment_6	CP031844.2_Bartonella_krasnovii_OE1-1	dormant	0.104126	1.05804	0.240341	9305	4.38141	4	2.14647	0.983235	1977534	4.14107	4	2.45926
20k	CP031844.2_Bartonella_krasnovii_OE1-1_fragment_12	CP031844.2_Bartonella_krasnovii_OE1-1	dormant	0.199109	0.884659	-0.477635	65330	3.66343	3	2.33691	0.932757	1977534	4.14107	4	2.45926
20k	NC_009004.1_Lactococcus_lactis_subsp_cremoris_MG1363_fragment_10	NC_009004.1_Lactococcus_lactis_subsp_cremoris_MG1363	dormant	0.270851	0.471522	-0.268844	13474	0.239869	0	0.623065	0.160902	2403628	0.508713	0	1.25788
20k	NC_009004.1_Lactococcus_lactis_subsp_cremoris_MG1363_fragment_2	NC_009004.1_Lactococcus_lactis_subsp_cremoris_MG1363	dormant	0.598195	3.59497	1.3201	23804	1.82881	1	2.85617	0.64842	2403628	0.508713	0	1.25788
20k	NC_009004.1_Lactococcus_lactis_subsp_cremoris_MG1363_fragment_15	NC_009004.1_Lactococcus_lactis_subsp_cremoris_MG1363	active	5.13395	115.459	58.2266	41215	58.7353	61	15.9899	1	2403628	0.508713	0	1.25788
20k	NC_009004.1_Lactococcus_lactis_subsp_cremoris_MG1363_fragment_29	NC_009004.1_Lactococcus_lactis_subsp_cremoris_MG1363	dormant	0.217236	1.81837	0.416314	47057	0.925027	0	2.40063	0.357078	2403628	0.508713	0	1.25788
20k	AE017333.1_Bacillus_licheniformis_fragment_22	AE017333.1_Bacillus_licheniformis	dormant	0.412858	1.42183	0.735573	40628	2.47935	2	1.65472	0.907428	4049817	1.74378	1	1.90014
20k	AE017333.1_Bacillus_licheniformis_fragment_21	AE017333.1_Bacillus_licheniformis	active	2.52874	5.92201	8.58288	50861	10.3267	10	4.40791	0.999312	4049817	1.74378	1	1.90014
20k	AE017333.1_Bacillus_licheniformis_fragment_46	AE017333.1_Bacillus_licheniformis	dormant	0.402435	1.40867	0.712631	47256	2.45641	2	1.63123	0.893601	4049817	1.74378	1	1.90014
20k	AE017333.1_Bacillus_licheniformis_fragment_20	AE017333.1_Bacillus_licheniformis	active	0.871569	2.03605	1.80665	33783	3.55042	3	2.23227	0.9392	4049817	1.74378	1	1.90014
