# Supplementary material for: Deciphering Active Prophages from Metagenomes
Source: mSystems. 2022 Mar 24;7(2):e00084-22. doi: 10.1128/msystems.00084-22 (PMC9040807; doi:10.1128/msystems.00084-22)
Supplement: TABLE S3 [file msystems.00084-22-st003.xlsx]

## Sheet: TableS3A
Supplemental Table S3A. Summarized prophage counts for each activity category, percent of total prophages as active, and total reads used per metagenome dataset. Total reads per dataset is respective to Supplemental Figure S4.
dataset	reads set	dormant	active	ambiguous	not present	total prophages	percent active	reads used
CRC	ERR688508	31	1	0	1	33	3.0303	38343586
CRC	ERR688512	50	0	0	1	51	0	49315548
CRC	ERR688519	21	1	0	1	23	4.34783	46300944
CRC	ERR688587	35	1	0	1	37	2.7027	42019096
CRC	ERR688584	19	0	0	1	20	0	38197997
CRC	ERR688505	23	0	0	1	24	0	32802729
CRC	ERR688513	15	0	0	1	16	0	45150451
CRC	ERR688515	31	1	0	1	33	3.0303	42547233
CRC	ERR688618	26	0	0	1	27	0	41222221
CRC	ERR688634	54	0	0	1	55	0	47148570
CRC	ERR688590	37	0	0	1	38	0	30930382
CRC	ERR688506	36	1	0	1	38	2.63158	51092954
CRC	ERR688507	51	0	0	1	52	0	46260797
CRC	ERR688509	23	1	0	1	25	4	38959016
CRC	ERR688591	16	0	0	1	17	0	31333400
IjazUZ	ERR1776143	9	0	0	1	10	0	2751935
IjazUZ	ERR1776148	12	0	0	1	13	0	7219169
IjazUZ	ERR1776156	11	0	0	1	12	0	5269973
IjazUZ	ERR1776163	22	0	0	1	23	0	7537833
IjazUZ	ERR1776113	13	1	0	1	15	6.66667	6470505
IjazUZ	ERR1776120	25	0	0	1	26	0	9989121
IjazUZ	ERR1776131	7	0	0	1	8	0	1906436
IjazUZ	ERR1776140	10	0	0	1	11	0	4738216
IjazUZ	ERR1776145	16	0	0	1	17	0	4032308
IjazUZ	ERR1776146	7	0	0	1	8	0	4733996
IjazUZ	ERR1776147	6	0	0	1	7	0	2835447
IjazUZ	ERR1776149	4	0	0	1	5	0	5264879
HeQ	ERR1620278	16	0	0	1	17	0	48721621
HeQ	ERR1620279	17	0	0	1	18	0	36815120
HeQ	ERR1620280	30	0	0	1	31	0	45200490
HeQ	ERR1620281	33	2	0	1	36	5.55556	39043348
HeQ	ERR1620282	37	0	0	1	38	0	47207720
HeQ	ERR1620284	29	1	0	1	31	3.22581	34517948
HeQ	ERR1620286	37	1	0	1	39	2.5641	45795950
HeQ	ERR1620287	18	1	0	1	20	5	36134465
HeQ	ERR1620288	41	1	0	1	43	2.32558	57370668
HeQ	ERR1620289	20	0	0	1	21	0	44666421
HeQ	ERR1620290	30	1	0	1	32	3.125	48271508
HeQ	ERR1620291	26	0	0	1	27	0	41116864
HeQ	ERR1620292	17	0	0	1	18	0	35427126
HeQ	ERR1620293	18	0	0	1	19	0	42249041
HeQ	ERR1620294	24	2	0	1	27	7.40741	43116811
HeQ	ERR1620295	24	0	0	1	25	0	40042157
HeQ	ERR1620296	39	0	0	1	40	0	52205000
HeQ	ERR1620297	17	0	0	1	18	0	48118085
HeQ	ERR1620298	12	0	0	1	13	0	47203107
HeQ	ERR1620299	49	1	0	1	51	1.96078	35965488
HeQ	ERR1620300	55	0	0	1	56	0	44761188
HeQ	ERR1620301	21	0	0	1	22	0	39506459
HeQ	ERR1620302	23	1	0	1	25	4	42742926
HeQ	ERR1620303	24	0	0	1	25	0	29684950
HeQ	ERR1620305	15	2	0	1	18	11.1111	38153001
HeQ	ERR1620306	18	0	0	1	19	0	37603147
HeQ	ERR1620307	23	0	0	1	24	0	35343397
HeQ	ERR1620308	32	0	0	1	33	0	33155597
HeQ	ERR1620309	28	0	0	1	29	0	30935581
HeQ	ERR1620310	16	0	0	1	17	0	30689623
HeQ	ERR1620311	9	0	0	1	10	0	29134323
HeQ	ERR1620312	11	0	0	1	12	0	32503150
HeQ	ERR1620313	16	0	0	1	17	0	41574891
HeQ	ERR1620315	31	0	0	1	32	0	31988436
HeQ	ERR1620317	29	0	0	1	30	0	46878793
HeQ	ERR1620318	27	1	0	1	29	3.44828	35532296
HeQ	ERR1620319	27	1	0	1	29	3.44828	40095363
HeQ	ERR1620322	41	0	0	1	42	0	42360187
HeQ	ERR1620324	27	0	0	1	28	0	50951874
HeQ	ERR1620326	53	1	0	1	55	1.81818	52842203
HeQ	ERR1620327	26	0	0	1	27	0	42845887
HeQ	ERR1620328	32	0	0	1	33	0	40946097
HeQ	ERR1620330	30	0	0	1	31	0	43180320
HeQ	ERR1620332	26	0	0	1	27	0	50934205
HeQ	ERR1620335	55	0	0	1	56	0	53248610
HeQ	ERR1620336	38	0	0	1	39	0	51081809
HeQ	ERR1620337	50	0	0	1	51	0	48449510
HeQ	ERR1620338	38	0	0	1	39	0	44937125
HeQ	ERR1620340	30	1	0	1	32	3.125	49131589
HeQ	ERR1620341	47	0	0	1	48	0	48530823
HeQ	ERR1620342	46	1	0	1	48	2.08333	49882199
HeQ	ERR1620343	49	1	0	1	51	1.96078	52430166
HeQ	ERR1620344	50	0	0	1	51	0	45302817
HeQ	ERR1620345	41	0	0	1	42	0	54613936
HeQ	ERR1620346	32	0	0	1	33	0	41326599
HeQ	ERR1620348	35	0	0	1	36	0	47420720
HeQ	ERR1620349	35	1	0	1	37	2.7027	45851505
HeQ	ERR1620350	29	0	0	1	30	0	49883473
HeQ	ERR1620351	26	0	0	1	27	0	42207161
HeQ	ERR1620352	36	0	0	1	37	0	46856792
HeQ	ERR1620356	32	0	0	1	33	0	46915793
HeQ	ERR1620357	19	0	0	1	20	0	44548914
HeQ	ERR1620358	35	0	0	1	36	0	39015541
HeQ	ERR1620359	10	0	0	1	11	0	41109705
HeQ	ERR1620360	44	2	0	1	47	4.25532	38284465
HeQ	ERR1620361	24	0	0	1	25	0	50768313
HeQ	ERR1620362	55	1	0	1	57	1.75439	60822328
HeQ	ERR1620365	42	0	0	1	43	0	40787408
HeQ	ERR1620366	24	0	0	1	25	0	33815211
HeQ	ERR1620368	34	0	0	1	35	0	44981823
HeQ	ERR1620369	37	0	0	1	38	0	50769598
HeQ	ERR1620374	37	0	0	1	38	0	52735458
HeQ	ERR1620375	39	0	0	1	40	0	45428457
HeQ	ERR1620376	28	2	0	1	31	6.45161	44881334
HeQ	ERR1620255	43	1	0	1	45	2.22222	39214155
HeQ	ERR1620256	39	0	0	1	40	0	39536606
HeQ	ERR1620257	31	1	0	1	33	3.0303	40155675
HeQ	ERR1620258	31	0	0	1	32	0	39697227
HeQ	ERR1620259	16	1	0	1	18	5.55556	41140902
HeQ	ERR1620260	21	0	0	1	22	0	53037192
HeQ	ERR1620261	6	0	0	1	7	0	38905209
HeQ	ERR1620263	22	1	0	1	24	4.16667	48472307
HeQ	ERR1620264	19	0	0	1	20	0	44866807
HeQ	ERR1620265	11	0	0	1	12	0	43567821
HeQ	ERR1620266	41	0	0	1	42	0	50970845
HeQ	ERR1620267	22	0	0	1	23	0	46458862
HeQ	ERR1620268	14	0	0	1	15	0	54381158
HeQ	ERR1620269	42	1	0	1	44	2.27273	59583526
HeQ	ERR1620270	13	0	0	1	14	0	42671303
HeQ	ERR1620271	33	0	0	1	34	0	45229977
HeQ	ERR1620272	16	0	0	1	17	0	42309731
HeQ	ERR1620273	11	0	0	1	12	0	36397309
HeQ	ERR1620274	20	0	0	1	21	0	41078841
HeQ	ERR1620275	25	1	0	1	27	3.7037	45198642
HeQ	ERR1620276	41	0	0	1	42	0	46043124
HeQ	ERR1620277	22	1	0	1	24	4.16667	28599365
murine gut	ERR2059932_ERR2059956	38	10	3	13	64	15.625	15173272
murine gut	ERR2059933_ERR2059957	31	8	4	35	78	10.2564	14963060
murine gut	ERR2059934_ERR2059958	30	9	0	26	65	13.8462	13305621
murine gut	ERR2059929_ERR2059953	5	3	2	36	46	6.52174	16714235
murine gut	ERR2059930_ERR2059954	15	3	1	28	47	6.38298	16619076
murine gut	ERR2059931_ERR2059955	23	7	1	15	46	15.2174	16498609
murine gut	ERR2059935_ERR2059959	6	6	1	26	39	15.3846	13481968
murine gut	ERR2059936_ERR2059960	14	9	0	26	49	18.3673	16234329
murine gut	ERR2059937_ERR2059961	21	7	2	38	68	10.2941	10691506
murine gut	ERR2059938_ERR2059962	25	4	0	38	67	5.97015	12894796
murine gut	ERR2059939_ERR2059963	34	7	3	23	67	10.4478	12498535
murine gut	ERR2059940_ERR2059964	16	7	1	36	60	11.6667	13145560
murine gut	ERR2059947_ERR2059971	17	1	0	63	81	1.23457	15542242
murine gut	ERR2059948_ERR2059972	15	0	1	52	68	0	10524863
murine gut	ERR2059949_ERR2059973	10	1	0	57	68	1.47059	12426623
murine gut	ERR2059941_ERR2059965	10	2	0	31	43	4.65116	9629794
murine gut	ERR2059942_ERR2059966	15	4	1	23	43	9.30233	10804019
murine gut	ERR2059943_ERR2059967	16	2	1	38	57	3.50877	12090354
murine gut	ERR2059944_ERR2059968	11	5	1	12	29	17.2414	11308635
murine gut	ERR2059945_ERR2059969	20	10	1	38	69	14.4928	13615696
murine gut	ERR2059946_ERR2059970	11	2	1	32	46	4.34783	12750434
murine gut	ERR2059950_ERR2059974	35	4	0	12	51	7.84314	16117223
murine gut	ERR2059951_ERR2059975	17	1	0	39	57	1.75439	17749220
soil	SRR7151546	308	0	0	71	379	0	3713764
soil	SRR7151488	238	0	0	141	379	0	1780779
soil	SRR7151489	270	0	0	109	379	0	4351230
soil	SRR7151490	267	0	0	112	379	0	2173765
soil	SRR7151491	234	0	0	145	379	0	2386410
soil	SRR7151492	306	0	0	73	379	0	2754086
soil	SRR7151500	279	0	0	100	379	0	2110857
soil	SRR7151501	300	0	1	78	379	0	2443747
soil	SRR7151502	300	0	0	79	379	0	1770907
soil	SRR7151503	304	0	0	75	379	0	3466776
soil	SRR7151504	273	0	0	106	379	0	3085808
soil	SRR7151505	292	0	0	87	379	0	2158646
soil	SRR7151506	273	0	0	106	379	0	1743490
soil	SRR7151507	285	0	0	94	379	0	2107756
soil	SRR7151509	276	0	1	102	379	0	1674232
soil	SRR7151510	236	0	0	143	379	0	5167925
soil	SRR7151511	216	0	0	163	379	0	2944602
soil	SRR7151512	287	0	3	89	379	0	7759410
soil	SRR7151513	251	0	0	128	379	0	3864918
soil	SRR7151514	264	0	0	115	379	0	2351140
soil	SRR7151515	245	0	0	134	379	0	2113009
soil	SRR7151516	267	0	0	112	379	0	3556072
soil	SRR7151517	288	0	0	91	379	0	2814063
soil	SRR7151519	206	0	0	173	379	0	3474153
soil	SRR7151523	272	0	1	106	379	0	2757471
soil	SRR7151524	271	0	0	108	379	0	3105484
soil	SRR7151525	233	0	0	146	379	0	2315170
soil	SRR7151526	257	0	2	120	379	0	2413515
soil	SRR7151527	263	0	0	116	379	0	2605966
soil	SRR7151528	230	0	0	149	379	0	1707805
soil	SRR7151529	285	1	0	93	379	0.263852	2682206
soil	SRR7151536	293	0	0	86	379	0	3537534
soil	SRR7151537	308	0	0	71	379	0	3967442
soil	SRR7151538	267	0	1	111	379	0	4052564
soil	SRR7151540	299	0	0	80	379	0	2632951
soil	SRR7151541	290	0	0	89	379	0	2041494
soil	SRR7151542	299	0	0	80	379	0	2213120
soil	SRR7151543	268	0	0	111	379	0	3829532
soil	SRR7151545	223	0	0	156	379	0	1861924
soil	SRR7151547	223	0	0	156	379	0	2570521
soil	SRR7151548	240	0	0	139	379	0	3069883
soil	SRR7151549	235	0	1	143	379	0	3187733
soil	SRR7151550	251	0	0	128	379	0	3075100
soil	SRR7151551	272	0	0	107	379	0	3374359
soil	SRR7151552	288	1	0	90	379	0.263852	3667528
soil	SRR7151553	254	0	0	125	379	0	2280724
soil	SRR7151554	267	0	0	112	379	0	3287258
soil	SRR7151555	231	0	0	148	379	0	7427203
soil	SRR7151556	236	0	0	143	379	0	4894207
soil	SRR7151557	194	0	0	185	379	0	3597740
soil	SRR7151558	208	0	0	171	379	0	6132517
soil	SRR7151559	219	0	0	160	379	0	3338052
soil	SRR7151560	252	1	1	125	379	0.263852	5013036
soil	SRR7151561	260	2	0	117	379	0.527704	5170904
soil	SRR7151563	274	0	0	105	379	0	4645808
infant gut	SRR9865460	323	0	0	33	356	0	7941221
infant gut	SRR9865449	350	5	0	1	356	1.40449	6536960
infant gut	SRR9865454	302	1	0	53	356	0.280899	2872938
infant gut	SRR9865458	147	0	0	209	356	0	2275178
infant gut	SRR9865461	322	0	1	33	356	0	2828095
infant gut	SRR9865463	346	2	0	8	356	0.561798	4730387
infant gut	SRR9865438	343	4	3	6	356	1.1236	5238685
infant gut	SRR9865440	335	4	2	15	356	1.1236	3356350
infant gut	SRR9865442	264	0	0	92	356	0	5773886
infant gut	SRR9865446	344	2	1	9	356	0.561798	5207802
infant gut	SRR9865448	241	0	0	115	356	0	6068999
infant gut	SRR9865450	350	1	2	3	356	0.280899	7549221
infant gut	SRR9865455	343	0	0	13	356	0	5771427
infant gut	SRR9865459	300	0	0	56	356	0	5009731
infant gut	SRR9865462	282	0	0	74	356	0	1443012
infant gut	SRR9865415	263	0	0	93	356	0	1031398
infant gut	SRR9865416	299	0	0	57	356	0	4096819
infant gut	SRR9865418	351	1	0	4	356	0.280899	5806446
infant gut	SRR9865421	292	0	0	64	356	0	4093719
infant gut	SRR9865422	318	6	0	32	356	1.68539	3452398
infant gut	SRR9865424	340	0	0	16	356	0	5072145
infant gut	SRR9865427	341	0	0	15	356	0	2424508
infant gut	SRR9865428	52	0	0	304	356	0	3929864
infant gut	SRR9865429	309	0	0	47	356	0	5269470
infant gut	SRR9865430	313	0	0	43	356	0	3241015
infant gut	SRR9865431	222	0	0	134	356	0	3778676
infant gut	SRR9865432	343	0	0	13	356	0	4452023
infant gut	SRR9865433	344	9	1	2	356	2.52809	5084593
infant gut	SRR9865435	339	9	0	8	356	2.52809	4600052
infant gut	SRR9865436	333	9	0	14	356	2.52809	4787004
infant gut	SRR9865439	342	0	5	9	356	0	2786915
infant gut	SRR9865441	135	0	0	221	356	0	5670745
infant gut	SRR9865444	256	6	0	94	356	1.68539	1260009
infant gut	SRR9865447	194	0	0	162	356	0	3348042
infant gut	SRR9865452	346	0	2	8	356	0	5628808
infant gut	SRR9865456	337	0	0	19	356	0	3887263
infant gut	SRR9865464	318	0	0	38	356	0	3102785
infant gut	SRR9865467	138	0	0	218	356	0	6292864
infant gut	SRR9865468	131	0	0	225	356	0	3360846
infant gut	SRR9865470	213	0	0	143	356	0	7241448
infant gut	SRR9865472	338	0	1	17	356	0	6685462
infant gut	SRR9865473	142	0	0	214	356	0	5015594
infant gut	SRR9865475	253	0	0	103	356	0	3106097
infant gut	SRR9865477	334	0	1	21	356	0	4505991
infant gut	SRR9865481	329	11	0	16	356	3.08989	4108926
infant gut	SRR9865482	319	4	0	33	356	1.1236	6602130
infant gut	SRR9865483	336	9	0	11	356	2.52809	4744259
infant gut	SRR9865484	316	9	0	31	356	2.52809	3189456
infant gut	SRR9865485	324	0	0	32	356	0	2733157
infant gut	SRR9865486	316	0	0	40	356	0	1285763
infant gut	SRR9865487	306	0	0	50	356	0	501348
infant gut	SRR9865489	250	0	0	106	356	0	7308278
infant gut	SRR9865492	226	0	0	130	356	0	5590127
infant gut	SRR9865493	66	0	0	290	356	0	3563535
infant gut	SRR9865494	76	0	0	280	356	0	3842076
infant gut	SRR9865496	84	0	0	272	356	0	4239547
infant gut	SRR9865499	83	4	0	269	356	1.1236	7003049
infant gut	SRR9865501	331	3	0	22	356	0.842697	5328426
infant gut	SRR9865504	327	3	0	26	356	0.842697	6886797
infant gut	SRR9865505	336	0	1	19	356	0	3617391
infant gut	SRR9865506	324	0	0	32	356	0	6160083
infant gut	SRR9865508	326	0	1	29	356	0	2567836
infant gut	SRR9865509	219	0	0	137	356	0	5905261
infant gut	SRR9865510	201	0	0	155	356	0	4771883
infant gut	SRR9865511	141	0	0	215	356	0	3059578
infant gut	SRR9865512	298	0	0	58	356	0	3110598
infant gut	SRR9865513	349	5	0	2	356	1.40449	4743941
infant gut	SRR9865515	341	0	0	15	356	0	6809858
infant gut	SRR9865516	317	0	0	39	356	0	7953528
infant gut	SRR9865517	329	0	1	26	356	0	5924061
infant gut	SRR9865518	147	0	0	209	356	0	3324796
infant gut	SRR9865519	243	0	0	113	356	0	119080
infant gut	SRR9865520	347	5	0	4	356	1.40449	7881234
infant gut	SRR9865523	350	0	2	4	356	0	4449644
infant gut	SRR9865524	271	1	0	84	356	0.280899	4236661
infant gut	SRR9865525	207	0	0	149	356	0	4744699
infant gut	SRR9865526	203	0	0	153	356	0	4529511
infant gut	SRR9865528	268	1	0	87	356	0.280899	4800257
infant gut	SRR9865531	349	6	0	1	356	1.68539	9812793
infant gut	SRR9865532	337	0	0	19	356	0	3067232
infant gut	SRR9865533	310	0	1	45	356	0	2421770
infant gut	SRR9865534	325	2	2	27	356	0.561798	5499048
infant gut	SRR9865535	323	4	1	28	356	1.1236	6583895
infant gut	SRR9865536	311	0	1	44	356	0	4740892
infant gut	SRR9865537	261	0	0	95	356	0	1141818
infant gut	SRR9865538	317	0	0	39	356	0	979548
infant gut	SRR9865540	296	0	0	60	356	0	4121042
infant gut	SRR9865541	312	0	0	44	356	0	5429837
infant gut	SRR9865543	295	0	0	61	356	0	5850351
infant gut	SRR9865551	329	0	0	27	356	0	2669751
infant gut	SRR9865552	341	0	0	15	356	0	5357825
infant gut	SRR9865553	348	0	0	8	356	0	1757341
infant gut	SRR9865555	341	1	0	14	356	0.280899	8149647
infant gut	SRR9865557	315	0	0	41	356	0	7457275
infant gut	SRR9865560	345	0	0	11	356	0	3685445
infant gut	SRR9865562	350	3	0	3	356	0.842697	5681786
infant gut	SRR9865563	338	4	0	14	356	1.1236	5669604
infant gut	SRR9865564	341	0	2	13	356	0	3089148
infant gut	SRR9865565	327	3	0	26	356	0.842697	3536345
infant gut	SRR9865566	282	2	0	72	356	0.561798	294841
infant gut	SRR9865567	291	0	0	65	356	0	3966219
infant gut	SRR9865571	344	0	0	12	356	0	3740737
infant gut	SRR9865572	350	0	0	6	356	0	6830268
infant gut	SRR9865573	272	0	0	84	356	0	5302734
infant gut	SRR9865574	191	0	0	165	356	0	5690747
infant gut	SRR9865576	99	0	0	257	356	0	3953699
infant gut	SRR9865577	133	0	0	223	356	0	5124054
infant gut	SRR9865579	274	0	0	82	356	0	5642536
infant gut	SRR9865580	265	0	0	91	356	0	3803498
infant gut	SRR9865583	202	0	0	154	356	0	3723038
infant gut	SRR9865584	113	0	0	243	356	0	7299871
infant gut	SRR9865585	48	0	0	308	356	0	806876
infant gut	SRR9865586	354	0	0	2	356	0	8421615
infant gut	SRR9865587	264	0	0	92	356	0	7777918
infant gut	SRR9865588	115	0	0	241	356	0	8680912
infant gut	SRR9865590	311	5	0	40	356	1.40449	6748276
infant gut	SRR9865591	112	0	0	244	356	0	739759
infant gut	SRR9865592	189	0	0	167	356	0	4018546
infant gut	SRR9865594	323	0	1	32	356	0	3433071
infant gut	SRR9865595	317	0	0	39	356	0	6287320
infant gut	SRR9865596	273	0	0	83	356	0	2741154
infant gut	SRR9865598	329	1	1	25	356	0.280899	3281065
infant gut	SRR9865599	344	2	1	9	356	0.561798	4474436
infant gut	SRR9865601	251	6	0	99	356	1.68539	1184315
infant gut	SRR9865602	128	0	0	228	356	0	7560923
infant gut	SRR9865604	94	4	0	258	356	1.1236	648053
infant gut	SRR9865605	315	1	1	39	356	0.280899	3577061
infant gut	SRR9865606	239	1	0	116	356	0.280899	110350
infant gut	SRR9865607	335	0	0	21	356	0	6322636
infant gut	SRR9865608	302	0	0	54	356	0	3307733
infant gut	SRR9865609	316	2	3	35	356	0.561798	3566859
infant gut	SRR9865613	305	0	0	51	356	0	4870831
infant gut	SRR9865614	323	1	0	32	356	0.280899	5749284
infant gut	SRR9865615	328	0	0	28	356	0	4232542
infant gut	SRR9865616	314	2	1	39	356	0.561798	7194854
infant gut	SRR9865622	174	0	0	182	356	0	3846006
infant gut	SRR9865623	350	0	0	6	356	0	5260093
infant gut	SRR9865624	352	1	2	1	356	0.280899	5413218
infant gut	SRR9865625	235	0	0	121	356	0	3895928
infant gut	SRR9865626	335	0	3	18	356	0	5663603
infant gut	SRR9865627	297	1	2	56	356	0.280899	4091828
infant gut	SRR9865629	314	3	0	39	356	0.842697	6099947
infant gut	SRR9865630	310	0	0	46	356	0	3242890
infant gut	SRR9865631	299	1	0	56	356	0.280899	5721755
infant gut	SRR9865632	267	0	0	89	356	0	6400452
infant gut	SRR9865633	317	0	0	39	356	0	4865413
infant gut	SRR9865636	343	5	0	8	356	1.40449	4318589
infant gut	SRR9865637	352	0	0	4	356	0	4854845
infant gut	SRR9865638	341	5	0	10	356	1.40449	6452589
infant gut	SRR9865639	317	5	0	34	356	1.40449	3087807
infant gut	SRR9865643	310	0	1	45	356	0	6219069
infant gut	SRR9865644	347	1	0	8	356	0.280899	5496966
infant gut	SRR9865645	234	0	0	122	356	0	4130362
infant gut	SRR9865646	305	6	0	45	356	1.68539	4411808
infant gut	SRR9865647	86	0	0	270	356	0	3295623

## Sheet: TableS3B
Supplemental Table S3B. Complete PropagAtE results for all metagenomic samples.
dataset	reads_set	prophage	host	active	CohenD	prophage-host_ratio	mean_difference	prophage_len		prophage_median_cov	prophage_sd_cov	prophage_cov_breadth	host_len	host_mean_cov	host_median_cov	host_sd_cov
CRC	ERR688508	NODE_2_length_404544_cov_133.589620_fragment_5	NODE_2_length_404544_cov_133.589620	dormant	0.366799	0.945087	-17.9672	28352		314	54.0491	1	375892	327.193	327	43.33
CRC	ERR688508	NODE_3_length_396046_cov_5.831670_fragment_2	NODE_3_length_396046_cov_5.831670	dormant	0.287416	0.91527	-1.18801	133550		13	4.15049	0.999349	262196	14.0211	14	4.11628
CRC	ERR688508	NODE_11_length_206311_cov_116.972088_fragment_2	NODE_11_length_206311_cov_116.972088	dormant	1.75002	1.43221	108.574	41887		364	59.6766	1	164124	251.207	260	64.319
CRC	ERR688508	NODE_22_length_164085_cov_3.926276_fragment_2	NODE_22_length_164085_cov_3.926276	dormant	0.0486635	0.982601	-0.161083	46268		9	3.1839	1	117517	9.25828	9	3.43174
CRC	ERR688508	NODE_23_length_162647_cov_11.269589_fragment_3	NODE_23_length_162647_cov_11.269589	dormant	0.357828	1.08513	2.18026	58870		28	6.12572	1	103477	25.6122	25	6.06019
CRC	ERR688508	NODE_25_length_157735_cov_70.729414_fragment_2	NODE_25_length_157735_cov_70.729414	dormant	0.146621	1.03636	4.67729	98884		134	23.8995	1	58551	128.636	129	38.2636
CRC	ERR688508	NODE_29_length_151248_cov_5.815269_fragment_2	NODE_29_length_151248_cov_5.815269	dormant	0.637177	1.20494	2.67876	38002		16	4.36913	1	112946	13.0708	13	4.03234
CRC	ERR688508	NODE_42_length_138341_cov_5.113851_fragment_2	NODE_42_length_138341_cov_5.113851	dormant	0.33581	0.897622	-1.23645	11218		10	3.49241	1	126823	12.0773	12	3.86228
CRC	ERR688508	NODE_52_length_123880_cov_8.367616_fragment_1	NODE_52_length_123880_cov_8.367616	dormant	0.0828838	1.02116	0.410976	44746		20	5.2139	0.997743	78834	19.4217	19	4.6891
CRC	ERR688508	NODE_80_length_105076_cov_10.676760_fragment_3	NODE_80_length_105076_cov_10.676760	dormant	0.28376	0.931038	-1.727	9934		23	6.2651	0.996879	94842	25.0427	25	5.9017
CRC	ERR688508	NODE_89_length_101557_cov_3.584225_fragment_1	NODE_89_length_101557_cov_3.584225	dormant	0.258887	0.912605	-0.803511	86278		8	3.11167	0.998099	15075	9.19396	9	3.09574
CRC	ERR688508	NODE_105_length_97771_cov_4.815864_fragment_1	NODE_105_length_97771_cov_4.815864	dormant	0.338692	1.11202	1.20771	45090		12	3.59577	0.996695	52530	10.7813	11	3.53556
CRC	ERR688508	NODE_117_length_92859_cov_5.303532_fragment_2	NODE_117_length_92859_cov_5.303532	dormant	0.335606	0.894945	-1.3166	12022		11	3.749	1	80537	12.5325	12	4.0897
CRC	ERR688508	NODE_155_length_82354_cov_7.077717_fragment_2	NODE_155_length_82354_cov_7.077717	dormant	0.108685	1.03106	0.495299	34771		16	4.47836	0.997297	47377	15.9468	16	4.63472
CRC	ERR688508	NODE_156_length_82137_cov_3.117748_fragment_1	NODE_156_length_82137_cov_3.117748	dormant	0.405421	1.17269	1.11634	69088		7	2.71976	0.999305	12749	6.46427	6	2.78687
CRC	ERR688508	NODE_160_length_81291_cov_4.477055_fragment_1	NODE_160_length_81291_cov_4.477055	dormant	0.085942	0.970937	-0.305142	15353		10	3.60707	0.99531	65638	10.4994	10	3.49313
CRC	ERR688508	NODE_175_length_77229_cov_24.351815_fragment_1	NODE_175_length_77229_cov_24.351815	dormant	0.104904	1.02816	1.55844	65088		57	14.6126	0.999785	11841	55.3452	56	15.0951
CRC	ERR688508	NODE_225_length_66474_cov_6.990470_fragment_1	NODE_225_length_66474_cov_6.990470	active	2.4609	2.29805	11.024	49038		19	5.13839	1	17136	8.49271	8	3.70557
CRC	ERR688508	NODE_280_length_60353_cov_4.031377_fragment_1	NODE_280_length_60353_cov_4.031377	dormant	0.110466	1.04023	0.368551	43166		9	3.36238	0.999305	16887	9.16143	9	3.31007
CRC	ERR688508	NODE_352_length_52690_cov_4.399696_fragment_1	NODE_352_length_52690_cov_4.399696	dormant	0.276295	1.10267	0.990704	37169		11	3.65924	0.997202	15221	9.6491	9	3.51057
CRC	ERR688508	NODE_401_length_48132_cov_9.235019_fragment_1	NODE_401_length_48132_cov_9.235019	dormant	1.53106	0.588375	-12.0054	32700		17	4.79468	1	15132	29.1658	30	9.99902
CRC	ERR688508	NODE_428_length_45678_cov_10.467856_fragment_1	NODE_428_length_45678_cov_10.467856	dormant	0.0905857	0.978067	-0.54227	34729		24	5.77253	1	10649	24.7245	24	6.19264
CRC	ERR688508	NODE_523_length_39794_cov_6.938901_fragment_1	NODE_523_length_39794_cov_6.938901	dormant	0.0544791	0.984104	-0.263665	9043		16	4.68221	1	30451	16.587	16	4.9923
CRC	ERR688508	NODE_595_length_36131_cov_48.560705_fragment_1	NODE_595_length_36131_cov_48.560705	dormant	0.461581	0.883072	-12.395	8849		96	26.9794	1	26982	106.006	106	26.7267
CRC	ERR688508	NODE_691_length_32759_cov_4.655394_fragment_1	NODE_691_length_32759_cov_4.655394	dormant	0.310632	0.897894	-1.20326	19389		10	3.64193	1	13070	11.7845	11	4.09217
CRC	ERR688508	NODE_776_length_29642_cov_83.100652_fragment_1	NODE_776_length_29642_cov_83.100652	dormant	0.00966747	0.998505	-0.224285	6631		154	22.5625	1	22711	149.998	149	23.8204
CRC	ERR688508	NODE_854_length_27504_cov_4.733032_fragment_1	NODE_854_length_27504_cov_4.733032	dormant	0.521925	0.823985	-2.07012	9367		9	3.73072	1	17837	11.7611	12	4.1887
CRC	ERR688508	NODE_929_length_26137_cov_2.169504_fragment_1	NODE_929_length_26137_cov_2.169504	dormant	0.170055	1.07362	0.387716	11526		6	2.41978	0.995922	14311	5.26672	5	2.13094
CRC	ERR688508	NODE_1177_length_21857_cov_3.705027_fragment_1	NODE_1177_length_21857_cov_3.705027	dormant	0.311539	0.883263	-1.06413	7010		8	3.17961	0.997432	14547	9.11563	9	3.63652
CRC	ERR688508	NODE_1249_length_20692_cov_2.788826_fragment_1	NODE_1249_length_20692_cov_2.788826	dormant	0.0444502	1.01752	0.116575	4009		7	2.80923	1	16383	6.65244	7	2.42163
CRC	ERR688508	NODE_1343_length_19248_cov_4.259939_fragment_1	NODE_1343_length_19248_cov_4.259939	dormant	0.122982	1.04225	0.440009	11561		11	3.46898	0.987198	7535	10.4134	10	3.68348
CRC	ERR688508	NODE_1669_length_16104_cov_2.958191_fragment_1	NODE_1669_length_16104_cov_2.958191	dormant	0.398884	1.16841	1.11671	9845		8	3.0762	1	5959	6.63098	7	2.49246
CRC	ERR688508	NODE_2298_length_12320_cov_3.038728_fragment_1	NODE_2298_length_12320_cov_3.038728	not present	NA	NA	NA	8380		NA	NA	NA	12320	NA	NA	NA
CRC	ERR688512	NODE_5_length_386853_cov_125.613814_fragment_3	NODE_5_length_386853_cov_125.613814	dormant	0.55194	0.906365	-25.8659	9134		252	50.6847	1	377419	276.243	276	42.7018
CRC	ERR688512	NODE_11_length_303366_cov_20.279841_fragment_1	NODE_11_length_303366_cov_20.279841	dormant	0.661939	1.17453	8.0853	30985		54	11.3608	1	272081	46.3255	47	13.0124
CRC	ERR688512	NODE_12_length_291926_cov_25.549099_fragment_2	NODE_12_length_291926_cov_25.549099	dormant	0.278425	0.933843	-3.94191	6797		55	12.0734	1	284829	59.5846	61	15.9727
CRC	ERR688512	NODE_15_length_271606_cov_9.666490_fragment_1	NODE_15_length_271606_cov_9.666490	dormant	0.578403	0.870281	-2.97218	18622		20	4.56869	1	252684	22.9124	23	5.6513
CRC	ERR688512	NODE_19_length_246738_cov_145.229979_fragment_1	NODE_19_length_246738_cov_145.229979	dormant	0.463061	1.06932	22.1558	42584		343	48.0101	1	203854	319.614	320	47.6821
CRC	ERR688512	NODE_22_length_239361_cov_6.287352_fragment_1	NODE_22_length_239361_cov_6.287352	dormant	0.112111	1.03362	0.486059	10992		14	4.2711	1	228069	14.4571	14	4.39897
CRC	ERR688512	NODE_23_length_236891_cov_13.645641_fragment_4	NODE_23_length_236891_cov_13.645641	dormant	0.027054	1.00599	0.195682	54218		33	7.35922	1	182373	32.6772	33	7.10457
CRC	ERR688512	NODE_30_length_202943_cov_11.187350_fragment_3	NODE_30_length_202943_cov_11.187350	dormant	0.116756	0.969115	-0.833025	11892		26	7.45019	1	190751	26.972	27	6.80473
CRC	ERR688512	NODE_42_length_175755_cov_79.560979_fragment_2	NODE_42_length_175755_cov_79.560979	dormant	0.475555	0.935267	-12.7205	40867		185	25.9448	1	134588	196.508	199	27.5295
CRC	ERR688512	NODE_45_length_172448_cov_5.377805_fragment_3	NODE_45_length_172448_cov_5.377805	dormant	0.19096	1.05788	0.723699	14628		13	3.61635	1	157520	12.5033	12	3.95563
CRC	ERR688512	NODE_55_length_153650_cov_29.263550_fragment_1	NODE_55_length_153650_cov_29.263550	dormant	0.0837514	1.02188	1.45878	124274		69	16.8178	1	29076	66.6668	69	17.9981
CRC	ERR688512	NODE_64_length_142519_cov_36.674858_fragment_1	NODE_64_length_142519_cov_36.674858	dormant	0.308779	1.07022	5.79369	33747		88	16.7185	1	108472	82.5117	83	20.6061
CRC	ERR688512	NODE_94_length_124648_cov_7.663272_fragment_2	NODE_94_length_124648_cov_7.663272	dormant	0.520948	1.14732	2.46544	60624		19	4.89502	1	63724	16.7348	17	4.56441
CRC	ERR688512	NODE_107_length_119474_cov_5.836090_fragment_2	NODE_107_length_119474_cov_5.836090	dormant	0.0821596	1.02747	0.373925	37437		14	4.30902	1	81737	13.6127	13	4.78113
CRC	ERR688512	NODE_108_length_119386_cov_15.037559_fragment_3	NODE_108_length_119386_cov_15.037559	dormant	0.00628621	0.998605	-0.0506563	28506		36	8.13021	0.994808	90728	36.3089	36	7.9858
CRC	ERR688512	NODE_125_length_112820_cov_184.014801_fragment_1	NODE_125_length_112820_cov_184.014801	dormant	0.631331	0.889499	-45.6281	8526		365	52.4056	1	103994	412.922	406	87.752
CRC	ERR688512	NODE_126_length_112317_cov_7.982541_fragment_1	NODE_126_length_112317_cov_7.982541	dormant	0.0404816	1.01034	0.189381	40615		18	4.52791	1	71402	18.3216	18	4.82381
CRC	ERR688512	NODE_169_length_95889_cov_11.197101_fragment_2	NODE_169_length_95889_cov_11.197101	dormant	0.350314	0.911057	-2.41875	19309		25	6.58987	1	76280	27.1943	27	7.20545
CRC	ERR688512	NODE_187_length_90436_cov_17.005355_fragment_1	NODE_187_length_90436_cov_17.005355	dormant	0.0706369	0.986147	-0.540064	6011		37	7.5754	1	84125	38.9857	39	7.71526
CRC	ERR688512	NODE_207_length_85746_cov_123.225765_fragment_2	NODE_207_length_85746_cov_123.225765	dormant	1.12327	0.725588	-83.1036	8177		242	93.2291	1	77269	302.843	309	47.4918
CRC	ERR688512	NODE_213_length_84057_cov_25.670639_fragment_1	NODE_213_length_84057_cov_25.670639	dormant	0.758717	0.858438	-8.63768	8423		52	11.1916	1	75334	61.0168	61	11.5744
CRC	ERR688512	NODE_266_length_72867_cov_15.238834_fragment_1	NODE_266_length_72867_cov_15.238834	dormant	0.115065	1.02798	0.980451	26523		36	8.96588	1	46044	35.0454	35	8.05131
CRC	ERR688512	NODE_268_length_72425_cov_5.864889_fragment_1	NODE_268_length_72425_cov_5.864889	dormant	0.47032	0.858674	-2.02833	21034		12	3.98503	1	51091	14.3521	14	4.61709
CRC	ERR688512	NODE_276_length_71312_cov_208.562443_fragment_1	NODE_276_length_71312_cov_208.562443	dormant	0.00928035	0.998667	-0.647576	8830		484	59.0981	1	62182	485.856	487	79.0297
CRC	ERR688512	NODE_278_length_70578_cov_3.626732_fragment_1	NODE_278_length_70578_cov_3.626732	dormant	0.161004	1.06436	0.534874	29296		8	3.51671	0.993241	41132	8.31015	8	3.11538
CRC	ERR688512	NODE_310_length_64626_cov_236.106271_fragment_1	NODE_310_length_64626_cov_236.106271	dormant	0.0969718	0.985682	-7.19335	8951		495	62.6004	1	55375	502.388	511	84.1812
CRC	ERR688512	NODE_312_length_64394_cov_4.199552_fragment_2	NODE_312_length_64394_cov_4.199552	dormant	0.240233	0.907412	-0.981343	38062		9	3.96809	0.997846	26032	10.599	10	4.19858
CRC	ERR688512	NODE_330_length_62503_cov_15.744219_fragment_1	NODE_330_length_62503_cov_15.744219	dormant	0.00372169	0.999138	-0.0322192	11647		38	8.75941	0.987207	50705	37.3567	37	8.55361
CRC	ERR688512	NODE_345_length_60943_cov_25.243463_fragment_2	NODE_345_length_60943_cov_25.243463	dormant	0.0191338	1.00396	0.236929	28155		60	10.5655	1	32488	59.8869	60	13.9654
CRC	ERR688512	NODE_379_length_56231_cov_14.262763_fragment_1	NODE_379_length_56231_cov_14.262763	dormant	0.131298	1.03551	1.14926	16871		33	7.94377	0.991228	39208	32.3661	32	9.4937
CRC	ERR688512	NODE_393_length_55607_cov_22.664513_fragment_1	NODE_393_length_55607_cov_22.664513	dormant	0.130872	0.964096	-1.90064	32611		52	16.7184	1	22696	52.9367	54	11.93
CRC	ERR688512	NODE_403_length_54485_cov_97.233088_fragment_1	NODE_403_length_54485_cov_97.233088	dormant	0.89746	0.828466	-41.0346	4866		214	57.875	1	49319	239.221	240	28.8386
CRC	ERR688512	NODE_421_length_52744_cov_7.065422_fragment_1	NODE_421_length_52744_cov_7.065422	dormant	0.00249583	0.999259	-0.0119567	46582		16	4.30807	1	5862	16.1402	16	5.22896
CRC	ERR688512	NODE_451_length_50889_cov_5.954106_fragment_1	NODE_451_length_50889_cov_5.954106	dormant	0.608232	0.837326	-2.29027	3991		12	3.38713	0.962415	46748	14.0789	14	4.10911
CRC	ERR688512	NODE_456_length_50563_cov_3.068781_fragment_1	NODE_456_length_50563_cov_3.068781	dormant	0.212152	0.922093	-0.596919	33218		7	2.68977	0.994371	17195	7.66194	7	2.93229
CRC	ERR688512	NODE_485_length_48409_cov_6.005687_fragment_1	NODE_485_length_48409_cov_6.005687	dormant	0.061722	0.980451	-0.279512	35233		14	4.50674	1	12876	14.2981	14	4.55028
CRC	ERR688512	NODE_514_length_46573_cov_13.155144_fragment_1	NODE_514_length_46573_cov_13.155144	dormant	0.105715	1.02442	0.757528	31198		32	7.32518	1	15075	31.0197	31	7.00277
CRC	ERR688512	NODE_559_length_43829_cov_28.609106_fragment_1	NODE_559_length_43829_cov_28.609106	dormant	0.139877	0.959634	-2.67552	30303		63	14.527	1	13226	66.281	68	22.8188
CRC	ERR688512	NODE_670_length_37682_cov_7.900550_fragment_1	NODE_670_length_37682_cov_7.900550	dormant	0.984884	1.4122	6.99028	7217		22	8.8623	0.979493	30313	16.9584	17	4.71281
CRC	ERR688512	NODE_695_length_36158_cov_11.889344_fragment_1	NODE_695_length_36158_cov_11.889344	dormant	0.183866	1.04421	1.22101	28527		28	6.90737	1	7331	27.6171	28	6.36305
CRC	ERR688512	NODE_734_length_34254_cov_20.495219_fragment_1	NODE_734_length_34254_cov_20.495219	dormant	0.261709	1.05888	2.75431	19034		50	10.2751	1	14920	46.7823	46	10.7678
CRC	ERR688512	NODE_801_length_31572_cov_14.201701_fragment_1	NODE_801_length_31572_cov_14.201701	dormant	0.720633	0.865578	-4.7777	16526		31	6.63554	0.995764	14816	35.5426	36	6.62419
CRC	ERR688512	NODE_864_length_29345_cov_7.773131_fragment_1	NODE_864_length_29345_cov_7.773131	dormant	0.436232	0.883828	-2.163	9770		16	4.8064	1	19275	18.619	18	5.10582
CRC	ERR688512	NODE_900_length_28456_cov_4.597162_fragment_1	NODE_900_length_28456_cov_4.597162	dormant	0.0855573	1.03086	0.3364	10454		11	3.86611	1	17702	10.8991	11	3.99655
CRC	ERR688512	NODE_1120_length_23167_cov_3.005062_fragment_1	NODE_1120_length_23167_cov_3.005062	dormant	0.12706	0.953588	-0.332306	4460		7	2.31075	1	18407	7.15988	7	2.88802
CRC	ERR688512	NODE_1142_length_22652_cov_269.059610_fragment_1	NODE_1142_length_22652_cov_269.059610	dormant	1.75942	1.65535	260.012	15746		659	98.5579	1	6606	396.755	463	184.298
CRC	ERR688512	NODE_1213_length_21142_cov_5.643240_fragment_1	NODE_1213_length_21142_cov_5.643240	dormant	0.120896	1.03485	0.453312	9224		13	3.87147	0.987099	11737	13.0078	13	3.62362
CRC	ERR688512	NODE_1222_length_20959_cov_13.938863_fragment_1	NODE_1222_length_20959_cov_13.938863	dormant	0.0423744	0.98951	-0.311192	12105		29	7.4338	1	8554	29.666	30	7.25281
CRC	ERR688512	NODE_1234_length_20721_cov_43.148505_fragment_1	NODE_1234_length_20721_cov_43.148505	dormant	1.58079	0.704845	-33.2308	7724		78	19.2421	1	12697	112.588	114	22.6619
CRC	ERR688512	NODE_1280_length_19972_cov_151.402872_fragment_1	NODE_1280_length_19972_cov_151.402872	dormant	0.306835	0.957305	-15.0394	8627		339	50.7896	1	11045	352.252	348	47.173
CRC	ERR688512	NODE_1990_length_12247_cov_4.273868_fragment_1	NODE_1990_length_12247_cov_4.273868	not present	NA	NA	NA	8311		NA	NA	NA	12247	NA	NA	NA
CRC	ERR688519	NODE_4_length_438688_cov_50.961638_fragment_3	NODE_4_length_438688_cov_50.961638	dormant	0.181271	0.962082	-4.48095	19824		112	23.7258	1	418564	118.175	117	25.6751
CRC	ERR688519	NODE_5_length_424272_cov_9.617578_fragment_6	NODE_5_length_424272_cov_9.617578	dormant	1.00021	0.769062	-5.50178	18731		18	4.91032	1	405241	23.8236	24	6.03346
CRC	ERR688519	NODE_11_length_217904_cov_10.462118_fragment_2	NODE_11_length_217904_cov_10.462118	dormant	0.465401	1.16015	3.79003	51811		27	8.27561	1	158374	23.666	24	8.00938
CRC	ERR688519	NODE_11_length_217904_cov_10.462118_fragment_1	NODE_11_length_217904_cov_10.462118	dormant	0.149632	0.952893	-1.11482	7419		22	6.84598	1	158374	23.666	24	8.00938
CRC	ERR688519	NODE_12_length_213285_cov_33.932664_fragment_4	NODE_12_length_213285_cov_33.932664	dormant	2.33986	1.64937	47.1453	17223		120	23.4229	0.994194	195762	72.6019	72	16.227
CRC	ERR688519	NODE_13_length_207701_cov_47.829277_fragment_3	NODE_13_length_207701_cov_47.829277	dormant	0.279526	1.05812	6.17334	44470		110	20.8778	1	162931	106.216	106	23.2296
CRC	ERR688519	NODE_30_length_135159_cov_10.263612_fragment_3	NODE_30_length_135159_cov_10.263612	dormant	1.46342	0.669773	-10.1301	84037		20	6.42887	0.998227	50971	30.6763	30	7.38269
CRC	ERR688519	NODE_37_length_124427_cov_71.774716_fragment_1	NODE_37_length_124427_cov_71.774716	dormant	0.186123	1.03339	5.72367	11731		174	27.3157	1	112396	171.432	170	33.8412
CRC	ERR688519	NODE_46_length_109994_cov_36.329837_fragment_1	NODE_46_length_109994_cov_36.329837	dormant	0.793649	0.840513	-15.3351	75578		80	16.4251	1	34116	96.153	95	21.8384
CRC	ERR688519	NODE_63_length_96397_cov_11.709888_fragment_1	NODE_63_length_96397_cov_11.709888	dormant	0.998968	0.706739	-8.7532	22219		20	8.77343	1	73878	29.8478	30	8.75104
CRC	ERR688519	NODE_96_length_76834_cov_19.106448_fragment_1	NODE_96_length_76834_cov_19.106448	dormant	1.10186	1.53626	16.3747	57705		45	15.1785	1	18829	30.5351	32	14.5363
CRC	ERR688519	NODE_100_length_75538_cov_38.437502_fragment_1	NODE_100_length_75538_cov_38.437502	active	2.46189	2.4643	59.1745	51250		101	28.8217	1	23988	40.4114	36	18.0219
CRC	ERR688519	NODE_122_length_69347_cov_16.758284_fragment_1	NODE_122_length_69347_cov_16.758284	dormant	0.367978	0.915953	-3.5079	40045		38	8.37914	1	29002	41.7373	41	10.5614
CRC	ERR688519	NODE_132_length_66332_cov_33.715422_fragment_1	NODE_132_length_66332_cov_33.715422	dormant	0.870775	0.808783	-16.7848	39712		71	15.0026	0.997557	26320	87.7785	88	22.7602
CRC	ERR688519	NODE_160_length_60106_cov_38.449052_fragment_1	NODE_160_length_60106_cov_38.449052	dormant	0.137906	1.02686	2.2125	45125		84	16.189	1	14681	82.3714	83	15.8968
CRC	ERR688519	NODE_193_length_54825_cov_9.730875_fragment_1	NODE_193_length_54825_cov_9.730875	dormant	0.115058	0.970453	-0.723918	7780		23	6.59436	1	46745	24.5004	24	5.97388
CRC	ERR688519	NODE_226_length_49640_cov_9.429787_fragment_1	NODE_226_length_49640_cov_9.429787	dormant	0.997533	0.724399	-7.91841	39823		21	5.71956	1	9517	28.7314	27	9.65971
CRC	ERR688519	NODE_283_length_43793_cov_4.242832_fragment_1	NODE_283_length_43793_cov_4.242832	dormant	0.250259	0.917996	-0.894492	36298		10	3.54074	0.995868	7345	10.908	11	3.60749
CRC	ERR688519	NODE_508_length_32713_cov_15.001010_fragment_1	NODE_508_length_32713_cov_15.001010	dormant	0.338348	0.910356	-3.32997	20457		34	9.35186	0.998534	11986	37.1466	36	10.3086
CRC	ERR688519	NODE_796_length_24096_cov_8.017595_fragment_1	NODE_796_length_24096_cov_8.017595	dormant	0.659308	0.786042	-3.90621	8911		14	5.09454	1	14885	18.2569	17	6.65209
CRC	ERR688519	NODE_822_length_23669_cov_67.515415_fragment_1	NODE_822_length_23669_cov_67.515415	dormant	0.38998	1.09235	13.8466	13298		161	32.8137	1	10071	149.933	147	38.0082
CRC	ERR688519	NODE_904_length_22340_cov_14.907561_fragment_1	NODE_904_length_22340_cov_14.907561	dormant	0.182096	1.03953	1.34981	7249		36	7.06543	1	14791	34.1453	34	7.74431
CRC	ERR688519	NODE_1174_length_18329_cov_7.011601_fragment_1	NODE_1174_length_18329_cov_7.011601	not present	NA	NA	NA	9601		NA	NA	NA	18329	NA	NA	NA
CRC	ERR688587	NODE_6_length_267438_cov_18.937939_fragment_1	NODE_6_length_267438_cov_18.937939	dormant	0.0581792	0.984952	-0.663443	8697		42	11.2658	1	258441	44.0875	43	11.5395
CRC	ERR688587	NODE_15_length_181379_cov_13.508945_fragment_1	NODE_15_length_181379_cov_13.508945	dormant	0.169344	0.963904	-1.1555	38123		31	6.50359	1	142956	32.0121	32	7.12881
CRC	ERR688587	NODE_16_length_179723_cov_11.097786_fragment_1	NODE_16_length_179723_cov_11.097786	dormant	0.960587	0.789009	-6.00145	60841		22	6.43627	1	118582	28.4441	28	6.05324
CRC	ERR688587	NODE_33_length_147807_cov_20.606909_fragment_1	NODE_33_length_147807_cov_20.606909	dormant	0.00339952	0.999413	-0.0280838	66474		47	8.4559	0.998812	81033	47.8249	48	8.06161
CRC	ERR688587	NODE_35_length_146294_cov_6.554291_fragment_1	NODE_35_length_146294_cov_6.554291	dormant	0.19329	0.949389	-0.826218	53758		15	4.25794	1	48792	16.325	16	4.29097
CRC	ERR688587	NODE_35_length_146294_cov_6.554291_fragment_2	NODE_35_length_146294_cov_6.554291	dormant	0.426945	0.890046	-1.795	43444		14	4.11578	0.999563	48792	16.325	16	4.29097
CRC	ERR688587	NODE_45_length_134890_cov_6.016835_fragment_1	NODE_45_length_134890_cov_6.016835	dormant	0.0643842	1.01868	0.263643	47180		14	4.16909	1	87410	14.1112	14	4.0192
CRC	ERR688587	NODE_54_length_126739_cov_9.945715_fragment_1	NODE_54_length_126739_cov_9.945715	dormant	0.4591	0.897708	-2.53356	13916		22	5.34761	1	112523	24.7679	25	5.68433
CRC	ERR688587	NODE_55_length_126602_cov_6.056690_fragment_4	NODE_55_length_126602_cov_6.056690	dormant	0.228223	1.06842	0.967004	4364		15	4.15133	1	121938	14.1331	14	4.32115
CRC	ERR688587	NODE_80_length_109732_cov_76.982111_fragment_1	NODE_80_length_109732_cov_76.982111	dormant	0.152791	0.977044	-4.19271	18664		178	26.0202	1	90768	182.642	181	28.7915
CRC	ERR688587	NODE_83_length_107664_cov_6.948025_fragment_1	NODE_83_length_107664_cov_6.948025	dormant	0.0323588	0.990543	-0.163403	21650		17	5.34337	0.993118	85863	17.279	17	4.73792
CRC	ERR688587	NODE_84_length_107362_cov_56.786864_fragment_2	NODE_84_length_107362_cov_56.786864	dormant	0.353664	0.919443	-10.7007	13019		128	33.6111	1	94043	132.834	134	26.4809
CRC	ERR688587	NODE_87_length_104033_cov_42.904085_fragment_2	NODE_87_length_104033_cov_42.904085	dormant	0.0234417	1.00666	0.509921	37173		77	12.5521	1	66560	76.6069	75	28.0857
CRC	ERR688587	NODE_134_length_84804_cov_7.069346_fragment_2	NODE_134_length_84804_cov_7.069346	dormant	0.16804	0.953816	-0.777551	16131		16	4.53492	1	68373	16.8359	17	4.7176
CRC	ERR688587	NODE_144_length_80381_cov_51.820233_fragment_1	NODE_144_length_80381_cov_51.820233	dormant	0.938899	1.17815	20.1754	46205		133	18.2509	1	33876	113.251	114	24.2983
CRC	ERR688587	NODE_174_length_73738_cov_50.046714_fragment_1	NODE_174_length_73738_cov_50.046714	dormant	1.7921	0.700799	-48.4179	67003		112	20.5758	0.999478	6470	161.824	162	32.1948
CRC	ERR688587	NODE_179_length_72557_cov_43.267179_fragment_1	NODE_179_length_72557_cov_43.267179	dormant	0.539344	0.911045	-9.48116	11940		97	16.0502	1	60317	106.583	106	18.9852
CRC	ERR688587	NODE_181_length_71862_cov_13.729497_fragment_2	NODE_181_length_71862_cov_13.729497	dormant	0.162555	0.964164	-1.12457	8415		31	7.48319	0.970053	63295	31.381	31	6.30249
CRC	ERR688587	NODE_192_length_69258_cov_9.873618_fragment_1	NODE_192_length_69258_cov_9.873618	dormant	0.409012	1.10745	2.40104	44756		25	5.71295	1	24202	22.3454	22	6.02362
CRC	ERR688587	NODE_195_length_68707_cov_10.318170_fragment_1	NODE_195_length_68707_cov_10.318170	active	3.08902	2.14689	17.1709	38693		32	6.43983	1	29714	14.9717	15	4.50846
CRC	ERR688587	NODE_196_length_68384_cov_62.892286_fragment_1	NODE_196_length_68384_cov_62.892286	dormant	0.410107	1.08435	11.5839	53542		151	31.9569	0.99675	14690	137.333	137	23.9675
CRC	ERR688587	NODE_203_length_66816_cov_11.858525_fragment_1	NODE_203_length_66816_cov_11.858525	dormant	0.0813901	1.01842	0.492564	38515		27	5.96531	1	28001	26.7452	26	6.13724
CRC	ERR688587	NODE_209_length_65656_cov_26.283868_fragment_2	NODE_209_length_65656_cov_26.283868	dormant	0.555344	1.11337	6.40755	7596		62	12.8549	1	57760	56.5197	57	10.05
CRC	ERR688587	NODE_221_length_64302_cov_6.747226_fragment_1	NODE_221_length_64302_cov_6.747226	dormant	0.163001	0.95502	-0.764411	19969		16	4.65008	1	44033	16.9944	17	4.72884
CRC	ERR688587	NODE_222_length_64275_cov_5.874805_fragment_1	NODE_222_length_64275_cov_5.874805	dormant	0.652731	1.29974	3.27277	60366		14	4.14304	0.99735	3759	10.9189	10	5.75454
CRC	ERR688587	NODE_236_length_62293_cov_10.313426_fragment_1	NODE_236_length_62293_cov_10.313426	dormant	0.234652	1.05282	1.25254	52695		25	5.60987	0.999279	9336	23.7144	24	5.0512
CRC	ERR688587	NODE_242_length_61325_cov_3.438436_fragment_1	NODE_242_length_61325_cov_3.438436	dormant	0.202211	0.928871	-0.603027	39776		8	2.98911	1	21249	8.47795	8	2.97521
CRC	ERR688587	NODE_248_length_60704_cov_5.693103_fragment_1	NODE_248_length_60704_cov_5.693103	dormant	0.00885798	1.00261	0.0352508	6682		14	3.72192	1	53722	13.5089	13	4.22149
CRC	ERR688587	NODE_250_length_60557_cov_4.768553_fragment_1	NODE_250_length_60557_cov_4.768553	dormant	0.0860083	0.971565	-0.318289	39361		11	3.58705	1	20896	11.1937	11	3.81092
CRC	ERR688587	NODE_320_length_51797_cov_3.937672_fragment_1	NODE_320_length_51797_cov_3.937672	dormant	0.0616369	1.02242	0.216836	8723		10	3.50587	0.993351	42774	9.67265	9	3.53
CRC	ERR688587	NODE_431_length_44023_cov_6.352961_fragment_1	NODE_431_length_44023_cov_6.352961	dormant	0.024222	0.993481	-0.0990913	33465		15	3.94469	1	10258	15.2003	15	4.23219
CRC	ERR688587	NODE_449_length_42939_cov_63.957000_fragment_1	NODE_449_length_42939_cov_63.957000	dormant	0.0653128	0.989398	-1.62607	21478		151	23.2327	0.996694	21232	153.368	151	26.4562
CRC	ERR688587	NODE_592_length_35305_cov_52.889532_fragment_1	NODE_592_length_35305_cov_52.889532	dormant	0.234047	1.05628	6.25066	7156		122	28.7758	0.992873	27849	111.073	113	24.4636
CRC	ERR688587	NODE_682_length_31585_cov_5.319029_fragment_1	NODE_682_length_31585_cov_5.319029	dormant	0.0355961	1.0118	0.144018	8268		12	4.1575	1	23017	12.2019	12	3.9311
CRC	ERR688587	NODE_695_length_31227_cov_3.648178_fragment_1	NODE_695_length_31227_cov_3.648178	dormant	0.397032	0.865514	-1.24565	17699		8	2.98176	1	13228	9.26232	9	3.28571
CRC	ERR688587	NODE_909_length_25842_cov_3.340714_fragment_1	NODE_909_length_25842_cov_3.340714	dormant	0.13611	0.949812	-0.41989	15081		8	3.08484	1	10461	8.36631	8	3.08501
CRC	ERR688587	NODE_2883_length_8893_cov_2.571170_fragment_1	NODE_2883_length_8893_cov_2.571170	not present	NA	NA	NA	4937		NA	NA	NA	8893	NA	NA	NA
CRC	ERR688584	NODE_1_length_246758_cov_32.698589_fragment_3	NODE_1_length_246758_cov_32.698589	dormant	2.198	0.620205	-28.8815	13674		47	7.99646	1	232784	76.045	77	16.7741
CRC	ERR688584	NODE_12_length_157752_cov_4.455665_fragment_1	NODE_12_length_157752_cov_4.455665	dormant	0.233725	1.07742	0.826673	16823		11	3.47128	1	140629	10.6776	11	3.60142
CRC	ERR688584	NODE_14_length_157084_cov_11.018634_fragment_2	NODE_14_length_157084_cov_11.018634	dormant	0.315022	1.08482	2.12657	42330		27	5.81997	1	114454	25.0727	25	7.56753
CRC	ERR688584	NODE_16_length_149405_cov_6.140462_fragment_1	NODE_16_length_149405_cov_6.140462	dormant	0.0215869	0.993081	-0.0999287	131710		14	4.51274	0.999453	17467	14.442	14	4.74266
CRC	ERR688584	NODE_25_length_130049_cov_27.421727_fragment_1	NODE_25_length_130049_cov_27.421727	dormant	1.08703	0.808162	-12.6518	9131		53	9.06175	1	120618	65.9506	66	13.7409
CRC	ERR688584	NODE_50_length_105693_cov_28.012779_fragment_1	NODE_50_length_105693_cov_28.012779	dormant	0.322809	0.917762	-5.00706	41077		57	15.2003	1	64316	60.8848	63	15.8155
CRC	ERR688584	NODE_52_length_104852_cov_13.163258_fragment_1	NODE_52_length_104852_cov_13.163258	dormant	1.30751	1.44368	12.9817	9803		43	12.0509	1	94749	29.2592	29	7.20616
CRC	ERR688584	NODE_60_length_98060_cov_75.811183_fragment_2	NODE_60_length_98060_cov_75.811183	dormant	3.99234	0.205871	-151.694	12501		40	12.9545	0.988081	85408	191.019	195	52.1498
CRC	ERR688584	NODE_71_length_92956_cov_12.716741_fragment_2	NODE_71_length_92956_cov_12.716741	dormant	0.0491844	0.98947	-0.307672	64923		29	6.14508	1	27733	29.2179	29	6.36398
CRC	ERR688584	NODE_101_length_81015_cov_4.602199_fragment_1	NODE_101_length_81015_cov_4.602199	dormant	0.0745574	1.02408	0.268595	9150		12	3.56383	1	71565	11.1559	11	3.6408
CRC	ERR688584	NODE_115_length_75630_cov_18.495058_fragment_1	NODE_115_length_75630_cov_18.495058	dormant	0.455175	1.09118	3.81204	46102		46	8.46581	1	29228	41.8098	41	8.283
CRC	ERR688584	NODE_137_length_70199_cov_18.487711_fragment_1	NODE_137_length_70199_cov_18.487711	dormant	0.441452	0.914878	-4.00997	60846		43	8.96186	1	9053	47.1084	47	9.2037
CRC	ERR688584	NODE_140_length_68956_cov_31.507003_fragment_1	NODE_140_length_68956_cov_31.507003	dormant	2.70232	0.511551	-40.0305	10767		43	10.4019	1	57889	81.9542	85	18.1844
CRC	ERR688584	NODE_144_length_68305_cov_46.125685_fragment_1	NODE_144_length_68305_cov_46.125685	dormant	0.422308	0.902161	-8.91961	13439		86	22.0522	1	54566	91.1659	94	20.1471
CRC	ERR688584	NODE_162_length_63576_cov_17.958581_fragment_1	NODE_162_length_63576_cov_17.958581	dormant	0.190012	1.05008	2.0289	23762		41	10.6006	1	39514	40.5142	39	10.7543
CRC	ERR688584	NODE_163_length_63254_cov_14.909223_fragment_1	NODE_163_length_63254_cov_14.909223	dormant	1.33023	0.738361	-11.3431	45730		32	6.37518	1	17224	43.3539	44	10.2363
CRC	ERR688584	NODE_224_length_54236_cov_19.977760_fragment_1	NODE_224_length_54236_cov_19.977760	dormant	0.185452	1.04782	2.09204	48831		46	9.06654	1	5105	43.7497	42	13.1266
CRC	ERR688584	NODE_261_length_49754_cov_30.153504_fragment_1	NODE_261_length_49754_cov_30.153504	dormant	1.19334	0.802948	-16.1537	34032		65	11.3153	1	15422	81.9769	82	15.4415
CRC	ERR688584	NODE_472_length_34831_cov_11.250288_fragment_1	NODE_472_length_34831_cov_11.250288	dormant	0.202499	0.953734	-1.15596	11236		24	5.43414	0.998398	23313	24.9852	25	5.97016
CRC	ERR688584	NODE_2113_length_10790_cov_5.901164_fragment_1	NODE_2113_length_10790_cov_5.901164	not present	NA	NA	NA	5321		NA	NA	NA	10790	NA	NA	NA
CRC	ERR688505	S31004__NODE_12_length_176626_cov_15.206484_fragment_1	S31004__NODE_12_length_176626_cov_15.206484	dormant	0.318003	1.08435	3.08313	141951		39	9.74962	1	34375	36.5498	36	9.64066
CRC	ERR688505	S31004__NODE_58_length_106690_cov_16.184967_fragment_1	S31004__NODE_58_length_106690_cov_16.184967	dormant	0.564782	1.1706	6.17542	66084		42	11.4457	1	40306	36.1985	36	10.3975
CRC	ERR688505	S31004__NODE_93_length_86640_cov_6.749010_fragment_2	S31004__NODE_93_length_86640_cov_6.749010	dormant	0.608125	1.20992	3.15717	60997		18	5.3203	1	25343	15.0399	15	5.05973
CRC	ERR688505	S31004__NODE_109_length_80287_cov_7.299232_fragment_1	S31004__NODE_109_length_80287_cov_7.299232	dormant	0.15666	1.05121	0.945902	19714		19	6.09012	0.992493	60421	18.4722	18	5.98526
CRC	ERR688505	S31004__NODE_123_length_73797_cov_5.755512_fragment_1	S31004__NODE_123_length_73797_cov_5.755512	dormant	1.18232	1.54789	5.59872	57461		15	5.25299	1	16036	10.2188	10	4.15373
CRC	ERR688505	S31004__NODE_133_length_71226_cov_6.424667_fragment_1	S31004__NODE_133_length_71226_cov_6.424667	dormant	0.0953802	1.03191	0.514643	31312		16	5.40042	1	39614	16.1285	16	5.39098
CRC	ERR688505	S31004__NODE_147_length_67714_cov_33.049513_fragment_1	S31004__NODE_147_length_67714_cov_33.049513	dormant	0.167348	0.959258	-3.37308	12855		78	21.6344	1	54559	82.7904	82	18.5603
CRC	ERR688505	S31004__NODE_178_length_61085_cov_6.693577_fragment_1	S31004__NODE_178_length_61085_cov_6.693577	dormant	0.670475	0.803756	-3.83948	34902		16	5.13882	1	25883	19.5648	19	6.25924
CRC	ERR688505	S31004__NODE_181_length_60842_cov_2.999408_fragment_1	S31004__NODE_181_length_60842_cov_2.999408	dormant	0.570056	0.797092	-1.70942	23273		7	2.78091	0.99016	37417	8.42462	8	3.20168
CRC	ERR688505	S31004__NODE_184_length_60441_cov_6.180522_fragment_1	S31004__NODE_184_length_60441_cov_6.180522	dormant	0.0887262	1.02708	0.445786	39166		17	5.03692	1	20975	16.4629	16	5.01164
CRC	ERR688505	S31004__NODE_231_length_55401_cov_12.036209_fragment_2	S31004__NODE_231_length_55401_cov_12.036209	dormant	0.176605	1.05181	1.72359	11270		34	9.13724	1	43831	33.2655	34	10.3445
CRC	ERR688505	S31004__NODE_268_length_51119_cov_12.738779_fragment_1	S31004__NODE_268_length_51119_cov_12.738779	dormant	0.424039	1.12047	3.5419	39667		33	7.59804	0.996269	11300	29.4007	29	9.04476
CRC	ERR688505	S31004__NODE_269_length_51089_cov_6.175001_fragment_1	S31004__NODE_269_length_51089_cov_6.175001	dormant	0.315879	0.893593	-1.60308	21460		13	4.7584	0.998835	29329	15.0656	15	5.37292
CRC	ERR688505	S31004__NODE_331_length_44937_cov_7.484225_fragment_1	S31004__NODE_331_length_44937_cov_7.484225	dormant	0.140947	0.958294	-0.813686	14108		18	5.67285	1	30529	19.5102	19	5.87147
CRC	ERR688505	S31004__NODE_336_length_44585_cov_13.541500_fragment_1	S31004__NODE_336_length_44585_cov_13.541500	dormant	0.413647	1.12748	4.04176	33199		36	9.44101	1	11086	31.704	31	10.0903
CRC	ERR688505	S31004__NODE_366_length_42746_cov_13.576890_fragment_1	S31004__NODE_366_length_42746_cov_13.576890	dormant	0.488113	1.15089	4.59293	33858		34	8.83314	1	8588	30.4398	30	9.95264
CRC	ERR688505	S31004__NODE_470_length_37825_cov_8.259518_fragment_1	S31004__NODE_470_length_37825_cov_8.259518	dormant	0.0439198	1.01524	0.322122	6638		21	6.88374	1	30887	21.1349	20	7.75878
CRC	ERR688505	S31004__NODE_483_length_37029_cov_5.525775_fragment_1	S31004__NODE_483_length_37029_cov_5.525775	dormant	0.0680722	0.979404	-0.308917	16522		14	4.64386	1	20207	14.9987	15	4.42977
CRC	ERR688505	S31004__NODE_514_length_35416_cov_4.373066_fragment_1	S31004__NODE_514_length_35416_cov_4.373066	dormant	0.292413	0.913805	-1.10186	13964		12	3.68285	0.998783	21152	12.7833	13	3.8516
CRC	ERR688505	S31004__NODE_756_length_27549_cov_35.602859_fragment_1	S31004__NODE_756_length_27549_cov_35.602859	dormant	0.870154	1.21832	12.6432	10126		71	13.272	1	17123	57.9104	58	15.6872
CRC	ERR688505	S31004__NODE_792_length_26753_cov_28.622818_fragment_1	S31004__NODE_792_length_26753_cov_28.622818	dormant	0.416417	0.891348	-7.77784	4971		65	21.2309	1	21482	71.5847	71	15.7158
CRC	ERR688505	S31004__NODE_934_length_24201_cov_19.686159_fragment_1	S31004__NODE_934_length_24201_cov_19.686159	dormant	0.227656	1.0675	3.19287	7230		50	15.5261	0.979253	16821	47.3052	46	12.3427
CRC	ERR688505	S31004__NODE_1276_length_19653_cov_4.784723_fragment_1	S31004__NODE_1276_length_19653_cov_4.784723	dormant	0.288446	0.879707	-1.45735	6304		10	4.07662	1	13049	12.115	11	5.86813
CRC	ERR688505	S31004__NODE_1769_length_15356_cov_13.232599_fragment_1	S31004__NODE_1769_length_15356_cov_13.232599	not present	NA	NA	NA	9276		NA	NA	NA	15356	NA	NA	NA
CRC	ERR688513	S31159__NODE_20_length_178989_cov_77.493690_fragment_1	S31159__NODE_20_length_178989_cov_77.493690	dormant	0.834873	0.85537	-25.4535	9145		159	35.0937	1	169544	175.99	177	25.049
CRC	ERR688513	S31159__NODE_46_length_142077_cov_50.292018_fragment_1	S31159__NODE_46_length_142077_cov_50.292018	dormant	0.0853629	0.987521	-1.4419	44021		115	17.3659	1	97756	115.546	116	16.4034
CRC	ERR688513	S31159__NODE_48_length_136864_cov_68.542230_fragment_2	S31159__NODE_48_length_136864_cov_68.542230	dormant	0.397022	0.94378	-9.46954	59098		159	24.5304	0.998951	77466	168.439	169	23.1525
CRC	ERR688513	S31159__NODE_67_length_111188_cov_80.473802_fragment_1	S31159__NODE_67_length_111188_cov_80.473802	dormant	0.420744	1.06338	12.3868	51466		212	34.4544	0.995162	59572	195.438	196	23.374
CRC	ERR688513	S31159__NODE_73_length_105726_cov_85.450994_fragment_1	S31159__NODE_73_length_105726_cov_85.450994	dormant	0.0714902	1.00903	1.93322	24710		216	26.6762	0.99397	80865	214.199	216	27.4023
CRC	ERR688513	S31159__NODE_83_length_99566_cov_4.054205_fragment_1	S31159__NODE_83_length_99566_cov_4.054205	dormant	0.0478647	1.01664	0.161135	35547		10	3.31964	1	63719	9.68316	10	3.41265
CRC	ERR688513	S31159__NODE_96_length_94750_cov_76.712308_fragment_2	S31159__NODE_96_length_94750_cov_76.712308	dormant	0.384868	0.934908	-11.031	11095		164	32.4241	1	83355	169.468	171	24.3242
CRC	ERR688513	S31159__NODE_98_length_93580_cov_97.152216_fragment_1	S31159__NODE_98_length_93580_cov_97.152216	dormant	1.1038	1.14183	32.0314	37812		259	29.7414	1	55468	225.84	227	28.2784
CRC	ERR688513	S31159__NODE_111_length_87595_cov_17.645191_fragment_1	S31159__NODE_111_length_87595_cov_17.645191	dormant	0.197598	0.957876	-1.7668	14575		40	7.91891	0.989777	72869	41.9431	42	9.85834
CRC	ERR688513	S31159__NODE_118_length_82452_cov_37.873806_fragment_1	S31159__NODE_118_length_82452_cov_37.873806	dormant	0.319041	0.9521	-4.0886	9707		81	11.3397	1	72445	85.3571	86	14.1377
CRC	ERR688513	S31159__NODE_175_length_59249_cov_43.166098_fragment_1	S31159__NODE_175_length_59249_cov_43.166098	dormant	0.340298	0.954803	-4.7523	13195		101	13.0898	1	45754	105.147	105	14.7886
CRC	ERR688513	S31159__NODE_198_length_53737_cov_78.471108_fragment_1	S31159__NODE_198_length_53737_cov_78.471108	dormant	0.0753813	1.00869	1.6892	13513		196	21.6216	0.990972	40046	194.43	195	23.1693
CRC	ERR688513	S31159__NODE_210_length_50192_cov_100.233700_fragment_1	S31159__NODE_210_length_50192_cov_100.233700	dormant	0.441975	1.05473	12.9796	15155		254	28.694	1	34737	237.145	239	30.0253
CRC	ERR688513	S31159__NODE_346_length_28791_cov_2.724875_fragment_2	S31159__NODE_346_length_28791_cov_2.724875	dormant	0.359709	0.864631	-0.915261	5680		6	2.39792	0.997887	22811	6.76121	6	2.68298
CRC	ERR688513	S31159__NODE_438_length_22134_cov_9.247747_fragment_1	S31159__NODE_438_length_22134_cov_9.247747	dormant	0.0506704	0.986979	-0.27638	13002		20	5.55273	0.988617	8980	21.2255	21	5.35441
CRC	ERR688513	S31159__NODE_571_length_17222_cov_77.984039_fragment_1	S31159__NODE_571_length_17222_cov_77.984039	not present	NA	NA	NA	11816		NA	NA	NA	17222	NA	NA	NA
CRC	ERR688515	S31188__NODE_5_length_231084_cov_5.379610_fragment_1	S31188__NODE_5_length_231084_cov_5.379610	dormant	0.0836201	0.973515	-0.35803	33893		13	4.3557	1	196891	13.5182	13	4.20625
CRC	ERR688515	S31188__NODE_10_length_212324_cov_28.705501_fragment_1	S31188__NODE_10_length_212324_cov_28.705501	dormant	0.100307	1.0197	1.4096	47663		73	13.6945	1	164361	71.5468	71	14.4022
CRC	ERR688515	S31188__NODE_28_length_168405_cov_21.774333_fragment_2	S31188__NODE_28_length_168405_cov_21.774333	dormant	0.382064	1.0906	5.04504	33351		61	14.0693	0.994093	134754	55.6838	56	12.2794
CRC	ERR688515	S31188__NODE_97_length_100460_cov_7.476201_fragment_1	S31188__NODE_97_length_100460_cov_7.476201	dormant	0.176755	0.954359	-0.833345	58845		17	4.98721	1	41315	18.2588	18	4.42545
CRC	ERR688515	S31188__NODE_125_length_85249_cov_19.804024_fragment_1	S31188__NODE_125_length_85249_cov_19.804024	dormant	0.23234	1.05299	2.42197	22378		48	10.1333	1	62571	45.7066	45	10.7074
CRC	ERR688515	S31188__NODE_138_length_81080_cov_6.228905_fragment_1	S31188__NODE_138_length_81080_cov_6.228905	dormant	0.139332	1.04318	0.608137	65389		14	4.52106	0.997737	15539	14.0822	14	4.20242
CRC	ERR688515	S31188__NODE_141_length_80928_cov_5.892090_fragment_1	S31188__NODE_141_length_80928_cov_5.892090	dormant	0.0156171	0.995337	-0.0688306	14400		14	4.51076	0.990764	66361	14.762	15	4.30152
CRC	ERR688515	S31188__NODE_154_length_77194_cov_12.469775_fragment_2	S31188__NODE_154_length_77194_cov_12.469775	dormant	0.0760749	1.01893	0.564155	16397		30	7.33264	1	60497	29.8077	29	7.49801
CRC	ERR688515	S31188__NODE_191_length_69176_cov_7.840685_fragment_1	S31188__NODE_191_length_69176_cov_7.840685	dormant	0.0529238	1.01382	0.255523	55362		18	5.05349	1	13514	18.4906	18	4.59173
CRC	ERR688515	S31188__NODE_209_length_65981_cov_20.043822_fragment_1	S31188__NODE_209_length_65981_cov_20.043822	dormant	0.196332	1.04017	1.9105	14593		50	9.38564	1	51088	47.564	48	10.0644
CRC	ERR688515	S31188__NODE_226_length_63913_cov_11.330969_fragment_1	S31188__NODE_226_length_63913_cov_11.330969	dormant	0.213007	0.9446	-1.59097	11501		27	7.13603	1	52112	28.7177	28	7.78793
CRC	ERR688515	S31188__NODE_228_length_63748_cov_3.557691_fragment_1	S31188__NODE_228_length_63748_cov_3.557691	dormant	0.336421	0.879446	-1.08153	29049		8	3.0795	0.999243	34399	8.97134	9	3.34465
CRC	ERR688515	S31188__NODE_237_length_62117_cov_10.494667_fragment_1	S31188__NODE_237_length_62117_cov_10.494667	dormant	0.218217	0.94209	-1.55061	35442		25	7.03244	1	26375	26.7763	27	7.17843
CRC	ERR688515	S31188__NODE_251_length_59246_cov_10.157118_fragment_1	S31188__NODE_251_length_59246_cov_10.157118	dormant	0.50617	0.867256	-3.68492	36551		23	6.52626	0.995951	22543	27.7595	27	7.96272
CRC	ERR688515	S31188__NODE_257_length_58803_cov_7.671393_fragment_2	S31188__NODE_257_length_58803_cov_7.671393	dormant	2.18567	1.98027	11.5322	34710		23	6.15134	1	23793	11.7643	11	4.22362
CRC	ERR688515	S31188__NODE_258_length_58695_cov_4.813984_fragment_1	S31188__NODE_258_length_58695_cov_4.813984	dormant	0.322866	1.11269	1.30291	13974		13	4.07942	1	44421	11.5621	11	3.99099
CRC	ERR688515	S31188__NODE_311_length_52364_cov_21.065476_fragment_1	S31188__NODE_311_length_52364_cov_21.065476	dormant	0.602278	0.873825	-6.78253	28355		46	10.5117	1	23709	53.755	53	11.9643
CRC	ERR688515	S31188__NODE_314_length_51687_cov_4.248315_fragment_2	S31188__NODE_314_length_51687_cov_4.248315	dormant	0.0165406	1.00605	0.0602908	35197		10	3.50041	1	16190	9.96022	10	3.78409
CRC	ERR688515	S31188__NODE_400_length_45623_cov_10.002195_fragment_1	S31188__NODE_400_length_45623_cov_10.002195	dormant	0.346497	0.909883	-2.27544	23142		22	6.20151	0.996932	22252	25.2499	25	6.91316
CRC	ERR688515	S31188__NODE_415_length_44754_cov_31.011879_fragment_1	S31188__NODE_415_length_44754_cov_31.011879	dormant	0.323675	0.946697	-3.80794	14492		67	12.4431	1	29962	71.4393	71	11.0447
CRC	ERR688515	S31188__NODE_424_length_44352_cov_23.358850_fragment_1	S31188__NODE_424_length_44352_cov_23.358850	dormant	1.24863	1.36173	19.2655	14717		71	18.5239	0.989808	29485	53.2594	53	11.5322
CRC	ERR688515	S31188__NODE_447_length_42948_cov_7.658382_fragment_1	S31188__NODE_447_length_42948_cov_7.658382	dormant	0.0416788	1.01564	0.280191	30938		17	6.35238	1	11710	17.9176	17	7.0735
CRC	ERR688515	S31188__NODE_458_length_42463_cov_3.394572_fragment_1	S31188__NODE_458_length_42463_cov_3.394572	dormant	0.0321803	0.988887	-0.0909691	11168		8	2.79936	1	30995	8.18606	8	2.8541
CRC	ERR688515	S31188__NODE_499_length_41089_cov_4.601745_fragment_1	S31188__NODE_499_length_41089_cov_4.601745	dormant	0.109391	0.963809	-0.439758	27133		12	4.03359	1	13656	12.1511	12	4.00649
CRC	ERR688515	S31188__NODE_769_length_31062_cov_2.710839_fragment_1	S31188__NODE_769_length_31062_cov_2.710839	dormant	0.0635423	0.976524	-0.150014	9412		6	2.19549	0.984275	21498	6.39008	6	2.51536
CRC	ERR688515	S31188__NODE_810_length_30118_cov_10.467485_fragment_1	S31188__NODE_810_length_30118_cov_10.467485	dormant	0.174589	1.0535	1.3629	25141		26	7.22227	0.997375	4743	25.4752	26	8.34963
CRC	ERR688515	S31188__NODE_858_length_29003_cov_10.647955_fragment_1	S31188__NODE_858_length_29003_cov_10.647955	dormant	0.404266	1.11039	2.78969	14007		27	7.15758	1	14696	25.2701	25	6.63371
CRC	ERR688515	S31188__NODE_924_length_27666_cov_18.553946_fragment_1	S31188__NODE_924_length_27666_cov_18.553946	active	2.33175	2.00149	26.5785	17324		54	14.1164	0.991457	10190	26.5391	26	7.78339
CRC	ERR688515	S31188__NODE_1031_length_25586_cov_6.307939_fragment_2	S31188__NODE_1031_length_25586_cov_6.307939	dormant	1.86271	0.508066	-9.09143	10135		9	3.16387	0.998125	15170	18.481	18	6.1346
CRC	ERR688515	S31188__NODE_1038_length_25470_cov_7.633287_fragment_1	S31188__NODE_1038_length_25470_cov_7.633287	dormant	1.52285	1.86769	9.92958	16796		22	8.21517	0.991188	8522	11.4437	11	4.18838
CRC	ERR688515	S31188__NODE_1074_length_24877_cov_3.198695_fragment_1	S31188__NODE_1074_length_24877_cov_3.198695	dormant	1.07942	0.643111	-3.0457	5419		5	2.24444	0.97232	19308	8.53403	8	3.2993
CRC	ERR688515	S31188__NODE_1324_length_21281_cov_4.742721_fragment_1	S31188__NODE_1324_length_21281_cov_4.742721	dormant	0.31777	0.893714	-1.28273	8138		11	3.85168	1	12843	12.0687	12	4.21354
CRC	ERR688515	S31188__NODE_3173_length_10800_cov_25.629595_fragment_1	S31188__NODE_3173_length_10800_cov_25.629595	not present	NA	NA	NA	6297		NA	NA	NA	10800	NA	NA	NA
CRC	ERR688618	S530373__NODE_2_length_576987_cov_9.018451_fragment_3	S530373__NODE_2_length_576987_cov_9.018451	dormant	0.0225458	1.00578	0.128903	9110		22	5.69444	1	567577	22.2891	22	5.74025
CRC	ERR688618	S530373__NODE_30_length_242662_cov_20.187447_fragment_4	S530373__NODE_30_length_242662_cov_20.187447	dormant	0.310713	1.06198	2.97809	8901		51	9.90311	1	233461	48.0463	48	9.25534
CRC	ERR688618	S530373__NODE_37_length_222643_cov_15.904388_fragment_1	S530373__NODE_37_length_222643_cov_15.904388	dormant	0.104073	1.02422	0.891755	48824		37	8.38454	1	173519	36.8137	36	8.74874
CRC	ERR688618	S530373__NODE_45_length_203186_cov_13.147402_fragment_1	S530373__NODE_45_length_203186_cov_13.147402	dormant	0.0610183	1.01405	0.42881	7359		31	6.33311	1	195527	30.5282	30	7.65931
CRC	ERR688618	S530373__NODE_62_length_181205_cov_32.328584_fragment_2	S530373__NODE_62_length_181205_cov_32.328584	dormant	0.0635899	0.987923	-0.984928	46600		80	16.5163	1	134305	81.5559	81	14.388
CRC	ERR688618	S530373__NODE_70_length_168383_cov_9.486514_fragment_1	S530373__NODE_70_length_168383_cov_9.486514	dormant	0.477487	1.13507	3.12784	50508		26	7.2027	0.99707	117723	23.1566	23	5.82606
CRC	ERR688618	S530373__NODE_87_length_150734_cov_20.414212_fragment_1	S530373__NODE_87_length_150734_cov_20.414212	dormant	0.14314	1.03198	1.48331	20671		48	9.14352	1	129763	46.3792	47	11.4527
CRC	ERR688618	S530373__NODE_89_length_148856_cov_23.152432_fragment_1	S530373__NODE_89_length_148856_cov_23.152432	dormant	0.121875	0.974438	-1.52759	39707		58	12.9025	1	108849	59.7613	59	12.1545
CRC	ERR688618	S530373__NODE_99_length_142105_cov_24.281000_fragment_2	S530373__NODE_99_length_142105_cov_24.281000	dormant	0.139302	0.972623	-1.57678	41538		55	11.6155	1	100267	57.596	57	11.0148
CRC	ERR688618	S530373__NODE_152_length_108261_cov_3.835148_fragment_2	S530373__NODE_152_length_108261_cov_3.835148	dormant	0.156695	0.94269	-0.5344	39892		8	3.41788	0.999098	68069	9.32476	9	3.40301
CRC	ERR688618	S530373__NODE_160_length_106796_cov_8.639529_fragment_1	S530373__NODE_160_length_106796_cov_8.639529	dormant	0.229889	1.06142	1.30092	48545		22	5.46532	1	57951	21.1801	21	5.84607
CRC	ERR688618	S530373__NODE_209_length_91853_cov_38.621560_fragment_2	S530373__NODE_209_length_91853_cov_38.621560	dormant	0.555142	1.09965	8.43613	35601		93	14.8898	1	55952	84.6609	84	15.4969
CRC	ERR688618	S530373__NODE_228_length_87311_cov_14.442594_fragment_1	S530373__NODE_228_length_87311_cov_14.442594	dormant	1.55965	1.44152	12.6028	41029		41	8.96375	1	45982	28.5443	28	7.08805
CRC	ERR688618	S530373__NODE_260_length_81605_cov_8.692483_fragment_1	S530373__NODE_260_length_81605_cov_8.692483	dormant	0.115095	0.965868	-0.681778	54279		19	5.39605	1	27026	19.9745	19	6.40787
CRC	ERR688618	S530373__NODE_294_length_75687_cov_21.045483_fragment_1	S530373__NODE_294_length_75687_cov_21.045483	dormant	0.364043	1.10051	4.78809	42490		49	16.3436	1	32897	47.6385	47	8.88068
CRC	ERR688618	S530373__NODE_336_length_68602_cov_17.982392_fragment_2	S530373__NODE_336_length_68602_cov_17.982392	dormant	0.168827	1.03262	1.3893	4544		44	8.24797	1	63758	42.5955	42	8.21022
CRC	ERR688618	S530373__NODE_374_length_63718_cov_3.915791_fragment_1	S530373__NODE_374_length_63718_cov_3.915791	dormant	0.11702	1.04144	0.386668	39753		10	3.35144	1	23665	9.33011	9	3.25647
CRC	ERR688618	S530373__NODE_403_length_60685_cov_18.161488_fragment_1	S530373__NODE_403_length_60685_cov_18.161488	dormant	0.146114	1.0269	1.14808	41787		44	8.1384	1	18598	42.6768	43	7.56601
CRC	ERR688618	S530373__NODE_418_length_58890_cov_5.949316_fragment_1	S530373__NODE_418_length_58890_cov_5.949316	dormant	0.182882	1.05798	0.814584	52055		15	4.48762	0.999904	6540	14.0485	14	4.42041
CRC	ERR688618	S530373__NODE_431_length_56633_cov_24.389586_fragment_1	S530373__NODE_431_length_56633_cov_24.389586	dormant	0.120598	1.02419	1.48198	32875		63	12.1001	1	23458	61.2738	62	12.474
CRC	ERR688618	S530373__NODE_439_length_55609_cov_12.560572_fragment_1	S530373__NODE_439_length_55609_cov_12.560572	dormant	0.173059	0.952611	-1.13716	13579		22	6.16153	1	41730	23.9965	24	6.9563
CRC	ERR688618	S530373__NODE_446_length_54684_cov_11.396914_fragment_1	S530373__NODE_446_length_54684_cov_11.396914	dormant	0.0453666	0.988377	-0.307386	14022		26	6.8113	1	40362	26.4463	26	6.73973
CRC	ERR688618	S530373__NODE_487_length_50544_cov_29.942225_fragment_1	S530373__NODE_487_length_50544_cov_29.942225	dormant	1.12426	1.26688	16.9984	32110		81	14.481	1	18134	63.6939	64	15.7324
CRC	ERR688618	S530373__NODE_693_length_35703_cov_23.967263_fragment_1	S530373__NODE_693_length_35703_cov_23.967263	dormant	0.454415	1.09753	5.90455	7153		66	11.4803	1	28250	60.5383	61	14.3484
CRC	ERR688618	S530373__NODE_1294_length_20564_cov_2.983081_fragment_1	S530373__NODE_1294_length_20564_cov_2.983081	dormant	0.132542	1.05725	0.390709	13000		7	3.05445	1	7264	6.82475	7	2.83717
CRC	ERR688618	S530373__NODE_1307_length_20332_cov_2.631997_fragment_1	S530373__NODE_1307_length_20332_cov_2.631997	dormant	0.0169928	1.00734	0.0462846	14776		6	2.4996	0.989239	5405	6.30731	6	2.93086
CRC	ERR688618	S530373__NODE_1685_length_16230_cov_2.922164_fragment_1	S530373__NODE_1685_length_16230_cov_2.922164	not present	NA	NA	NA	7729		NA	NA	NA	16230	NA	NA	NA
CRC	ERR688634	S530890__NODE_1_length_1033460_cov_32.623119_fragment_16	S530890__NODE_1_length_1033460_cov_32.623119	dormant	0.244777	1.04122	3.16138	6913		81	12.8269	1	1026247	76.7024	77	13.0033
CRC	ERR688634	S530890__NODE_2_length_920037_cov_40.654277_fragment_8	S530890__NODE_2_length_920037_cov_40.654277	dormant	0.0646732	1.01018	0.989341	66445		98	13.7414	1	853292	97.1989	96	16.7094
CRC	ERR688634	S530890__NODE_3_length_680034_cov_15.672321_fragment_2	S530890__NODE_3_length_680034_cov_15.672321	dormant	0.567755	1.12119	4.58943	46347		42	8.26274	1	633387	37.8703	38	7.90011
CRC	ERR688634	S530890__NODE_7_length_331929_cov_25.781381_fragment_4	S530890__NODE_7_length_331929_cov_25.781381	dormant	0.0861077	0.986032	-0.839647	46243		59	8.92338	1	285386	60.1119	60	10.5139
CRC	ERR688634	S530890__NODE_8_length_327472_cov_16.927701_fragment_2	S530890__NODE_8_length_327472_cov_16.927701	dormant	0.603469	0.875787	-5.54419	38150		39	8.64284	1	289022	44.6346	44	9.70104
CRC	ERR688634	S530890__NODE_15_length_244326_cov_10.638164_fragment_4	S530890__NODE_15_length_244326_cov_10.638164	dormant	0.451025	1.11205	2.77478	13459		28	6.27828	0.991901	230567	24.7639	25	6.0234
CRC	ERR688634	S530890__NODE_31_length_199295_cov_8.113526_fragment_1	S530890__NODE_31_length_199295_cov_8.113526	dormant	0.0669265	0.982044	-0.362319	101311		20	5.44157	0.999536	97684	20.1786	20	5.38566
CRC	ERR688634	S530890__NODE_38_length_178932_cov_3.691989_fragment_2	S530890__NODE_38_length_178932_cov_3.691989	dormant	0.322156	0.885892	-1.04162	46621		8	3.30962	0.995967	132160	9.12838	9	3.15509
CRC	ERR688634	S530890__NODE_81_length_133775_cov_5.417275_fragment_1	S530890__NODE_81_length_133775_cov_5.417275	dormant	0.0033298	1.00102	0.0134079	65821		13	4.04607	1	67654	13.1159	13	4.00713
CRC	ERR688634	S530890__NODE_108_length_118957_cov_17.397462_fragment_1	S530890__NODE_108_length_118957_cov_17.397462	dormant	0.777977	1.17505	6.93863	71284		46	9.77892	1	47373	39.639	39	7.96638
CRC	ERR688634	S530890__NODE_119_length_116142_cov_8.210868_fragment_2	S530890__NODE_119_length_116142_cov_8.210868	dormant	2.07152	1.68562	10.6364	45760		26	5.79564	1	70082	15.5135	15	4.37476
CRC	ERR688634	S530890__NODE_135_length_110744_cov_3.693673_fragment_3	S530890__NODE_135_length_110744_cov_3.693673	dormant	0.0520361	0.981959	-0.165343	33451		9	3.04431	1	76993	9.16463	9	3.30526
CRC	ERR688634	S530890__NODE_154_length_103504_cov_6.037806_fragment_2	S530890__NODE_154_length_103504_cov_6.037806	dormant	0.12918	1.03957	0.587718	33885		15	4.55341	1	69319	14.8539	15	4.5458
CRC	ERR688634	S530890__NODE_156_length_102899_cov_8.377387_fragment_1	S530890__NODE_156_length_102899_cov_8.377387	dormant	0.0595944	1.01653	0.349339	35763		21	5.7741	1	66836	21.1297	21	5.94849
CRC	ERR688634	S530890__NODE_186_length_95229_cov_16.931336_fragment_1	S530890__NODE_186_length_95229_cov_16.931336	dormant	0.787457	1.16397	6.56804	17215		47	7.69692	1	77714	40.0574	40	8.93847
CRC	ERR688634	S530890__NODE_199_length_91210_cov_11.922495_fragment_2	S530890__NODE_199_length_91210_cov_11.922495	dormant	0.281641	1.06532	1.79343	10925		29	5.95397	1	79985	27.4566	28	6.75634
CRC	ERR688634	S530890__NODE_227_length_86886_cov_10.620182_fragment_2	S530890__NODE_227_length_86886_cov_10.620182	dormant	0.366053	1.08619	2.131	41411		27	5.64051	1	45175	24.7255	24	5.99714
CRC	ERR688634	S530890__NODE_256_length_82310_cov_7.211063_fragment_2	S530890__NODE_256_length_82310_cov_7.211063	dormant	0.0646823	0.981309	-0.302328	33889		16	4.63011	1	48121	16.1753	16	4.71759
CRC	ERR688634	S530890__NODE_439_length_61357_cov_7.795618_fragment_1	S530890__NODE_439_length_61357_cov_7.795618	dormant	0.170866	0.952499	-0.881453	11547		18	5.41898	1	49510	18.5564	18	4.88468
CRC	ERR688634	S530890__NODE_464_length_59169_cov_3.257029_fragment_1	S530890__NODE_464_length_59169_cov_3.257029	dormant	0.0401896	0.984989	-0.123044	49192		8	3.03903	0.999797	9677	8.19676	8	3.08398
CRC	ERR688634	S530890__NODE_471_length_58707_cov_2.922765_fragment_1	S530890__NODE_471_length_58707_cov_2.922765	dormant	0.0799117	1.02778	0.19301	7562		7	2.14024	1	50845	6.94888	7	2.66207
CRC	ERR688634	S530890__NODE_532_length_54090_cov_4.884112_fragment_2	S530890__NODE_532_length_54090_cov_4.884112	dormant	0.151474	1.05094	0.604503	16147		12	4.11312	1	37643	11.8661	12	3.86463
CRC	ERR688634	S530890__NODE_572_length_51615_cov_4.996858_fragment_2	S530890__NODE_572_length_51615_cov_4.996858	dormant	0.441273	1.16007	1.77369	18650		12	4.18777	0.992064	24521	11.0805	11	3.84384
CRC	ERR688634	S530890__NODE_572_length_51615_cov_4.996858_fragment_1	S530890__NODE_572_length_51615_cov_4.996858	dormant	0.554363	1.19256	2.13364	8292		13	3.85378	1	24521	11.0805	11	3.84384
CRC	ERR688634	S530890__NODE_604_length_50039_cov_13.484555_fragment_1	S530890__NODE_604_length_50039_cov_13.484555	dormant	0.994288	0.749679	-9.45	33659		28	6.84341	1	16080	37.7516	38	11.5685
CRC	ERR688634	S530890__NODE_642_length_47804_cov_6.097300_fragment_1	S530890__NODE_642_length_47804_cov_6.097300	dormant	0.00600187	1.0017	0.0248233	38656		15	4.14479	1	8848	14.5776	15	4.12703
CRC	ERR688634	S530890__NODE_646_length_47632_cov_9.245455_fragment_1	S530890__NODE_646_length_47632_cov_9.245455	dormant	0.394864	0.906715	-2.0725	9740		20	5.21558	1	37592	22.2167	22	5.28149
CRC	ERR688634	S530890__NODE_649_length_47531_cov_3.662945_fragment_1	S530890__NODE_649_length_47531_cov_3.662945	dormant	0.344781	0.888265	-1.06411	20713		8	3.10252	1	26518	9.52353	9	3.07006
CRC	ERR688634	S530890__NODE_660_length_46956_cov_48.728726_fragment_1	S530890__NODE_660_length_46956_cov_48.728726	dormant	0.0841661	0.989375	-1.24361	16130		115	13.2018	1	30526	117.046	117	16.1973
CRC	ERR688634	S530890__NODE_750_length_42785_cov_3.367634_fragment_1	S530890__NODE_750_length_42785_cov_3.367634	dormant	0.169875	1.06497	0.503587	27196		8	3.04091	1	15289	7.75061	8	2.88598
CRC	ERR688634	S530890__NODE_756_length_42408_cov_4.007744_fragment_1	S530890__NODE_756_length_42408_cov_4.007744	dormant	0.0215396	0.992997	-0.071587	12062		10	3.07293	1	30046	10.2221	10	3.55647
CRC	ERR688634	S530890__NODE_766_length_42116_cov_3.548965_fragment_1	S530890__NODE_766_length_42116_cov_3.548965	dormant	0.00996666	1.0036	0.0301997	23631		8	3.13373	0.996657	18185	8.39467	8	2.92275
CRC	ERR688634	S530890__NODE_813_length_40497_cov_3.585357_fragment_1	S530890__NODE_813_length_40497_cov_3.585357	dormant	0.0356058	0.987784	-0.109141	8468		8	3.00108	1	31729	8.93413	9	3.12816
CRC	ERR688634	S530890__NODE_895_length_37954_cov_11.802026_fragment_1	S530890__NODE_895_length_37954_cov_11.802026	dormant	0.208322	1.07497	2.09629	14100		27	10.9211	1	23554	27.9599	26	9.12401
CRC	ERR688634	S530890__NODE_938_length_36947_cov_2.961645_fragment_1	S530890__NODE_938_length_36947_cov_2.961645	dormant	0.415995	0.858855	-1.1026	15587		6	2.65154	1	21060	7.81178	8	2.64946
CRC	ERR688634	S530890__NODE_998_length_35562_cov_3.858676_fragment_1	S530890__NODE_998_length_35562_cov_3.858676	dormant	0.681624	0.786859	-2.65649	30939		9	3.4128	1	4323	12.4636	12	4.3279
CRC	ERR688634	S530890__NODE_1148_length_32160_cov_2.481638_fragment_1	S530890__NODE_1148_length_32160_cov_2.481638	dormant	0.113965	1.05076	0.287532	25784		6	2.30549	0.991468	6226	5.66495	5	2.72315
CRC	ERR688634	S530890__NODE_1194_length_31308_cov_11.443157_fragment_1	S530890__NODE_1194_length_31308_cov_11.443157	dormant	0.371332	1.08121	2.19214	11180		29	5.54252	1	19828	26.9932	26	6.24356
CRC	ERR688634	S530890__NODE_1277_length_29865_cov_3.957028_fragment_1	S530890__NODE_1277_length_29865_cov_3.957028	dormant	0.291303	1.0988	0.965015	11236		11	3.38502	1	18329	9.76736	10	3.23887
CRC	ERR688634	S530890__NODE_1290_length_29705_cov_3.454266_fragment_1	S530890__NODE_1290_length_29705_cov_3.454266	dormant	0.100261	0.965961	-0.291377	10961		8	2.85414	1	18444	8.55997	8	2.95729
CRC	ERR688634	S530890__NODE_1307_length_29456_cov_3.558042_fragment_1	S530890__NODE_1307_length_29456_cov_3.558042	dormant	0.0801587	1.02825	0.236746	14434		8	2.7664	1	14722	8.37916	8	3.12939
CRC	ERR688634	S530890__NODE_1364_length_28613_cov_3.790707_fragment_1	S530890__NODE_1364_length_28613_cov_3.790707	dormant	0.00232654	1.00084	0.00752153	4944		9	2.85448	1	15163	8.9322	9	3.57149
CRC	ERR688634	S530890__NODE_1364_length_28613_cov_3.790707_fragment_2	S530890__NODE_1364_length_28613_cov_3.790707	dormant	0.213792	1.08186	0.731214	8355		10	3.26191	0.978217	15163	8.9322	9	3.57149
CRC	ERR688634	S530890__NODE_1478_length_26751_cov_5.870655_fragment_1	S530890__NODE_1478_length_26751_cov_5.870655	dormant	0.0929701	1.03124	0.4417	6451		14	4.84569	1	20000	14.1379	14	4.65437
CRC	ERR688634	S530890__NODE_1594_length_25221_cov_11.247159_fragment_1	S530890__NODE_1594_length_25221_cov_11.247159	dormant	0.0847933	0.97858	-0.576364	8830		26	6.7905	1	16091	26.908	27	6.80406
CRC	ERR688634	S530890__NODE_1687_length_24091_cov_3.951489_fragment_1	S530890__NODE_1687_length_24091_cov_3.951489	dormant	1.88959	0.449859	-7.4306	10184		6	2.70449	0.980951	13755	13.5067	13	4.85935
CRC	ERR688634	S530890__NODE_1944_length_21655_cov_10.504213_fragment_1	S530890__NODE_1944_length_21655_cov_10.504213	dormant	1.47281	1.43537	8.23537	17133		27	5.86337	1	4222	18.9157	18	5.30594
CRC	ERR688634	S530890__NODE_2118_length_20113_cov_2.723352_fragment_1	S530890__NODE_2118_length_20113_cov_2.723352	dormant	0.449977	1.19626	1.22907	11665		8	2.74784	0.984655	8296	6.2623	6	2.71486
CRC	ERR688634	S530890__NODE_2135_length_20015_cov_2.387375_fragment_1	S530890__NODE_2135_length_20015_cov_2.387375	dormant	0.209885	1.09823	0.537782	12296		6	2.72739	0.981295	7569	5.47457	5	2.38575
CRC	ERR688634	S530890__NODE_2302_length_18891_cov_6.191814_fragment_1	S530890__NODE_2302_length_18891_cov_6.191814	dormant	0.793003	0.785185	-3.33513	8874		12	3.59541	1	9717	15.5256	15	4.73802
CRC	ERR688634	S530890__NODE_2354_length_18622_cov_3.827759_fragment_1	S530890__NODE_2354_length_18622_cov_3.827759	dormant	0.212856	0.932292	-0.642541	8988		9	2.82569	0.989319	9430	9.48982	9	3.20002
CRC	ERR688634	S530890__NODE_2519_length_17631_cov_10.358443_fragment_1	S530890__NODE_2519_length_17631_cov_10.358443	dormant	0.0661907	1.01444	0.36405	7024		25	5.58059	1	10307	25.2068	25	5.41825
CRC	ERR688634	S530890__NODE_2923_length_15555_cov_2.430903_fragment_1	S530890__NODE_2923_length_15555_cov_2.430903	dormant	0.307487	1.13424	0.797342	7275		6	2.5971	0.976632	8128	5.93971	6	2.58907
CRC	ERR688634	S530890__NODE_3230_length_14271_cov_43.603334_fragment_1	S530890__NODE_3230_length_14271_cov_43.603334	dormant	0.0634233	1.00888	0.90877	7495		100	16.4768	0.980254	6624	102.372	102	11.7955
CRC	ERR688634	S530890__NODE_3317_length_13946_cov_18.578072_fragment_1	S530890__NODE_3317_length_13946_cov_18.578072	not present	NA	NA	NA	7484		NA	NA	NA	13946	NA	NA	NA
CRC	ERR688590	NODE_1_length_633035_cov_9.305684_fragment_1	NODE_1_length_633035_cov_9.305684	dormant	0.0737712	0.979152	-0.461199	87747		21	6.4036	0.999886	544988	22.1217	22	6.09613
CRC	ERR688590	NODE_5_length_279186_cov_22.289513_fragment_1	NODE_5_length_279186_cov_22.289513	dormant	1.36169	1.34507	17.5152	36966		69	14.8224	1	241920	50.7587	50	10.5454
CRC	ERR688590	NODE_35_length_157291_cov_17.179870_fragment_2	NODE_35_length_157291_cov_17.179870	dormant	0.062978	0.986864	-0.529828	10894		40	8.07629	1	146097	40.3336	40	8.73657
CRC	ERR688590	NODE_52_length_127225_cov_11.743619_fragment_2	NODE_52_length_127225_cov_11.743619	dormant	0.240478	0.698264	-8.44577	8588		20	5.28198	0.998719	118337	27.9906	21	49.3866
CRC	ERR688590	NODE_69_length_115715_cov_6.988579_fragment_1	NODE_69_length_115715_cov_6.988579	dormant	0.302032	1.10035	1.59235	43122		17	5.98573	0.996521	72443	15.8687	16	4.44541
CRC	ERR688590	NODE_81_length_108202_cov_11.895698_fragment_1	NODE_81_length_108202_cov_11.895698	dormant	0.0816733	1.01916	0.534381	14190		28	6.42164	1	93712	27.8921	28	6.66199
CRC	ERR688590	NODE_82_length_108145_cov_9.359330_fragment_1	NODE_82_length_108145_cov_9.359330	dormant	0.239414	1.06102	1.32279	30174		23	5.53298	1	77671	21.6795	22	5.51717
CRC	ERR688590	NODE_84_length_106731_cov_6.610934_fragment_4	NODE_84_length_106731_cov_6.610934	dormant	0.294609	0.913718	-1.43848	29722		15	4.98304	0.997712	76709	16.6718	16	4.78018
CRC	ERR688590	NODE_99_length_99830_cov_20.475169_fragment_2	NODE_99_length_99830_cov_20.475169	dormant	2.04882	0.634131	-19.884	46516		34	6.46179	1	53014	54.3474	54	12.1088
CRC	ERR688590	NODE_114_length_93816_cov_7.818027_fragment_2	NODE_114_length_93816_cov_7.818027	dormant	0.183673	0.952687	-0.875123	8886		18	4.8885	1	84630	18.4963	18	4.63735
CRC	ERR688590	NODE_149_length_85148_cov_5.752083_fragment_1	NODE_149_length_85148_cov_5.752083	dormant	0.0592553	0.982306	-0.241085	19917		13	3.96397	1	64931	13.6251	13	4.17058
CRC	ERR688590	NODE_160_length_82567_cov_7.061009_fragment_1	NODE_160_length_82567_cov_7.061009	dormant	1.20199	1.50197	7.02486	31732		20	7.00982	0.997605	50611	13.9947	14	4.37901
CRC	ERR688590	NODE_162_length_81549_cov_8.632034_fragment_1	NODE_162_length_81549_cov_8.632034	dormant	0.163127	1.04292	0.854821	55858		21	5.36539	1	25391	19.9169	19	5.11196
CRC	ERR688590	NODE_177_length_79429_cov_5.183246_fragment_1	NODE_177_length_79429_cov_5.183246	dormant	0.528052	1.19399	2.09801	52350		13	4.17308	0.997135	26929	10.815	11	3.76253
CRC	ERR688590	NODE_187_length_77940_cov_7.430763_fragment_1	NODE_187_length_77940_cov_7.430763	dormant	0.252613	1.10476	1.75238	59264		18	7.00257	1	18376	16.7273	16	6.87082
CRC	ERR688590	NODE_197_length_75718_cov_6.983783_fragment_1	NODE_197_length_75718_cov_6.983783	dormant	0.0272005	1.0075	0.129492	14036		17	4.59154	1	61382	17.2677	17	4.92396
CRC	ERR688590	NODE_227_length_70978_cov_4.400448_fragment_1	NODE_227_length_70978_cov_4.400448	dormant	0.348856	1.12848	1.20425	59281		10	3.61559	0.999376	11434	9.37292	9	3.28024
CRC	ERR688590	NODE_237_length_69197_cov_15.211695_fragment_1	NODE_237_length_69197_cov_15.211695	dormant	0.798729	0.845012	-5.26343	8596		28	5.45744	1	60301	33.9603	33	7.55422
CRC	ERR688590	NODE_283_length_63335_cov_7.032996_fragment_1	NODE_283_length_63335_cov_7.032996	dormant	0.445593	0.546261	-8.9797	20167		11	3.6907	0.992661	43016	19.7904	14	28.2596
CRC	ERR688590	NODE_286_length_63199_cov_9.837483_fragment_1	NODE_286_length_63199_cov_9.837483	dormant	0.0848965	1.02431	0.555669	21303		23	6.43183	0.993006	41745	22.861	23	6.65674
CRC	ERR688590	NODE_336_length_57581_cov_5.950579_fragment_1	NODE_336_length_57581_cov_5.950579	dormant	0.718636	1.24462	2.97947	34624		15	4.27207	0.995697	22806	12.1802	12	4.01598
CRC	ERR688590	NODE_375_length_53665_cov_4.623932_fragment_1	NODE_375_length_53665_cov_4.623932	dormant	0.0765285	1.02779	0.298036	41122		11	3.80005	0.999489	12243	10.7248	10	3.98662
CRC	ERR688590	NODE_425_length_49582_cov_12.623397_fragment_1	NODE_425_length_49582_cov_12.623397	dormant	0.368308	0.914466	-2.33958	13489		25	5.76201	0.991993	35901	27.3526	27	6.89207
CRC	ERR688590	NODE_551_length_42354_cov_3.348472_fragment_1	NODE_551_length_42354_cov_3.348472	dormant	0.234213	1.09327	0.727019	18780		8	2.96406	1	23274	7.79471	8	3.23809
CRC	ERR688590	NODE_561_length_41696_cov_7.526692_fragment_2	NODE_561_length_41696_cov_7.526692	dormant	0.120999	1.03183	0.554043	23686		18	4.56801	1	17710	17.4073	17	4.5898
CRC	ERR688590	NODE_706_length_36196_cov_3.590050_fragment_1	NODE_706_length_36196_cov_3.590050	dormant	0.37349	1.1565	1.24081	7119		9	3.12412	1	28777	7.92831	8	3.50914
CRC	ERR688590	NODE_799_length_32723_cov_9.004194_fragment_1	NODE_799_length_32723_cov_9.004194	dormant	0.0299237	0.992227	-0.166723	20594		21	5.67342	0.992813	11977	21.449	21	5.46785
CRC	ERR688590	NODE_843_length_31583_cov_5.433456_fragment_1	NODE_843_length_31583_cov_5.433456	dormant	0.164292	0.947382	-0.644605	10665		11	3.61048	1	20618	12.2506	12	4.21338
CRC	ERR688590	NODE_860_length_30991_cov_3.071535_fragment_2	NODE_860_length_30991_cov_3.071535	dormant	0.255466	1.10159	0.71992	11223		8	2.84727	1	19468	7.08619	7	2.78855
CRC	ERR688590	NODE_874_length_30587_cov_4.698775_fragment_1	NODE_874_length_30587_cov_4.698775	dormant	0.00154763	0.999443	-0.00623761	10344		11	4.14497	1	19943	11.1987	11	3.91254
CRC	ERR688590	NODE_939_length_28960_cov_3.180280_fragment_1	NODE_939_length_28960_cov_3.180280	dormant	0.0080741	1.00298	0.0227725	17416		8	2.75901	1	11244	7.63163	7	2.88056
CRC	ERR688590	NODE_986_length_28069_cov_3.758621_fragment_1	NODE_986_length_28069_cov_3.758621	dormant	0.0700766	1.0256	0.225479	12562		9	2.92182	1	15207	8.8066	8	3.48839
CRC	ERR688590	NODE_1046_length_27042_cov_16.395116_fragment_1	NODE_1046_length_27042_cov_16.395116	dormant	0.456327	1.11034	4.15818	17557		42	8.96543	1	9185	37.6842	38	9.25681
CRC	ERR688590	NODE_1059_length_26813_cov_6.567382_fragment_1	NODE_1059_length_26813_cov_6.567382	dormant	0.395973	1.1395	1.94456	21035		16	4.74922	1	5478	13.9394	14	5.06731
CRC	ERR688590	NODE_1333_length_22641_cov_3.412424_fragment_1	NODE_1333_length_22641_cov_3.412424	dormant	0.328433	0.888127	-0.98193	8717		8	2.82103	0.996903	13624	8.77716	9	3.14943
CRC	ERR688590	NODE_2151_length_15706_cov_4.641237_fragment_1	NODE_2151_length_15706_cov_4.641237	dormant	0.866844	1.35928	3.25995	7680		12	4.14941	1	7726	9.07365	9	3.32689
CRC	ERR688590	NODE_2873_length_12483_cov_4.458079_fragment_1	NODE_2873_length_12483_cov_4.458079	dormant	2.16264	0.424913	-9.71318	7858		7	2.99956	0.994528	4325	16.8899	17	5.59884
CRC	ERR688590	NODE_4029_length_9594_cov_6.639899_fragment_1	NODE_4029_length_9594_cov_6.639899	not present	NA	NA	NA	5610		NA	NA	NA	9594	NA	NA	NA
CRC	ERR688506	NODE_5_length_493949_cov_7.727308_fragment_2	NODE_5_length_493949_cov_7.727308	dormant	0.783155	0.811381	-3.63439	37147		15	4.2961	1	456502	19.2684	19	4.96144
CRC	ERR688506	NODE_7_length_429925_cov_14.891435_fragment_4	NODE_7_length_429925_cov_14.891435	dormant	0.143298	1.03666	1.31322	39729		36	9.62812	1	389896	35.8196	35	8.6756
CRC	ERR688506	NODE_10_length_388823_cov_23.021856_fragment_6	NODE_10_length_388823_cov_23.021856	dormant	0.975976	1.20668	11.0549	41911		64	12.0151	1	346612	53.4873	53	10.5943
CRC	ERR688506	NODE_12_length_372432_cov_11.736555_fragment_1	NODE_12_length_372432_cov_11.736555	dormant	0.0177471	1.0039	0.108181	39181		28	5.99268	1	332951	27.7656	27	6.19705
CRC	ERR688506	NODE_34_length_232781_cov_8.976161_fragment_3	NODE_34_length_232781_cov_8.976161	dormant	0.0973739	0.974158	-0.533569	38115		20	5.37124	1	194366	20.6476	20	5.58585
CRC	ERR688506	NODE_50_length_195623_cov_11.309422_fragment_3	NODE_50_length_195623_cov_11.309422	dormant	0.253326	1.06123	1.61334	13092		27	6.56416	1	182231	26.3498	26	6.16692
CRC	ERR688506	NODE_57_length_183101_cov_5.747424_fragment_3	NODE_57_length_183101_cov_5.747424	dormant	0.467592	1.18531	2.35486	110127		15	4.22608	1	72674	12.7074	12	5.73286
CRC	ERR688506	NODE_94_length_144957_cov_10.348056_fragment_1	NODE_94_length_144957_cov_10.348056	dormant	0.0872618	1.02079	0.502986	37041		25	5.9615	1	107616	24.1941	24	5.55971
CRC	ERR688506	NODE_110_length_127334_cov_12.694576_fragment_1	NODE_110_length_127334_cov_12.694576	dormant	0.0058499	1.00131	0.0403124	41609		31	7.07071	1	85425	30.7991	30	6.70672
CRC	ERR688506	NODE_112_length_126972_cov_6.954191_fragment_2	NODE_112_length_126972_cov_6.954191	dormant	0.183633	0.94742	-0.865686	31582		15	4.46887	1	95090	16.4642	16	4.94743
CRC	ERR688506	NODE_125_length_121930_cov_14.225239_fragment_1	NODE_125_length_121930_cov_14.225239	dormant	0.130602	0.974396	-0.852032	43144		32	6.45673	1	78486	33.2778	33	6.59034
CRC	ERR688506	NODE_133_length_117465_cov_21.016063_fragment_1	NODE_133_length_117465_cov_21.016063	dormant	0.209179	0.959288	-2.1229	41253		50	9.08864	1	75912	52.1443	52	11.1081
CRC	ERR688506	NODE_140_length_115783_cov_45.287977_fragment_3	NODE_140_length_115783_cov_45.287977	dormant	0.290406	1.04978	5.20164	31692		109	17.9685	1	83791	104.488	104	17.8545
CRC	ERR688506	NODE_155_length_105127_cov_5.471924_fragment_3	NODE_155_length_105127_cov_5.471924	dormant	0.0959753	1.0345	0.44926	18309		13	5.21102	0.996778	86577	13.0208	13	4.08273
CRC	ERR688506	NODE_185_length_98389_cov_15.511410_fragment_1	NODE_185_length_98389_cov_15.511410	dormant	0.129225	0.974105	-0.937772	14257		35	6.89167	1	83832	36.2145	36	7.60454
CRC	ERR688506	NODE_254_length_82459_cov_12.335918_fragment_1	NODE_254_length_82459_cov_12.335918	dormant	0.37333	0.916384	-2.58047	34025		28	6.75654	1	48134	30.8611	31	7.06409
CRC	ERR688506	NODE_297_length_71897_cov_6.691211_fragment_1	NODE_297_length_71897_cov_6.691211	dormant	0.961107	1.38754	5.35377	36938		19	5.86713	1	34659	13.8146	13	5.25699
CRC	ERR688506	NODE_355_length_64879_cov_7.083503_fragment_2	NODE_355_length_64879_cov_7.083503	dormant	0.40199	0.898667	-1.70939	7785		15	4.13467	1	56794	16.8691	17	4.36678
CRC	ERR688506	NODE_430_length_58401_cov_5.095842_fragment_1	NODE_430_length_58401_cov_5.095842	dormant	0.231942	0.915077	-1.09706	43971		11	4.03684	0.999431	14130	12.9182	12	5.33361
CRC	ERR688506	NODE_437_length_57501_cov_8.553111_fragment_1	NODE_437_length_57501_cov_8.553111	dormant	0.0795678	0.98082	-0.396664	42430		20	4.82406	0.996465	14921	20.6807	21	5.14135
CRC	ERR688506	NODE_513_length_50609_cov_13.876152_fragment_1	NODE_513_length_50609_cov_13.876152	dormant	0.159239	0.965402	-1.25775	27113		35	7.91939	1	23196	36.3529	36	7.87755
CRC	ERR688506	NODE_538_length_49012_cov_11.351901_fragment_1	NODE_538_length_49012_cov_11.351901	active	4.4402	3.70478	22.1946	41002		30	6.20765	0.997415	7710	8.20571	8	3.38176
CRC	ERR688506	NODE_596_length_46229_cov_10.020661_fragment_1	NODE_596_length_46229_cov_10.020661	dormant	0.0454203	0.989078	-0.261029	38889		24	5.49022	0.996143	7190	23.8989	24	5.99271
CRC	ERR688506	NODE_606_length_45695_cov_3.045070_fragment_1	NODE_606_length_45695_cov_3.045070	dormant	0.0341132	1.01311	0.0959298	8821		7	2.74383	0.997733	36574	7.31922	7	2.87876
CRC	ERR688506	NODE_616_length_45268_cov_8.286842_fragment_1	NODE_616_length_45268_cov_8.286842	dormant	0.445408	0.898935	-2.09875	19645		19	4.44562	0.998371	25355	20.7663	20	4.96405
CRC	ERR688506	NODE_643_length_44003_cov_20.862929_fragment_1	NODE_643_length_44003_cov_20.862929	dormant	0.124121	1.02484	1.21285	8809		49	8.94489	1	34894	48.8245	48	10.5335
CRC	ERR688506	NODE_654_length_43471_cov_3.521236_fragment_1	NODE_654_length_43471_cov_3.521236	dormant	0.181677	0.932121	-0.617338	30142		8	3.22376	0.996185	13029	9.09471	9	3.56371
CRC	ERR688506	NODE_688_length_41724_cov_3.742542_fragment_1	NODE_688_length_41724_cov_3.742542	dormant	0.0868543	1.031	0.287625	11895		9	3.28009	1	29529	9.27942	9	3.34277
CRC	ERR688506	NODE_760_length_38825_cov_3.379546_fragment_1	NODE_760_length_38825_cov_3.379546	dormant	0.257145	1.09865	0.744034	28149		8	2.84701	1	10376	7.54241	7	2.93914
CRC	ERR688506	NODE_854_length_35800_cov_3.422101_fragment_1	NODE_854_length_35800_cov_3.422101	dormant	1.18791	0.635024	-4.32042	28897		7	3.16431	0.993806	6753	11.8376	11	4.05495
CRC	ERR688506	NODE_940_length_33157_cov_11.774455_fragment_1	NODE_940_length_33157_cov_11.774455	dormant	0.210652	1.04973	1.4671	22116		31	7.17313	1	10741	29.504	30	6.7496
CRC	ERR688506	NODE_990_length_31866_cov_4.144698_fragment_1	NODE_990_length_31866_cov_4.144698	dormant	0.51391	1.19205	1.86093	6439		11	3.61545	1	25127	9.68978	9	3.62678
CRC	ERR688506	NODE_1189_length_27954_cov_2.784616_fragment_1	NODE_1189_length_27954_cov_2.784616	dormant	0.19706	0.929889	-0.472871	4748		6	2.16756	1	22906	6.74456	7	2.61116
CRC	ERR688506	NODE_1350_length_25709_cov_5.100101_fragment_1	NODE_1350_length_25709_cov_5.100101	dormant	0.0843973	0.971754	-0.339551	6015		11	3.96495	1	19394	12.0213	12	4.08071
CRC	ERR688506	NODE_1425_length_24825_cov_9.012394_fragment_1	NODE_1425_length_24825_cov_9.012394	dormant	1.10475	0.743941	-5.75201	6449		16	4.78807	1	18076	22.4636	23	5.59391
CRC	ERR688506	NODE_1913_length_19760_cov_2.509820_fragment_1	NODE_1913_length_19760_cov_2.509820	dormant	0.0435624	0.981238	-0.117002	6438		6	2.68814	1	13022	6.23614	6	2.68357
CRC	ERR688506	NODE_1989_length_19047_cov_43.242207_fragment_1	NODE_1989_length_19047_cov_43.242207	dormant	0.63647	1.4265	33.4269	7487		76	70.8536	1	11260	78.3751	78	22.2777
CRC	ERR688506	NODE_2660_length_15020_cov_3.755897_fragment_1	NODE_2660_length_15020_cov_3.755897	not present	NA	NA	NA	5973		NA	NA	NA	15020	NA	NA	NA
CRC	ERR688507	NODE_1_length_755056_cov_24.953570_fragment_4	NODE_1_length_755056_cov_24.953570	dormant	1.69093	0.700229	-18.4809	6555		44	8.96265	1	748201	61.6501	62	12.5927
CRC	ERR688507	NODE_2_length_546656_cov_39.558098_fragment_1	NODE_2_length_546656_cov_39.558098	dormant	0.163269	0.970388	-2.84717	59899		93	18.7411	0.999883	486457	96.1496	96	16.0304
CRC	ERR688507	NODE_4_length_475635_cov_23.721517_fragment_3	NODE_4_length_475635_cov_23.721517	dormant	0.122882	1.02445	1.39782	88112		58	11.0092	1	387223	57.1654	57	11.7299
CRC	ERR688507	NODE_8_length_383121_cov_43.333969_fragment_1	NODE_8_length_383121_cov_43.333969	dormant	0.660391	0.899952	-10.6224	17853		96	13.8789	1	364968	106.172	106	18.023
CRC	ERR688507	NODE_41_length_185649_cov_23.904065_fragment_1	NODE_41_length_185649_cov_23.904065	dormant	0.290001	0.936036	-3.78334	19359		55	13.7322	1	165990	59.1476	60	12.3215
CRC	ERR688507	NODE_64_length_155689_cov_16.094189_fragment_1	NODE_64_length_155689_cov_16.094189	dormant	0.293256	0.935017	-2.46737	8694		35	7.97291	1	146695	37.9692	38	8.83253
CRC	ERR688507	NODE_82_length_141450_cov_36.984519_fragment_1	NODE_82_length_141450_cov_36.984519	dormant	0.453049	0.918303	-7.15344	6830		80	12.2778	1	134320	87.5612	87	18.6514
CRC	ERR688507	NODE_95_length_134475_cov_6.607975_fragment_1	NODE_95_length_134475_cov_6.607975	dormant	0.779853	1.33284	5.05793	11489		19	7.78763	0.987118	122834	15.1963	15	4.84588
CRC	ERR688507	NODE_99_length_133554_cov_29.658110_fragment_3	NODE_99_length_133554_cov_29.658110	dormant	0.257339	1.05207	3.56749	36570		72	14.4862	1	96684	68.5073	68	13.2105
CRC	ERR688507	NODE_113_length_123772_cov_17.997381_fragment_3	NODE_113_length_123772_cov_17.997381	dormant	0.00611774	0.998653	-0.0593204	6805		44	10.2229	1	116667	44.0433	44	9.13973
CRC	ERR688507	NODE_120_length_120360_cov_4.582411_fragment_1	NODE_120_length_120360_cov_4.582411	dormant	0.237792	1.07936	0.844374	10897		11	3.64306	1	109163	10.6396	10	3.45628
CRC	ERR688507	NODE_135_length_115708_cov_4.701780_fragment_1	NODE_135_length_115708_cov_4.701780	dormant	0.293705	1.10318	1.10855	69423		12	3.94486	1	45985	10.7438	11	3.59578
CRC	ERR688507	NODE_146_length_111474_cov_11.329674_fragment_1	NODE_146_length_111474_cov_11.329674	dormant	1.09698	0.72506	-10.028	13198		26	5.90851	1	29817	36.4736	37	11.4988
CRC	ERR688507	NODE_146_length_111474_cov_11.329674_fragment_2	NODE_146_length_111474_cov_11.329674	dormant	1.54805	0.614506	-14.0603	68194		22	5.72404	0.999487	29817	36.4736	37	11.4988
CRC	ERR688507	NODE_174_length_102456_cov_6.257341_fragment_1	NODE_174_length_102456_cov_6.257341	dormant	0.0990253	0.97186	-0.420141	42064		14	4.03112	1	60092	14.9303	15	4.44434
CRC	ERR688507	NODE_200_length_94297_cov_8.382568_fragment_1	NODE_200_length_94297_cov_8.382568	dormant	0.463027	0.884505	-2.40298	34857		18	4.99915	1	59140	20.8059	21	5.37351
CRC	ERR688507	NODE_234_length_85256_cov_17.124658_fragment_1	NODE_234_length_85256_cov_17.124658	dormant	0.435904	0.913123	-3.73024	5447		39	7.62586	1	79509	42.9371	43	9.39718
CRC	ERR688507	NODE_262_length_79936_cov_20.367171_fragment_1	NODE_262_length_79936_cov_20.367171	dormant	0.131732	0.968027	-1.61894	11140		50	11.7171	1	68496	50.6343	51	12.8366
CRC	ERR688507	NODE_313_length_70477_cov_38.996478_fragment_1	NODE_313_length_70477_cov_38.996478	dormant	0.164902	0.973347	-2.47806	11606		91	13.6071	1	58571	92.9747	93	16.3248
CRC	ERR688507	NODE_331_length_69143_cov_7.618443_fragment_1	NODE_331_length_69143_cov_7.618443	dormant	0.202031	1.05488	0.955288	33627		18	4.75084	0.995599	35364	17.4069	17	4.7059
CRC	ERR688507	NODE_339_length_68063_cov_5.503426_fragment_1	NODE_339_length_68063_cov_5.503426	dormant	1.23544	1.60109	5.18299	60166		14	4.98366	1	7597	8.62261	9	3.21923
CRC	ERR688507	NODE_347_length_66841_cov_7.954616_fragment_1	NODE_347_length_66841_cov_7.954616	dormant	0.033828	0.991115	-0.171311	36729		19	4.99139	1	29812	19.2802	19	5.13592
CRC	ERR688507	NODE_382_length_63427_cov_7.753361_fragment_1	NODE_382_length_63427_cov_7.753361	dormant	0.0436251	0.987743	-0.228444	52699		18	5.32063	1	10428	18.6382	18	5.15102
CRC	ERR688507	NODE_391_length_62053_cov_3.275251_fragment_1	NODE_391_length_62053_cov_3.275251	dormant	0.0560374	0.978274	-0.176418	52998		8	3.19052	0.993358	8903	8.1203	8	3.10533
CRC	ERR688507	NODE_407_length_61242_cov_35.949172_fragment_1	NODE_407_length_61242_cov_35.949172	dormant	0.283771	0.953479	-3.96719	36874		81	12.1268	0.999864	24073	85.2767	85	15.6152
CRC	ERR688507	NODE_411_length_60652_cov_21.406951_fragment_1	NODE_411_length_60652_cov_21.406951	dormant	0.0292405	1.00929	0.460002	7722		50	11.3886	1	52630	49.4909	48	19.112
CRC	ERR688507	NODE_425_length_59656_cov_4.916730_fragment_1	NODE_425_length_59656_cov_4.916730	dormant	0.124378	0.954914	-0.542689	48990		11	3.8273	1	10366	12.0369	11	4.84018
CRC	ERR688507	NODE_431_length_59336_cov_4.338355_fragment_1	NODE_431_length_59336_cov_4.338355	dormant	1.0303	0.694365	-4.19149	49331		9	3.32469	0.999311	9705	13.7141	13	4.69544
CRC	ERR688507	NODE_445_length_58195_cov_36.917045_fragment_2	NODE_445_length_58195_cov_36.917045	dormant	0.269465	0.946876	-4.48284	13925		82	18.5592	1	43970	84.3842	85	14.4595
CRC	ERR688507	NODE_459_length_57160_cov_6.624148_fragment_1	NODE_459_length_57160_cov_6.624148	dormant	0.0165244	0.995163	-0.0758558	40543		15	4.39673	1	16317	15.6817	15	4.77647
CRC	ERR688507	NODE_493_length_54635_cov_15.319036_fragment_1	NODE_493_length_54635_cov_15.319036	dormant	1.23236	0.700427	-11.5208	19019		26	8.7944	1	35316	38.4575	39	9.87178
CRC	ERR688507	NODE_516_length_52807_cov_10.826642_fragment_1	NODE_516_length_52807_cov_10.826642	dormant	0.404027	1.11113	2.69631	43502		27	6.716	0.996552	9155	24.2626	24	6.6309
CRC	ERR688507	NODE_533_length_51844_cov_12.325726_fragment_1	NODE_533_length_51844_cov_12.325726	dormant	0.694073	1.16809	4.70633	14027		32	7.41247	1	37517	27.9993	28	6.08378
CRC	ERR688507	NODE_551_length_50644_cov_8.343988_fragment_1	NODE_551_length_50644_cov_8.343988	dormant	0.912753	0.774761	-5.37983	40291		18	5.20782	1	10053	23.885	24	6.50836
CRC	ERR688507	NODE_558_length_50197_cov_4.403853_fragment_1	NODE_558_length_50197_cov_4.403853	dormant	0.497292	1.19309	1.77723	30644		11	3.76337	1	19253	9.20433	9	3.37362
CRC	ERR688507	NODE_597_length_48072_cov_28.473187_fragment_1	NODE_597_length_48072_cov_28.473187	dormant	0.228826	1.05831	3.69864	8182		68	12.1561	1	39590	63.4285	62	19.3585
CRC	ERR688507	NODE_674_length_44529_cov_9.368800_fragment_1	NODE_674_length_44529_cov_9.368800	dormant	0.0255298	0.99303	-0.155771	29308		22	6.07421	0.99652	14921	22.3496	22	6.12872
CRC	ERR688507	NODE_760_length_41109_cov_13.189750_fragment_1	NODE_760_length_41109_cov_13.189750	dormant	0.312943	0.916694	-2.73749	24133		28	9.80106	0.996188	16768	32.8606	32	7.54842
CRC	ERR688507	NODE_795_length_39926_cov_10.478443_fragment_1	NODE_795_length_39926_cov_10.478443	dormant	0.479125	0.891866	-2.71559	9239		22	5.07767	1	30387	25.1131	25	6.20204
CRC	ERR688507	NODE_844_length_38220_cov_4.857566_fragment_2	NODE_844_length_38220_cov_4.857566	dormant	0.503674	1.17434	1.94747	5579		12	4.07655	1	32341	11.1707	11	3.64444
CRC	ERR688507	NODE_1026_length_33246_cov_4.948721_fragment_1	NODE_1026_length_33246_cov_4.948721	dormant	0.108547	0.965686	-0.413057	20082		11	3.80078	1	12864	12.0375	12	3.80988
CRC	ERR688507	NODE_1034_length_33074_cov_2.593355_fragment_1	NODE_1034_length_33074_cov_2.593355	dormant	0.127295	0.942677	-0.364854	17389		6	2.74962	0.981368	15535	6.36485	6	2.97824
CRC	ERR688507	NODE_1139_length_30883_cov_49.194758_fragment_1	NODE_1139_length_30883_cov_49.194758	dormant	0.0590031	0.990144	-1.06239	6273		105	17.2435	1	24310	107.79	109	18.7368
CRC	ERR688507	NODE_1232_length_28989_cov_8.252609_fragment_1	NODE_1232_length_28989_cov_8.252609	dormant	0.114619	0.965422	-0.675486	14509		19	4.98442	0.989799	14328	19.535	19	6.67969
CRC	ERR688507	NODE_1357_length_27108_cov_10.382878_fragment_1	NODE_1357_length_27108_cov_10.382878	dormant	0.212841	0.948181	-1.2725	8241		23	6.05715	1	18567	24.5567	24	5.89905
CRC	ERR688507	NODE_1415_length_26207_cov_5.234246_fragment_1	NODE_1415_length_26207_cov_5.234246	dormant	0.725986	0.77249	-3.25294	11299		11	4.17504	1	14608	14.298	14	4.76684
CRC	ERR688507	NODE_1854_length_21155_cov_3.342701_fragment_1	NODE_1854_length_21155_cov_3.342701	dormant	0.0888515	0.968414	-0.253072	6386		8	2.80964	0.998434	14469	8.01223	8	2.88637
CRC	ERR688507	NODE_2153_length_18307_cov_6.193568_fragment_1	NODE_2153_length_18307_cov_6.193568	dormant	0.177421	0.948876	-0.761765	6074		14	4.00696	0.99753	11948	14.9004	14	4.56214
CRC	ERR688507	NODE_2226_length_17771_cov_4.229849_fragment_1	NODE_2226_length_17771_cov_4.229849	dormant	0.147519	1.0512	0.511432	7039		10	3.07845	1	10432	9.9885	10	3.81597
CRC	ERR688507	NODE_2359_length_16967_cov_20.352235_fragment_1	NODE_2359_length_16967_cov_20.352235	dormant	1.20279	0.726694	-13.7098	9596		36	7.07304	1	7071	50.1628	52	14.4849
CRC	ERR688507	NODE_2590_length_15547_cov_8.279305_fragment_1	NODE_2590_length_15547_cov_8.279305	dormant	0.47245	1.13404	2.47194	7016		20	5.70849	1	8231	18.4421	19	4.70792
CRC	ERR688507	NODE_3644_length_11170_cov_2.829780_fragment_1	NODE_3644_length_11170_cov_2.829780	not present	NA	NA	NA	4645		NA	NA	NA	11170	NA	NA	NA
CRC	ERR688509	NODE_8_length_249042_cov_35.678280_fragment_1	NODE_8_length_249042_cov_35.678280	dormant	0.323516	0.940767	-4.9501	8693		79	13.5222	1	240049	83.5703	84	16.8934
CRC	ERR688509	NODE_17_length_193045_cov_8.069952_fragment_2	NODE_17_length_193045_cov_8.069952	dormant	0.320148	1.10485	1.92512	36133		20	5.46703	1	156612	18.3606	18	6.51376
CRC	ERR688509	NODE_25_length_159129_cov_6.732150_fragment_1	NODE_25_length_159129_cov_6.732150	dormant	0.0534133	1.01627	0.248358	25864		15	4.55	1	132965	15.2674	15	4.74736
CRC	ERR688509	NODE_35_length_139002_cov_18.053913_fragment_2	NODE_35_length_139002_cov_18.053913	dormant	0.0692649	0.982207	-0.734014	7763		40	10.0716	1	130939	41.2525	41	11.098
CRC	ERR688509	NODE_65_length_113094_cov_18.510744_fragment_2	NODE_65_length_113094_cov_18.510744	dormant	0.254878	0.947353	-2.27379	6913		41	8.02063	1	105881	43.1893	43	9.7387
CRC	ERR688509	NODE_104_length_96128_cov_5.488566_fragment_1	NODE_104_length_96128_cov_5.488566	dormant	0.46332	1.15647	1.86305	42243		14	4.01306	1	53585	11.9065	12	4.02909
CRC	ERR688509	NODE_142_length_82886_cov_17.415448_fragment_1	NODE_142_length_82886_cov_17.415448	dormant	0.641523	0.848287	-7.07068	38315		39	11.0778	1	44271	46.6056	47	10.9653
CRC	ERR688509	NODE_147_length_81744_cov_11.623364_fragment_1	NODE_147_length_81744_cov_11.623364	dormant	0.127228	0.971392	-0.788949	39034		26	6.32931	1	42410	27.578	27	6.07007
CRC	ERR688509	NODE_178_length_75674_cov_16.393195_fragment_1	NODE_178_length_75674_cov_16.393195	dormant	0.0628516	1.01461	0.55003	59028		38	8.55229	1	16346	37.6537	37	8.94578
CRC	ERR688509	NODE_209_length_68967_cov_63.135361_fragment_1	NODE_209_length_68967_cov_63.135361	dormant	0.229688	1.04291	6.0466	32174		145	28.1796	0.99972	36493	140.901	140	24.3301
CRC	ERR688509	NODE_217_length_68028_cov_14.678063_fragment_1	NODE_217_length_68028_cov_14.678063	dormant	0.799816	0.830473	-5.89082	8718		29	6.72979	1	59010	34.7485	34	7.95002
CRC	ERR688509	NODE_231_length_65877_cov_7.064918_fragment_1	NODE_231_length_65877_cov_7.064918	dormant	0.361477	0.901646	-1.62795	17300		15	4.19275	1	48277	16.5519	16	4.79434
CRC	ERR688509	NODE_270_length_61026_cov_3.964262_fragment_1	NODE_270_length_61026_cov_3.964262	dormant	0.133886	0.953433	-0.440981	6995		9	3.18359	1	53731	9.46986	9	3.40025
CRC	ERR688509	NODE_316_length_55355_cov_3.634250_fragment_1	NODE_316_length_55355_cov_3.634250	dormant	0.0760136	0.971786	-0.247475	51153		8	3.12687	0.995308	4051	8.77141	8	3.37956
CRC	ERR688509	NODE_354_length_51541_cov_12.995416_fragment_1	NODE_354_length_51541_cov_12.995416	active	2.51352	2.88353	22.2645	43981		34	8.54877	1	7260	11.8207	9	9.1566
CRC	ERR688509	NODE_398_length_47172_cov_8.822442_fragment_2	NODE_398_length_47172_cov_8.822442	dormant	0.0193212	1.00599	0.122058	18713		21	6.61847	1	28159	20.3811	20	6.00105
CRC	ERR688509	NODE_552_length_38579_cov_13.814947_fragment_2	NODE_552_length_38579_cov_13.814947	dormant	0.0909587	0.975753	-0.707194	7535		28	7.97156	1	30744	29.1659	29	7.57313
CRC	ERR688509	NODE_553_length_38540_cov_6.258594_fragment_1	NODE_553_length_38540_cov_6.258594	dormant	0.471124	1.16352	2.26794	23712		16	4.81833	1	14528	13.8691	13	4.80944
CRC	ERR688509	NODE_575_length_37336_cov_3.406722_fragment_1	NODE_575_length_37336_cov_3.406722	dormant	0.622854	0.788508	-1.78432	5813		6	2.33309	1	31223	8.43683	8	3.31214
CRC	ERR688509	NODE_678_length_32933_cov_4.867449_fragment_1	NODE_678_length_32933_cov_4.867449	dormant	0.153157	0.950526	-0.587007	19390		11	3.79658	1	13243	11.865	12	3.86853
CRC	ERR688509	NODE_812_length_29429_cov_22.434091_fragment_2	NODE_812_length_29429_cov_22.434091	dormant	0.262153	0.937207	-2.91665	7864		43	7.54151	1	21265	46.449	46	13.8091
CRC	ERR688509	NODE_906_length_27175_cov_2.974226_fragment_1	NODE_906_length_27175_cov_2.974226	dormant	0.271299	0.89865	-0.733543	6972		6	2.53764	0.997849	19903	7.2377	7	2.86037
CRC	ERR688509	NODE_1534_length_18531_cov_6.371347_fragment_1	NODE_1534_length_18531_cov_6.371347	dormant	2.74856	0.4184	-15.5646	14092		10	5.70239	1	4139	26.7618	27	5.62299
CRC	ERR688509	NODE_2186_length_13785_cov_9.827677_fragment_1	NODE_2186_length_13785_cov_9.827677	dormant	2.94449	0.366171	-16.6746	6189		9	3.38342	0.975925	7445	26.3077	26	7.25889
CRC	ERR688509	NODE_2308_length_13271_cov_5.452860_fragment_1	NODE_2308_length_13271_cov_5.452860	not present	NA	NA	NA	5205		NA	NA	NA	13271	NA	NA	NA
CRC	ERR688591	NODE_1_length_705270_cov_20.781532_fragment_10	NODE_1_length_705270_cov_20.781532	dormant	0.789511	0.830746	-8.14923	32835		40	8.30082	1	672135	48.1481	47	12.0074
CRC	ERR688591	NODE_7_length_336586_cov_22.498201_fragment_2	NODE_7_length_336586_cov_22.498201	dormant	0.0774879	0.984121	-0.808048	13962		50	8.28236	1	322324	50.8863	51	12.2021
CRC	ERR688591	NODE_9_length_282521_cov_6.820584_fragment_4	NODE_9_length_282521_cov_6.820584	dormant	0.205554	0.942062	-0.957885	27383		16	4.58802	1	254838	16.5328	16	4.73092
CRC	ERR688591	NODE_10_length_280629_cov_15.657203_fragment_2	NODE_10_length_280629_cov_15.657203	dormant	0.240526	1.05201	1.8883	53356		38	7.53295	1	226973	36.3034	36	8.15604
CRC	ERR688591	NODE_26_length_180227_cov_38.586606_fragment_1	NODE_26_length_180227_cov_38.586606	dormant	0.0793977	0.985132	-1.38644	14206		93	15.359	1	165721	93.2483	95	19.3374
CRC	ERR688591	NODE_30_length_175244_cov_67.087454_fragment_1	NODE_30_length_175244_cov_67.087454	dormant	0.188356	0.968958	-5.08035	16590		158	28.7468	1	158354	163.662	164	25.0721
CRC	ERR688591	NODE_31_length_174944_cov_23.458891_fragment_3	NODE_31_length_174944_cov_23.458891	dormant	1.13652	0.772624	-12.9838	48790		44	9.26457	1	125854	57.1028	56	13.2359
CRC	ERR688591	NODE_48_length_157474_cov_15.370203_fragment_1	NODE_48_length_157474_cov_15.370203	dormant	0.306461	0.928952	-2.6486	39015		34	7.97961	1	118159	37.279	37	9.2581
CRC	ERR688591	NODE_56_length_151395_cov_54.242421_fragment_1	NODE_56_length_151395_cov_54.242421	dormant	0.484461	0.911149	-11.5215	43683		117	22.0862	0.997779	107412	129.672	129	25.3648
CRC	ERR688591	NODE_91_length_116951_cov_6.868011_fragment_1	NODE_91_length_116951_cov_6.868011	dormant	0.0674122	0.980685	-0.319231	32859		16	4.65087	1	83792	16.5278	16	4.81864
CRC	ERR688591	NODE_120_length_102274_cov_6.364306_fragment_1	NODE_120_length_102274_cov_6.364306	dormant	0.586909	0.834925	-2.50685	19851		12	3.95235	1	82123	15.1862	15	4.56798
CRC	ERR688591	NODE_164_length_87594_cov_23.416614_fragment_1	NODE_164_length_87594_cov_23.416614	dormant	0.339138	1.06885	3.55362	32951		55	9.62733	1	54343	51.6169	51	11.2653
CRC	ERR688591	NODE_190_length_78798_cov_35.128989_fragment_1	NODE_190_length_78798_cov_35.128989	dormant	0.230835	1.04487	3.71251	32457		87	16.4581	1	46041	82.7357	83	15.6988
CRC	ERR688591	NODE_358_length_48711_cov_9.144175_fragment_1	NODE_358_length_48711_cov_9.144175	dormant	0.685907	1.18962	3.92093	8189		25	5.98199	0.987056	40222	20.6783	20	5.4379
CRC	ERR688591	NODE_918_length_20242_cov_8.832615_fragment_1	NODE_918_length_20242_cov_8.832615	dormant	0.501282	0.880249	-2.48638	8393		18	5.05988	1	11549	20.7629	21	4.85817
CRC	ERR688591	NODE_1028_length_17836_cov_9.708903_fragment_1	NODE_1028_length_17836_cov_9.708903	dormant	0.457177	1.11457	2.46424	9180		24	6.07419	1	8356	21.5077	21	4.60553
CRC	ERR688591	NODE_1173_length_15377_cov_6.835726_fragment_1	NODE_1173_length_15377_cov_6.835726	not present	NA	NA	NA	7939		NA	NA	NA	15377	NA	NA	NA
HeQ	ERR1620278	NODE_25_length_209191_cov_38.6541_fragment_3	NODE_25_length_209191_cov_38.6541	dormant	1.14166	1.33479	26.9547	28687		105	26.787	1	180204	80.5121	77	19.9331
HeQ	ERR1620278	NODE_27_length_206269_cov_39.6438_fragment_2	NODE_27_length_206269_cov_39.6438	dormant	0.0433538	0.982149	-1.51649	43100		83	14.4387	1	162869	84.9515	81	47.3144
HeQ	ERR1620278	NODE_28_length_204886_cov_32.2511_fragment_2	NODE_28_length_204886_cov_32.2511	dormant	0.411936	1.10516	7.14905	56459		73	18.4732	1	148127	67.9811	66	16.159
HeQ	ERR1620278	NODE_32_length_192457_cov_7.48088_fragment_2	NODE_32_length_192457_cov_7.48088	dormant	0.0964528	0.974438	-0.420295	8940		16	4.3122	1	183217	16.4422	16	4.40237
HeQ	ERR1620278	NODE_43_length_168091_cov_33.501_fragment_1	NODE_43_length_168091_cov_33.501	dormant	1.053	1.30282	19.2766	84916		82	20.6673	1	82875	63.6564	62	15.5918
HeQ	ERR1620278	NODE_47_length_156018_cov_275.182_fragment_1	NODE_47_length_156018_cov_275.182	dormant	0.0637311	0.989626	-6.32192	44470		602	53.8685	1	111248	609.403	606	129.531
HeQ	ERR1620278	NODE_77_length_117242_cov_7.46196_fragment_1	NODE_77_length_117242_cov_7.46196	dormant	0.452006	1.12748	2.07811	9804		18	4.31583	1	107138	16.3015	16	4.86295
HeQ	ERR1620278	NODE_151_length_72349_cov_35.7923_fragment_1	NODE_151_length_72349_cov_35.7923	dormant	0.475578	0.922991	-6.40778	55295		76	13.3161	1	16754	83.2081	83	13.6294
HeQ	ERR1620278	NODE_158_length_70836_cov_16.9584_fragment_1	NODE_158_length_70836_cov_16.9584	dormant	1.42106	1.29888	10.64	9852		46	7.9299	0.998376	60700	35.6	35	7.01702
HeQ	ERR1620278	NODE_214_length_58089_cov_18.9821_fragment_1	NODE_214_length_58089_cov_18.9821	dormant	0.772651	1.27478	9.33143	47218		42	12.2319	1	10571	33.9591	33	11.9204
HeQ	ERR1620278	NODE_220_length_56503_cov_5.90311_fragment_1	NODE_220_length_56503_cov_5.90311	dormant	0.164295	0.927444	-0.994161	38368		12	6.09833	1	17835	13.702	13	6.00344
HeQ	ERR1620278	NODE_298_length_44328_cov_28.0577_fragment_1	NODE_298_length_44328_cov_28.0577	dormant	0.0531155	0.990874	-0.538014	12399		58	9.1817	1	31629	58.9539	59	10.9952
HeQ	ERR1620278	NODE_369_length_36975_cov_6.0315_fragment_1	NODE_369_length_36975_cov_6.0315	dormant	0.478777	1.24335	3.04674	8914		14	6.91847	1	27761	12.52	12	5.75546
HeQ	ERR1620278	NODE_395_length_34754_cov_29.22_fragment_1	NODE_395_length_34754_cov_29.22	dormant	0.993262	0.845031	-10.8751	22625		59	10.2193	0.993459	11977	70.1764	69	11.6328
HeQ	ERR1620278	NODE_402_length_34037_cov_156.845_fragment_1	NODE_402_length_34037_cov_156.845	dormant	0.625707	1.19478	61.3384	15217		356	108.199	1	18520	314.913	301	86.6778
HeQ	ERR1620278	NODE_482_length_28256_cov_6.33084_fragment_1	NODE_482_length_28256_cov_6.33084	dormant	0.13126	1.05899	0.792341	20736		13	6.20337	0.992863	7368	13.4319	12	5.86472
HeQ	ERR1620278	NODE_670_length_20028_cov_17.2634_fragment_1	NODE_670_length_20028_cov_17.2634	not present	NA	NA	NA	7664		NA	NA	NA	20028	NA	NA	NA
HeQ	ERR1620279	NODE_2_length_833157_cov_220.582_fragment_2	NODE_2_length_833157_cov_220.582	dormant	1.53306	1.18043	85.6139	36713		559	43.9414	1	796144	474.504	475	65.6242
HeQ	ERR1620279	NODE_10_length_419746_cov_67.2284_fragment_1	NODE_10_length_419746_cov_67.2284	dormant	0.907794	1.12559	17.6273	20749		158	17.0065	0.996723	398765	140.354	139	21.5609
HeQ	ERR1620279	NODE_21_length_257434_cov_6.98856_fragment_6	NODE_21_length_257434_cov_6.98856	dormant	0.0458026	1.01271	0.195789	12444		15	4.42935	1	244690	15.401	15	4.11408
HeQ	ERR1620279	NODE_22_length_257202_cov_206.391_fragment_1	NODE_22_length_257202_cov_206.391	dormant	1.05336	1.11094	49.5088	35683		494	45.6924	1	221219	446.262	447	48.2736
HeQ	ERR1620279	NODE_30_length_187732_cov_55.9215_fragment_1	NODE_30_length_187732_cov_55.9215	dormant	0.350695	1.12495	12.0725	44526		119	35.2363	1	142906	96.6149	100	33.593
HeQ	ERR1620279	NODE_38_length_152211_cov_5.65982_fragment_1	NODE_38_length_152211_cov_5.65982	dormant	0.0588812	1.01781	0.220888	85889		12	3.79508	1	66022	12.4008	12	3.70725
HeQ	ERR1620279	NODE_48_length_121695_cov_84.6997_fragment_1	NODE_48_length_121695_cov_84.6997	dormant	0.177006	1.0394	6.30614	28986		155	46.0025	1	92409	160.055	160	20.5495
HeQ	ERR1620279	NODE_57_length_99566_cov_64.5394_fragment_1	NODE_57_length_99566_cov_64.5394	dormant	0.274995	0.96461	-4.78709	41907		131	18.9543	1	57359	135.268	136	15.71
HeQ	ERR1620279	NODE_59_length_98988_cov_13.0666_fragment_1	NODE_59_length_98988_cov_13.0666	dormant	0.54333	1.16172	2.23709	83419		16	4.36116	0.998741	15374	13.8332	14	3.8582
HeQ	ERR1620279	NODE_69_length_81093_cov_40.1831_fragment_1	NODE_69_length_81093_cov_40.1831	dormant	0.598398	0.786359	-20.2744	54489		85	40.6574	1	26304	94.8993	98	25.354
HeQ	ERR1620279	NODE_77_length_72281_cov_26.0568_fragment_1	NODE_77_length_72281_cov_26.0568	dormant	0.384613	0.844951	-6.02015	52361		30	12.3968	1	19620	38.8274	36	18.339
HeQ	ERR1620279	NODE_78_length_71711_cov_21.2635_fragment_1	NODE_78_length_71711_cov_21.2635	dormant	1.19425	0.618931	-14.4209	43288		23	6.60086	1	28123	37.8432	38	15.7497
HeQ	ERR1620279	NODE_82_length_67457_cov_60.3968_fragment_1	NODE_82_length_67457_cov_60.3968	dormant	0.0538623	1.00603	0.793978	35918		132	14.5355	1	31239	131.774	131	14.9434
HeQ	ERR1620279	NODE_89_length_58856_cov_144.959_fragment_1	NODE_89_length_58856_cov_144.959	dormant	4.78247	0.565704	-198.159	40686		258	21.7906	1	17870	456.276	458	54.3948
HeQ	ERR1620279	NODE_93_length_53062_cov_57.8825_fragment_1	NODE_93_length_53062_cov_57.8825	dormant	0.143018	0.950309	-4.98377	16033		101	34.6138	1	36729	100.296	102	35.0791
HeQ	ERR1620279	NODE_98_length_50280_cov_69.0059_fragment_1	NODE_98_length_50280_cov_69.0059	dormant	0.293548	1.03198	4.68737	23069		150	15.6236	1	26911	146.558	146	16.3051
HeQ	ERR1620279	NODE_103_length_47901_cov_96.3983_fragment_1	NODE_103_length_47901_cov_96.3983	dormant	0.273186	0.950601	-9.83963	39490		196	36.9545	1	8111	199.187	204	35.0565
HeQ	ERR1620279	NODE_113_length_42736_cov_91.2589_fragment_1	NODE_113_length_42736_cov_91.2589	not present	NA	NA	NA	4807		NA	NA	NA	42736	NA	NA	NA
HeQ	ERR1620280	NODE_19_length_285855_cov_11.1497_fragment_2	NODE_19_length_285855_cov_11.1497	dormant	0.161937	0.954291	-1.12981	15291		23	7.12189	1	270264	24.7174	24	6.82871
HeQ	ERR1620280	NODE_25_length_263645_cov_14.0203_fragment_1	NODE_25_length_263645_cov_14.0203	dormant	0.696905	1.18348	5.53198	45197		36	8.23042	1	218148	30.1502	30	7.63422
HeQ	ERR1620280	NODE_27_length_256629_cov_24.8688_fragment_3	NODE_27_length_256629_cov_24.8688	dormant	0.441177	0.900306	-5.41775	13373		49	11.4701	1	242956	54.3438	53	13.0401
HeQ	ERR1620280	NODE_54_length_185489_cov_8.4312_fragment_2	NODE_54_length_185489_cov_8.4312	dormant	0.0529873	0.985986	-0.2617	33323		18	4.92548	1	151866	18.6748	18	4.95233
HeQ	ERR1620280	NODE_72_length_162562_cov_90.2569_fragment_4	NODE_72_length_162562_cov_90.2569	dormant	0.332383	0.935013	-12.9187	7454		180	35.5613	0.989804	154884	198.79	197	41.9127
HeQ	ERR1620280	NODE_85_length_149278_cov_42.6595_fragment_1	NODE_85_length_149278_cov_42.6595	dormant	0.389343	1.06077	5.70144	14509		100	14.7646	0.991798	134588	93.8134	94	14.5218
HeQ	ERR1620280	NODE_86_length_146542_cov_8.93007_fragment_1	NODE_86_length_146542_cov_8.93007	dormant	0.105016	0.967109	-0.656815	41222		19	6.21315	1	105020	19.9697	20	6.29547
HeQ	ERR1620280	NODE_103_length_129637_cov_15.2396_fragment_1	NODE_103_length_129637_cov_15.2396	dormant	0.415885	1.11488	3.61884	75667		34	8.69468	1	53670	31.5012	31	8.70843
HeQ	ERR1620280	NODE_110_length_124670_cov_15.4958_fragment_1	NODE_110_length_124670_cov_15.4958	dormant	0.242078	1.06429	2.1348	38446		35	8.44251	1	85924	33.2046	33	9.17936
HeQ	ERR1620280	NODE_133_length_115913_cov_4.21741_fragment_1	NODE_133_length_115913_cov_4.21741	dormant	0.229795	0.915446	-0.791923	5816		8	3.48509	1	109797	9.36586	9	3.40689
HeQ	ERR1620280	NODE_141_length_112314_cov_15.3674_fragment_3	NODE_141_length_112314_cov_15.3674	dormant	0.183865	1.04755	1.60703	10255		35	8.2322	1	101759	33.7965	33	9.22035
HeQ	ERR1620280	NODE_156_length_107647_cov_4.76984_fragment_1	NODE_156_length_107647_cov_4.76984	dormant	0.210988	0.930866	-0.735603	22099		10	3.29372	1	85248	10.6402	10	3.66911
HeQ	ERR1620280	NODE_172_length_100507_cov_4.26166_fragment_1	NODE_172_length_100507_cov_4.26166	dormant	0.138427	0.948866	-0.504518	83416		9	3.60596	0.99994	16791	9.8666	10	3.68297
HeQ	ERR1620280	NODE_186_length_97206_cov_11.3836_fragment_1	NODE_186_length_97206_cov_11.3836	dormant	0.121974	1.03075	0.765115	34161		25	6.45577	1	62745	24.8854	25	6.08425
HeQ	ERR1620280	NODE_188_length_96618_cov_17.8581_fragment_1	NODE_188_length_96618_cov_17.8581	dormant	0.347243	1.09694	3.5551	60236		40	10.2115	1	36082	36.6718	37	10.2645
HeQ	ERR1620280	NODE_213_length_90609_cov_5.2646_fragment_1	NODE_213_length_90609_cov_5.2646	dormant	0.380095	1.14214	1.52635	40946		12	4.39504	1	49363	10.7386	10	3.59657
HeQ	ERR1620280	NODE_252_length_83462_cov_4.48107_fragment_1	NODE_252_length_83462_cov_4.48107	dormant	0.541561	1.22425	1.85971	72512		10	3.67582	1	10650	8.29305	8	3.17375
HeQ	ERR1620280	NODE_276_length_77961_cov_12.1567_fragment_1	NODE_276_length_77961_cov_12.1567	dormant	0.176658	0.952373	-1.30354	33562		26	7.22248	1	44099	27.37	27	7.53207
HeQ	ERR1620280	NODE_281_length_77091_cov_14.17_fragment_2	NODE_281_length_77091_cov_14.17	dormant	0.20687	1.04987	1.55482	7534		32	6.7315	1	69257	31.1799	31	8.22585
HeQ	ERR1620280	NODE_298_length_73996_cov_12.3805_fragment_1	NODE_298_length_73996_cov_12.3805	dormant	0.0119011	1.00277	0.0711979	8511		26	5.37901	1	23914	25.732	26	6.53038
HeQ	ERR1620280	NODE_298_length_73996_cov_12.3805_fragment_2	NODE_298_length_73996_cov_12.3805	dormant	0.382976	1.09911	2.55038	41271		28	6.78591	1	23914	25.732	26	6.53038
HeQ	ERR1620280	NODE_417_length_59487_cov_11.343_fragment_1	NODE_417_length_59487_cov_11.343	dormant	0.382239	0.746859	-5.23197	18038		15	4.38786	1	41149	20.6682	15	18.8534
HeQ	ERR1620280	NODE_513_length_52086_cov_17.6602_fragment_1	NODE_513_length_52086_cov_17.6602	dormant	0.900739	1.25273	9.32237	10013		46	10.1987	0.990313	41870	36.8864	37	10.4985
HeQ	ERR1620280	NODE_560_length_49338_cov_7.56587_fragment_1	NODE_560_length_49338_cov_7.56587	dormant	0.0740104	0.977892	-0.369198	26441		16	4.6948	1	22597	16.6998	16	5.26578
HeQ	ERR1620280	NODE_658_length_44777_cov_3.56809_fragment_2	NODE_658_length_44777_cov_3.56809	dormant	0.0514564	0.981792	-0.144832	16642		8	2.75496	1	27835	7.95423	8	2.87313
HeQ	ERR1620280	NODE_883_length_36277_cov_14.7493_fragment_1	NODE_883_length_36277_cov_14.7493	dormant	0.0780518	1.01765	0.571152	20872		33	7.68268	0.999138	15123	32.3645	32	6.93332
HeQ	ERR1620280	NODE_1055_length_31512_cov_11.4174_fragment_1	NODE_1055_length_31512_cov_11.4174	dormant	0.0661029	0.984589	-0.386785	4132		24	5.63746	1	27080	25.0978	25	6.05753
HeQ	ERR1620280	NODE_1119_length_30118_cov_6.02791_fragment_1	NODE_1119_length_30118_cov_6.02791	dormant	0.0106695	0.996584	-0.0449927	16034		13	4.12711	1	13784	13.1709	13	4.30488
HeQ	ERR1620280	NODE_1618_length_21967_cov_6.6966_fragment_1	NODE_1618_length_21967_cov_6.6966	dormant	0.195796	0.937272	-0.955944	7175		14	5.14977	0.990801	14558	15.2394	15	4.59941
HeQ	ERR1620280	NODE_1746_length_20445_cov_3.39549_fragment_1	NODE_1746_length_20445_cov_3.39549	dormant	0.0962871	1.03849	0.283401	14792		7	3.05735	1	5353	7.36391	7	2.82463
HeQ	ERR1620280	NODE_2070_length_17241_cov_2.80152_fragment_1	NODE_2070_length_17241_cov_2.80152	not present	NA	NA	NA	4446		NA	NA	NA	17241	NA	NA	NA
HeQ	ERR1620281	NODE_11_length_345141_cov_12.8629_fragment_3	NODE_11_length_345141_cov_12.8629	dormant	0.331249	0.925478	-2.11078	50848		26	6.161	1	293993	28.3243	28	6.57659
HeQ	ERR1620281	NODE_21_length_264044_cov_18.468_fragment_1	NODE_21_length_264044_cov_18.468	dormant	0.20194	1.06128	2.44586	41222		41	12.8041	1	222522	39.9133	39	11.3775
HeQ	ERR1620281	NODE_67_length_173318_cov_5.47741_fragment_2	NODE_67_length_173318_cov_5.47741	dormant	0.0356147	0.988391	-0.139339	14969		12	3.87731	1	158049	12.0028	12	3.94719
HeQ	ERR1620281	NODE_69_length_172755_cov_9.50599_fragment_2	NODE_69_length_172755_cov_9.50599	dormant	0.097355	0.970594	-0.605501	15359		20	6.19263	1	157096	20.5913	20	6.24628
HeQ	ERR1620281	NODE_70_length_171709_cov_5.37728_fragment_2	NODE_70_length_171709_cov_5.37728	dormant	0.345573	1.1238	1.42656	15291		13	4.04493	1	156118	11.5234	11	4.20961
HeQ	ERR1620281	NODE_81_length_162842_cov_28.6705_fragment_3	NODE_81_length_162842_cov_28.6705	dormant	0.362462	0.931482	-4.30193	12854		59	12.7013	1	149688	62.7854	63	10.973
HeQ	ERR1620281	NODE_102_length_142998_cov_29.2681_fragment_1	NODE_102_length_142998_cov_29.2681	active	3.22772	5.95774	138.496	36696		162	38.598	1	106002	27.9353	17	46.8235
HeQ	ERR1620281	NODE_107_length_138081_cov_8.12446_fragment_1	NODE_107_length_138081_cov_8.12446	dormant	0.000598256	0.999811	-0.00333102	111474		17	5.38818	1	26307	17.6483	18	5.74198
HeQ	ERR1620281	NODE_125_length_129978_cov_8.47784_fragment_2	NODE_125_length_129978_cov_8.47784	dormant	0.104297	1.03306	0.607228	30862		19	5.71821	1	98816	18.365	18	5.92422
HeQ	ERR1620281	NODE_126_length_129637_cov_16.8978_fragment_1	NODE_126_length_129637_cov_16.8978	dormant	0.654633	1.16301	5.47384	75667		39	8.37045	1	53670	33.5791	33	8.35293
HeQ	ERR1620281	NODE_133_length_125445_cov_21.1115_fragment_2	NODE_133_length_125445_cov_21.1115	dormant	0.206843	1.04039	1.85327	7534		47	8.90982	1	117611	45.8789	46	9.00944
HeQ	ERR1620281	NODE_158_length_112379_cov_16.3191_fragment_3	NODE_158_length_112379_cov_16.3191	dormant	0.171989	1.04495	1.59208	10255		36	9.2747	1	101824	35.4215	35	9.23898
HeQ	ERR1620281	NODE_169_length_106780_cov_16.7293_fragment_1	NODE_169_length_106780_cov_16.7293	dormant	0.336584	1.09184	3.20593	38446		38	9.60555	1	68034	34.9085	34	9.44355
HeQ	ERR1620281	NODE_170_length_106478_cov_10.7104_fragment_1	NODE_170_length_106478_cov_10.7104	dormant	0.0468328	0.982932	-0.404339	94000		23	6.35276	1	12178	23.6902	23	10.427
HeQ	ERR1620281	NODE_247_length_87650_cov_11.6457_fragment_1	NODE_247_length_87650_cov_11.6457	dormant	0.35346	0.922804	-2.06069	57567		24	5.64244	0.997429	29931	26.6944	27	6.01179
HeQ	ERR1620281	NODE_249_length_87408_cov_7.48282_fragment_1	NODE_249_length_87408_cov_7.48282	dormant	0.0277023	0.99088	-0.149544	28031		16	5.42102	1	59077	16.3968	16	5.37538
HeQ	ERR1620281	NODE_265_length_83867_cov_47.8943_fragment_1	NODE_265_length_83867_cov_47.8943	dormant	0.742084	1.17636	17.9081	15223		120	24.2741	1	68344	101.545	100	23.9894
HeQ	ERR1620281	NODE_292_length_77797_cov_19.9508_fragment_1	NODE_292_length_77797_cov_19.9508	dormant	0.862741	1.25978	9.27511	60180		45	11.1904	1	17317	35.7037	35	10.2924
HeQ	ERR1620281	NODE_294_length_77164_cov_5.18358_fragment_1	NODE_294_length_77164_cov_5.18358	dormant	0.258157	1.09522	1.02778	36137		11	4.13953	1	40727	10.7935	11	3.81636
HeQ	ERR1620281	NODE_325_length_70891_cov_15.6824_fragment_2	NODE_325_length_70891_cov_15.6824	dormant	0.442934	0.885251	-3.9675	12793		30	8.08672	1	57798	34.5753	34	9.75047
HeQ	ERR1620281	NODE_357_length_66614_cov_4.87904_fragment_1	NODE_357_length_66614_cov_4.87904	dormant	0.0984193	0.965443	-0.375182	31668		10	3.58008	1	34646	10.8569	10	4.03073
HeQ	ERR1620281	NODE_361_length_66420_cov_6.05153_fragment_1	NODE_361_length_66420_cov_6.05153	dormant	0.268158	1.08283	1.04059	41497		13	4.00876	1	24623	12.5633	12	3.74786
HeQ	ERR1620281	NODE_423_length_59260_cov_5.67373_fragment_1	NODE_423_length_59260_cov_5.67373	dormant	1.02431	0.700001	-4.60744	41271		10	3.69827	0.999637	17689	15.3582	15	5.17578
HeQ	ERR1620281	NODE_491_length_52956_cov_3.56948_fragment_1	NODE_491_length_52956_cov_3.56948	dormant	0.0640741	1.02537	0.19573	39321		8	2.9294	0.996211	13484	7.71418	7	3.17516
HeQ	ERR1620281	NODE_510_length_51309_cov_5.5934_fragment_1	NODE_510_length_51309_cov_5.5934	dormant	0.164102	0.950301	-0.615424	10120		12	3.37799	1	40889	12.383	12	4.08877
HeQ	ERR1620281	NODE_582_length_46859_cov_3.39462_fragment_1	NODE_582_length_46859_cov_3.39462	dormant	0.0386502	1.01505	0.111186	23038		7	2.85294	0.993489	23671	7.38803	7	2.90032
HeQ	ERR1620281	NODE_605_length_45567_cov_5.71731_fragment_1	NODE_605_length_45567_cov_5.71731	dormant	0.211297	1.06907	0.823768	30431		12	3.95182	1	14836	11.9261	12	3.8447
HeQ	ERR1620281	NODE_655_length_42426_cov_3.56652_fragment_1	NODE_655_length_42426_cov_3.56652	dormant	0.0762671	1.02651	0.20326	36328		8	2.72116	1	5798	7.66816	8	2.60785
HeQ	ERR1620281	NODE_656_length_42400_cov_7.22704_fragment_1	NODE_656_length_42400_cov_7.22704	dormant	0.457702	1.17656	2.10994	31279		13	5.36657	0.993734	10970	11.9502	12	3.70155
HeQ	ERR1620281	NODE_765_length_37836_cov_12.3707_fragment_2	NODE_765_length_37836_cov_12.3707	active	2.35448	2.02979	21.4121	11257		42	11.339	0.9817	26427	20.7926	20	6.06917
HeQ	ERR1620281	NODE_805_length_36194_cov_18.2548_fragment_1	NODE_805_length_36194_cov_18.2548	dormant	0.0311058	1.00558	0.22249	20872		40	7.39635	0.994346	15140	39.8433	40	6.90043
HeQ	ERR1620281	NODE_816_length_35892_cov_6.40598_fragment_2	NODE_816_length_35892_cov_6.40598	dormant	1.38703	1.78317	8.03068	16543		17	7.36716	1	19049	10.254	10	3.5734
HeQ	ERR1620281	NODE_956_length_31044_cov_24.8018_fragment_1	NODE_956_length_31044_cov_24.8018	dormant	0.176683	0.960439	-2.15707	16034		52	9.53502	1	14710	54.5253	53	14.394
HeQ	ERR1620281	NODE_1070_length_28085_cov_5.06575_fragment_1	NODE_1070_length_28085_cov_5.06575	dormant	0.0547237	1.01895	0.20536	22000		11	3.85497	1	5785	10.8394	10	3.64752
HeQ	ERR1620281	NODE_1387_length_21713_cov_3.69457_fragment_1	NODE_1387_length_21713_cov_3.69457	dormant	0.213496	0.924069	-0.633328	8592		7	2.80972	0.998021	12821	8.34085	8	3.11532
HeQ	ERR1620281	NODE_1922_length_14997_cov_22.2766_fragment_1	NODE_1922_length_14997_cov_22.2766	not present	NA	NA	NA	9010		NA	NA	NA	14997	NA	NA	NA
HeQ	ERR1620282	NODE_2_length_324003_cov_15.1738_fragment_1	NODE_2_length_324003_cov_15.1738	dormant	0.342405	1.07652	2.4708	8424		34	7.32617	1	315279	32.2895	32	7.10412
HeQ	ERR1620282	NODE_6_length_281308_cov_12.9273_fragment_1	NODE_6_length_281308_cov_12.9273	dormant	0.214518	1.05332	1.48632	37546		29	7.00356	1	243462	27.8731	27	6.85286
HeQ	ERR1620282	NODE_14_length_245871_cov_6.92868_fragment_1	NODE_14_length_245871_cov_6.92868	dormant	0.147958	0.960034	-0.616262	38232		15	3.99243	0.996103	207488	15.4197	15	4.3309
HeQ	ERR1620282	NODE_31_length_187674_cov_41.0668_fragment_1	NODE_31_length_187674_cov_41.0668	dormant	0.0772894	1.02143	1.89296	37723		90	15.0165	1	149651	88.3261	88	31.2124
HeQ	ERR1620282	NODE_55_length_149202_cov_25.471_fragment_1	NODE_55_length_149202_cov_25.471	dormant	0.241804	0.925941	-4.27729	42958		52	17.7045	1	105944	57.7548	57	17.6736
HeQ	ERR1620282	NODE_58_length_145471_cov_6.63992_fragment_1	NODE_58_length_145471_cov_6.63992	dormant	0.438495	1.12646	1.83471	13383		16	4.22325	1	131788	14.508	14	4.14459
HeQ	ERR1620282	NODE_84_length_125123_cov_68.9943_fragment_1	NODE_84_length_125123_cov_68.9943	dormant	1.97974	1.33578	45.0794	49863		178	20.0678	1	74960	134.251	130	25.1845
HeQ	ERR1620282	NODE_96_length_120979_cov_17.487_fragment_1	NODE_96_length_120979_cov_17.487	dormant	0.105386	1.02274	0.869417	11816		38	8.47438	1	108863	38.2304	38	8.01899
HeQ	ERR1620282	NODE_102_length_115756_cov_134.818_fragment_3	NODE_102_length_115756_cov_134.818	dormant	0.919582	1.35966	94.9132	40508		353	105.76	1	74948	263.898	241	100.602
HeQ	ERR1620282	NODE_143_length_98930_cov_27.1261_fragment_1	NODE_143_length_98930_cov_27.1261	dormant	0.383635	0.94125	-3.50934	9373		57	9.00631	1	89257	59.7336	60	9.28672
HeQ	ERR1620282	NODE_145_length_98564_cov_7.66334_fragment_1	NODE_145_length_98564_cov_7.66334	dormant	0.31156	1.08657	1.41783	35170		18	4.80626	1	63094	16.3781	16	4.28001
HeQ	ERR1620282	NODE_166_length_91657_cov_4.82957_fragment_1	NODE_166_length_91657_cov_4.82957	dormant	0.0865277	0.974331	-0.27382	7159		10	2.96034	1	84198	10.6675	10	3.35633
HeQ	ERR1620282	NODE_174_length_90593_cov_31.6159_fragment_2	NODE_174_length_90593_cov_31.6159	dormant	0.363922	0.90046	-7.12491	20048		63	18.2352	1	70245	71.5785	70	20.8347
HeQ	ERR1620282	NODE_177_length_89588_cov_7.74832_fragment_1	NODE_177_length_89588_cov_7.74832	dormant	0.29098	1.07882	1.31663	14260		18	4.48438	0.989621	75176	16.7052	17	4.56486
HeQ	ERR1620282	NODE_180_length_89307_cov_6.28516_fragment_2	NODE_180_length_89307_cov_6.28516	dormant	0.240976	1.07149	0.973757	25708		14	4.10814	1	63299	13.6201	13	3.97252
HeQ	ERR1620282	NODE_232_length_78934_cov_19.2_fragment_1	NODE_232_length_78934_cov_19.2	dormant	0.227147	0.927161	-3.165	36480		39	12.9794	0.995888	42304	43.4522	41	14.8267
HeQ	ERR1620282	NODE_249_length_76406_cov_22.9841_fragment_1	NODE_249_length_76406_cov_22.9841	dormant	0.282895	1.048	2.33511	62270		50	8.91801	1	13836	48.6456	48	7.53241
HeQ	ERR1620282	NODE_259_length_74098_cov_9.93438_fragment_1	NODE_259_length_74098_cov_9.93438	dormant	0.0665308	0.984995	-0.331592	29314		21	5.0167	1	44484	22.0995	22	4.95117
HeQ	ERR1620282	NODE_288_length_69845_cov_156.936_fragment_1	NODE_288_length_69845_cov_156.936	dormant	0.843264	1.33936	99.1145	33442		389	117.736	0.998864	36141	292.066	269	117.337
HeQ	ERR1620282	NODE_299_length_67104_cov_4.74432_fragment_1	NODE_299_length_67104_cov_4.74432	dormant	0.124973	1.05196	0.53641	18161		10	4.12786	1	48643	10.3243	10	4.45049
HeQ	ERR1620282	NODE_306_length_66441_cov_6.37631_fragment_1	NODE_306_length_66441_cov_6.37631	dormant	0.0860852	1.02512	0.351939	16993		14	3.97162	0.991291	49296	14.0103	14	4.20166
HeQ	ERR1620282	NODE_334_length_62260_cov_9.85299_fragment_1	NODE_334_length_62260_cov_9.85299	dormant	0.0300665	1.00972	0.209981	31956		21	7.27546	1	30004	21.6024	21	6.67959
HeQ	ERR1620282	NODE_342_length_61444_cov_7.25928_fragment_1	NODE_342_length_61444_cov_7.25928	dormant	0.771078	1.32997	4.94299	13085		20	6.67072	1	48059	14.9801	14	6.13925
HeQ	ERR1620282	NODE_363_length_59871_cov_64.5215_fragment_1	NODE_363_length_59871_cov_64.5215	dormant	0.0332367	1.00369	0.518944	35766		141	16.3664	1	23805	140.581	140	14.8225
HeQ	ERR1620282	NODE_414_length_55001_cov_48.4464_fragment_1	NODE_414_length_55001_cov_48.4464	dormant	1.26202	0.836936	-19.8435	40073		101	15.1528	1	14628	121.692	122	16.2744
HeQ	ERR1620282	NODE_415_length_54994_cov_9.70851_fragment_1	NODE_415_length_54994_cov_9.70851	dormant	0.109109	0.972223	-0.608483	41252		21	5.79062	1	13442	21.9062	22	5.35452
HeQ	ERR1620282	NODE_417_length_54855_cov_20.1658_fragment_1	NODE_417_length_54855_cov_20.1658	dormant	0.368657	1.15145	6.47449	13254		47	17.3504	1	41301	42.7503	40	17.7718
HeQ	ERR1620282	NODE_455_length_51593_cov_13.6324_fragment_1	NODE_455_length_51593_cov_13.6324	dormant	0.226709	1.10312	2.99752	17269		31	12.1231	1	34024	29.0694	26	14.2361
HeQ	ERR1620282	NODE_513_length_47901_cov_14.996_fragment_1	NODE_513_length_47901_cov_14.996	dormant	0.555214	1.20293	6.05689	22685		35	11.4174	0.993476	25064	29.8477	28	10.3759
HeQ	ERR1620282	NODE_515_length_47861_cov_16.6577_fragment_1	NODE_515_length_47861_cov_16.6577	dormant	0.75216	0.775391	-9.46532	27293		31	11.1199	1	20268	42.1414	42	13.895
HeQ	ERR1620282	NODE_589_length_44034_cov_3.89133_fragment_1	NODE_589_length_44034_cov_3.89133	dormant	0.509289	1.20649	1.53005	34899		9	3.15817	0.995186	8984	7.40984	7	2.84207
HeQ	ERR1620282	NODE_756_length_35841_cov_15.3283_fragment_1	NODE_756_length_35841_cov_15.3283	dormant	0.491147	1.22581	6.68303	23469		35	12.8816	0.996165	12162	29.5964	27	14.2956
HeQ	ERR1620282	NODE_847_length_31983_cov_6.29842_fragment_1	NODE_847_length_31983_cov_6.29842	dormant	0.066179	1.01972	0.272559	19386		14	4.00538	0.992366	12445	13.8221	14	4.22862
HeQ	ERR1620282	NODE_895_length_30144_cov_68.7546_fragment_1	NODE_895_length_30144_cov_68.7546	dormant	0.615891	1.07998	11.6512	12962		157	15.4841	1	16882	145.683	147	21.8174
HeQ	ERR1620282	NODE_1032_length_26055_cov_7.17515_fragment_1	NODE_1032_length_26055_cov_7.17515	dormant	0.09608	0.973886	-0.414208	10964		15	4.60866	1	14791	15.8617	15	3.99136
HeQ	ERR1620282	NODE_1061_length_25298_cov_22.0145_fragment_1	NODE_1061_length_25298_cov_22.0145	dormant	0.118893	0.955875	-1.9403	14347		42	15.9441	0.991775	10769	43.9727	42	16.687
HeQ	ERR1620282	NODE_1117_length_24079_cov_207.935_fragment_1	NODE_1117_length_24079_cov_207.935	dormant	0.238188	1.09127	40.0723	9636		440	175.666	1	14143	439.074	412	160.467
HeQ	ERR1620282	NODE_1162_length_22928_cov_31.2338_fragment_1	NODE_1162_length_22928_cov_31.2338	not present	NA	NA	NA	7252		NA	NA	NA	22928	NA	NA	NA
HeQ	ERR1620284	NODE_9_length_427599_cov_9.66486_fragment_5	NODE_9_length_427599_cov_9.66486	dormant	0.696899	1.17548	3.64923	30097		24	5.26463	0.995049	397351	20.7962	20	5.20799
HeQ	ERR1620284	NODE_17_length_330303_cov_12.4216_fragment_1	NODE_17_length_330303_cov_12.4216	dormant	0.30759	0.935081	-1.76508	26228		25	5.60611	1	303775	27.1889	27	5.86775
HeQ	ERR1620284	NODE_22_length_292079_cov_17.7651_fragment_1	NODE_22_length_292079_cov_17.7651	dormant	0.821929	1.218	8.0546	52764		45	9.23834	1	239015	36.9474	36	10.3305
HeQ	ERR1620284	NODE_31_length_252617_cov_4.3537_fragment_2	NODE_31_length_252617_cov_4.3537	dormant	0.0462523	1.01596	0.151364	40929		9	3.32588	1	211388	9.48493	9	3.21839
HeQ	ERR1620284	NODE_32_length_250088_cov_20.7159_fragment_1	NODE_32_length_250088_cov_20.7159	dormant	0.293136	0.932588	-2.93577	33594		40	8.55854	1	216194	43.5495	43	11.2851
HeQ	ERR1620284	NODE_44_length_222355_cov_21.9762_fragment_1	NODE_44_length_222355_cov_21.9762	dormant	0.309068	0.940958	-2.71083	22605		43	8.4349	1	199450	45.9133	46	9.09461
HeQ	ERR1620284	NODE_78_length_167474_cov_14.5917_fragment_2	NODE_78_length_167474_cov_14.5917	dormant	0.620799	1.18337	5.46893	25658		35	8.57356	1	141516	29.8247	29	9.03929
HeQ	ERR1620284	NODE_86_length_158402_cov_16.6672_fragment_2	NODE_86_length_158402_cov_16.6672	dormant	0.248387	1.04817	1.7339	51556		38	7.16881	1	106546	35.9956	36	6.78729
HeQ	ERR1620284	NODE_97_length_148859_cov_8.26987_fragment_1	NODE_97_length_148859_cov_8.26987	dormant	0.292943	0.914268	-1.58567	52944		16	5.44421	1	95615	18.4957	18	5.38137
HeQ	ERR1620284	NODE_102_length_144576_cov_10.6614_fragment_1	NODE_102_length_144576_cov_10.6614	dormant	0.288482	0.927056	-1.7349	32459		22	5.66214	1	111817	23.7841	23	6.34618
HeQ	ERR1620284	NODE_147_length_117323_cov_13.2031_fragment_2	NODE_147_length_117323_cov_13.2031	dormant	0.0390761	1.00834	0.239568	31142		29	5.97788	1	85881	28.7212	29	6.27999
HeQ	ERR1620284	NODE_231_length_85202_cov_4.61624_fragment_1	NODE_231_length_85202_cov_4.61624	dormant	0.170144	1.05688	0.555894	43255		10	3.30442	1	41647	9.7735	10	3.22954
HeQ	ERR1620284	NODE_241_length_82393_cov_18.3044_fragment_2	NODE_241_length_82393_cov_18.3044	active	3.63772	2.2234	32.1056	35028		58	10.298	1	47065	26.2429	26	7.05265
HeQ	ERR1620284	NODE_266_length_77119_cov_25.6763_fragment_1	NODE_266_length_77119_cov_25.6763	dormant	0.191443	0.951908	-2.73916	28107		54	13.3031	1	48712	56.9568	55	15.2468
HeQ	ERR1620284	NODE_327_length_66009_cov_16.9687_fragment_1	NODE_327_length_66009_cov_16.9687	dormant	0.113586	1.04299	1.46615	57418		35	6.85454	1	8291	34.1005	33	16.9185
HeQ	ERR1620284	NODE_338_length_64831_cov_5.08265_fragment_1	NODE_338_length_64831_cov_5.08265	dormant	0.0361825	1.01244	0.13703	46326		11	3.50975	1	18205	11.0153	11	4.04564
HeQ	ERR1620284	NODE_368_length_60280_cov_5.5009_fragment_1	NODE_368_length_60280_cov_5.5009	dormant	0.707271	0.727883	-3.41705	8783		8	5.39033	0.997154	51222	12.5573	12	4.1985
HeQ	ERR1620284	NODE_378_length_58966_cov_10.0789_fragment_1	NODE_378_length_58966_cov_10.0789	dormant	0.403705	0.848344	-2.91669	24166		16	4.43353	1	34500	19.2323	17	9.20542
HeQ	ERR1620284	NODE_390_length_57930_cov_6.04524_fragment_1	NODE_390_length_57930_cov_6.04524	dormant	0.941293	0.766088	-3.83432	50167		12	3.866	0.999123	7507	16.3922	16	4.27086
HeQ	ERR1620284	NODE_413_length_55792_cov_5.21775_fragment_1	NODE_413_length_55792_cov_5.21775	dormant	0.932334	0.689961	-4.36816	34599		9	3.92902	1	20893	14.0891	14	5.33523
HeQ	ERR1620284	NODE_423_length_55013_cov_3.58909_fragment_1	NODE_423_length_55013_cov_3.58909	dormant	0.683907	0.785126	-1.95697	32208		7	2.60471	0.996119	22630	9.10751	9	3.09698
HeQ	ERR1620284	NODE_590_length_39752_cov_24.712_fragment_1	NODE_590_length_39752_cov_24.712	dormant	0.0490426	0.983855	-0.553203	10252		35	11.0639	1	29200	34.2637	35	11.4922
HeQ	ERR1620284	NODE_640_length_37235_cov_4.41549_fragment_1	NODE_640_length_37235_cov_4.41549	dormant	0.297039	1.10794	1.00293	13344		10	3.60335	1	23591	9.29151	9	3.13311
HeQ	ERR1620284	NODE_683_length_34648_cov_5.07681_fragment_1	NODE_683_length_34648_cov_5.07681	dormant	0.174576	1.06447	0.700815	17179		11	4.06501	1	17169	10.8705	11	3.96312
HeQ	ERR1620284	NODE_688_length_34422_cov_16.0431_fragment_1	NODE_688_length_34422_cov_16.0431	dormant	0.460615	1.11538	3.87094	8982		37	8.69781	1	25140	33.5502	33	8.09922
HeQ	ERR1620284	NODE_774_length_30791_cov_5.36127_fragment_1	NODE_774_length_30791_cov_5.36127	dormant	0.914447	1.31751	3.53771	5487		14	4.01061	0.996902	25021	11.142	11	3.72135
HeQ	ERR1620284	NODE_803_length_29690_cov_18.0426_fragment_1	NODE_803_length_29690_cov_18.0426	dormant	1.01153	1.34437	7.76719	6904		30	6.51978	0.996669	22509	22.5547	21	8.68422
HeQ	ERR1620284	NODE_833_length_28662_cov_5.4501_fragment_1	NODE_833_length_28662_cov_5.4501	dormant	0.630055	0.822953	-2.33646	15567		11	3.22903	1	12795	13.1969	13	4.13244
HeQ	ERR1620284	NODE_983_length_24783_cov_5.20357_fragment_1	NODE_983_length_24783_cov_5.20357	dormant	0.199414	1.07316	0.796165	10514		11	3.86584	1	13969	10.8825	10	4.1153
HeQ	ERR1620284	NODE_1254_length_19868_cov_5.78585_fragment_1	NODE_1254_length_19868_cov_5.78585	dormant	0.790789	1.29643	3.56978	3413		15	5.10792	1	16155	12.0426	12	3.8295
HeQ	ERR1620284	NODE_1510_length_16574_cov_7.7064_fragment_1	NODE_1510_length_16574_cov_7.7064	not present	NA	NA	NA	3579		NA	NA	NA	16574	NA	NA	NA
HeQ	ERR1620286	NODE_5_length_391599_cov_9.55343_fragment_5	NODE_5_length_391599_cov_9.55343	dormant	0.044669	1.01041	0.218896	11660		21	4.64811	1	379639	21.0189	21	5.1403
HeQ	ERR1620286	NODE_8_length_304445_cov_24.5037_fragment_1	NODE_8_length_304445_cov_24.5037	dormant	0.188721	1.04323	2.16393	31491		51	11.2362	1	272654	50.0512	50	11.6918
HeQ	ERR1620286	NODE_9_length_298310_cov_5.12625_fragment_3	NODE_9_length_298310_cov_5.12625	dormant	0.312387	0.882289	-1.33336	7364		10	4.32951	1	290646	11.3274	11	4.20622
HeQ	ERR1620286	NODE_11_length_284702_cov_14.2885_fragment_1	NODE_11_length_284702_cov_14.2885	dormant	0.408671	1.0825	2.54573	41201		33	5.99968	1	243201	30.8573	31	6.45072
HeQ	ERR1620286	NODE_19_length_252569_cov_15.7034_fragment_1	NODE_19_length_252569_cov_15.7034	dormant	1.05842	1.24206	7.02388	173715		36	7.17126	1	78554	29.0166	29	6.05405
HeQ	ERR1620286	NODE_26_length_242808_cov_16.421_fragment_3	NODE_26_length_242808_cov_16.421	dormant	0.285058	1.05695	1.9151	41258		35	6.83036	1	201250	33.626	33	6.60427
HeQ	ERR1620286	NODE_29_length_234719_cov_24.1848_fragment_3	NODE_29_length_234719_cov_24.1848	dormant	0.0723727	1.01294	0.659773	9030		51	7.68095	1	225389	51.0036	51	10.3546
HeQ	ERR1620286	NODE_31_length_221914_cov_21.1524_fragment_5	NODE_31_length_221914_cov_21.1524	dormant	0.242355	0.959	-1.91134	13672		44	8.04059	1	207942	46.6179	46	7.72941
HeQ	ERR1620286	NODE_34_length_207336_cov_16.5232_fragment_1	NODE_34_length_207336_cov_16.5232	dormant	0.0550397	1.01076	0.363519	19828		34	6.5034	1	187208	33.793	34	6.70441
HeQ	ERR1620286	NODE_69_length_156108_cov_94.9301_fragment_1	NODE_69_length_156108_cov_94.9301	dormant	0.197732	1.02615	5.34094	45743		209	26.9774	1	110065	204.243	203	27.0447
HeQ	ERR1620286	NODE_73_length_151998_cov_8.22464_fragment_2	NODE_73_length_151998_cov_8.22464	dormant	0.0296238	0.992551	-0.1358	20225		18	4.58556	1	131473	18.2299	18	4.58274
HeQ	ERR1620286	NODE_100_length_135365_cov_103.308_fragment_1	NODE_100_length_135365_cov_103.308	dormant	0.387016	1.05245	11.8096	33793		234	33.4326	1	101272	225.147	224	27.2861
HeQ	ERR1620286	NODE_101_length_135001_cov_9.08312_fragment_1	NODE_101_length_135001_cov_9.08312	dormant	0.0709465	1.03168	0.637358	10856		19	9.3668	1	123845	20.1178	19	8.5834
HeQ	ERR1620286	NODE_125_length_122063_cov_8.13682_fragment_1	NODE_125_length_122063_cov_8.13682	dormant	0.0528647	0.986837	-0.231952	32279		17	4.27719	1	89484	17.6209	17	4.4954
HeQ	ERR1620286	NODE_135_length_119049_cov_6.72612_fragment_1	NODE_135_length_119049_cov_6.72612	dormant	0.239139	1.0676	0.977187	50720		15	4.1306	1	68029	14.4563	14	4.04145
HeQ	ERR1620286	NODE_154_length_111376_cov_16.7336_fragment_1	NODE_154_length_111376_cov_16.7336	dormant	0.147816	1.0635	2.30663	16364		35	16.2021	1	94712	36.3241	34	14.9834
HeQ	ERR1620286	NODE_166_length_106769_cov_4.42862_fragment_1	NODE_166_length_106769_cov_4.42862	dormant	0.325551	1.12587	1.21688	6807		11	3.9323	1	99662	9.6678	9	3.53284
HeQ	ERR1620286	NODE_211_length_91612_cov_8.25991_fragment_1	NODE_211_length_91612_cov_8.25991	dormant	0.248347	1.16749	2.99673	6697		18	14.8748	0.999403	84615	17.8923	16	8.3637
HeQ	ERR1620286	NODE_222_length_90124_cov_6.46958_fragment_2	NODE_222_length_90124_cov_6.46958	dormant	0.196512	1.05427	0.758072	39194		15	3.91436	1	50630	13.968	14	3.80008
HeQ	ERR1620286	NODE_236_length_87596_cov_24.0342_fragment_1	NODE_236_length_87596_cov_24.0342	active	1.49439	4.14753	54.8743	57039		62	49.3422	0.997405	30405	17.4341	12	16.1899
HeQ	ERR1620286	NODE_257_length_83476_cov_55.2347_fragment_2	NODE_257_length_83476_cov_55.2347	dormant	0.165688	1.02549	3.01656	37785		120	18.92	1	45391	118.358	117	17.4635
HeQ	ERR1620286	NODE_265_length_81882_cov_131.64_fragment_1	NODE_265_length_81882_cov_131.64	dormant	0.0933205	0.966913	-9.73413	35484		266	108.642	0.995829	46246	294.196	278	99.7868
HeQ	ERR1620286	NODE_269_length_80952_cov_21.6481_fragment_2	NODE_269_length_80952_cov_21.6481	dormant	1.60538	1.91902	33.3816	27449		69	25.4628	1	53203	36.323	34	14.7102
HeQ	ERR1620286	NODE_306_length_74615_cov_13.679_fragment_1	NODE_306_length_74615_cov_13.679	dormant	0.206908	1.03938	1.1866	14475		31	5.68122	1	59840	30.1345	30	5.78807
HeQ	ERR1620286	NODE_318_length_71807_cov_7.2522_fragment_1	NODE_318_length_71807_cov_7.2522	dormant	0.0561448	1.01468	0.233659	20429		16	4.07955	0.997014	51139	15.9198	16	4.2423
HeQ	ERR1620286	NODE_319_length_71759_cov_121.492_fragment_1	NODE_319_length_71759_cov_121.492	dormant	0.234919	0.928232	-20.4513	62698		246	90.0372	1	8761	284.965	273	83.9705
HeQ	ERR1620286	NODE_368_length_63911_cov_6.1724_fragment_1	NODE_368_length_63911_cov_6.1724	dormant	0.160048	1.08849	1.18418	9065		13	7.55277	1	54546	13.3828	12	7.24181
HeQ	ERR1620286	NODE_392_length_60662_cov_18.7963_fragment_1	NODE_392_length_60662_cov_18.7963	dormant	1.06802	1.73996	18.3075	55680		41	13.4768	1	4682	24.7413	13	20.1505
HeQ	ERR1620286	NODE_425_length_55696_cov_5.33801_fragment_1	NODE_425_length_55696_cov_5.33801	dormant	0.0414772	0.987341	-0.150296	25116		12	3.48586	0.994107	30428	11.8724	12	3.75625
HeQ	ERR1620286	NODE_428_length_55352_cov_79.135_fragment_1	NODE_428_length_55352_cov_79.135	dormant	0.511968	1.0695	11.6202	35126		177	23.7166	1	19926	167.205	166	21.6296
HeQ	ERR1620286	NODE_443_length_53700_cov_5.83902_fragment_1	NODE_443_length_53700_cov_5.83902	dormant	0.0632268	1.01828	0.230021	27856		13	3.67581	0.996769	25634	12.5864	12	3.59986
HeQ	ERR1620286	NODE_473_length_50611_cov_5.78642_fragment_1	NODE_473_length_50611_cov_5.78642	dormant	0.201305	1.06084	0.762085	13776		13	3.9167	0.999927	36536	12.5258	12	3.65006
HeQ	ERR1620286	NODE_474_length_50562_cov_15.4185_fragment_2	NODE_474_length_50562_cov_15.4185	dormant	0.296467	0.891608	-3.63989	12795		28	10.3028	1	37467	33.581	32	13.976
HeQ	ERR1620286	NODE_598_length_40855_cov_5.65865_fragment_1	NODE_598_length_40855_cov_5.65865	dormant	0.330836	1.10071	1.18245	9855		13	3.61514	0.992593	30771	11.7408	11	3.53261
HeQ	ERR1620286	NODE_645_length_38545_cov_8.38155_fragment_1	NODE_645_length_38545_cov_8.38155	dormant	0.216485	1.05982	1.09336	7904		19	4.83248	1	30341	18.2771	18	5.25954
HeQ	ERR1620286	NODE_679_length_36502_cov_8.51958_fragment_1	NODE_679_length_36502_cov_8.51958	dormant	0.314554	1.08263	1.53148	7963		20	5.10807	1	28239	18.5346	18	4.61698
HeQ	ERR1620286	NODE_769_length_32171_cov_4.10524_fragment_1	NODE_769_length_32171_cov_4.10524	dormant	0.143635	1.06386	0.564397	11212		9	3.74371	1	20659	8.83794	8	4.10666
HeQ	ERR1620286	NODE_907_length_25920_cov_5.90748_fragment_1	NODE_907_length_25920_cov_5.90748	dormant	0.0148912	0.993287	-0.0878461	5241		13	4.59227	0.993513	20413	13.0859	12	6.96506
HeQ	ERR1620286	NODE_974_length_23364_cov_6.56154_fragment_1	NODE_974_length_23364_cov_6.56154	not present	NA	NA	NA	16253		NA	NA	NA	23364	NA	NA	NA
HeQ	ERR1620287	NODE_1_length_391598_cov_11.5171_fragment_5	NODE_1_length_391598_cov_11.5171	dormant	0.746089	0.812237	-4.74654	11660		20	5.64613	1	379638	25.2794	25	7.0049
HeQ	ERR1620287	NODE_4_length_278115_cov_8.82674_fragment_1	NODE_4_length_278115_cov_8.82674	dormant	2.08421	1.9466	16.684	27580		33	9.94671	0.996592	250329	17.6252	17	5.40571
HeQ	ERR1620287	NODE_7_length_252569_cov_18.5046_fragment_2	NODE_7_length_252569_cov_18.5046	dormant	0.565832	0.883818	-4.98733	171362		38	8.51295	1	80907	42.9267	42	9.10539
HeQ	ERR1620287	NODE_10_length_221914_cov_16.1181_fragment_5	NODE_10_length_221914_cov_16.1181	dormant	0.335247	0.908111	-3.24136	13672		31	9.80812	1	207942	35.2746	35	9.52697
HeQ	ERR1620287	NODE_16_length_207723_cov_16.4575_fragment_3	NODE_16_length_207723_cov_16.4575	dormant	0.219053	1.047	1.68584	5427		37	7.50155	1	201996	35.8708	36	7.88577
HeQ	ERR1620287	NODE_17_length_207336_cov_24.8093_fragment_1	NODE_17_length_207336_cov_24.8093	dormant	0.501784	0.909494	-4.65331	19828		47	8.99959	1	187208	51.4147	51	9.53964
HeQ	ERR1620287	NODE_34_length_155662_cov_33.5717_fragment_3	NODE_34_length_155662_cov_33.5717	dormant	0.18988	0.963237	-2.59664	10415		68	12.4944	1	144947	70.6326	71	14.7618
HeQ	ERR1620287	NODE_65_length_126194_cov_23.2011_fragment_1	NODE_65_length_126194_cov_23.2011	dormant	0.138484	1.02917	1.43561	41258		51	10.4478	1	84636	49.2129	49	10.2848
HeQ	ERR1620287	NODE_73_length_122300_cov_9.87102_fragment_1	NODE_73_length_122300_cov_9.87102	dormant	0.14852	0.960506	-0.846455	32279		20	5.63932	1	89721	21.4326	21	5.75859
HeQ	ERR1620287	NODE_98_length_102839_cov_18.2757_fragment_1	NODE_98_length_102839_cov_18.2757	dormant	1.15206	0.737925	-10.4431	19766		29	8.7905	1	82773	39.8479	40	9.33092
HeQ	ERR1620287	NODE_134_length_88273_cov_707.203_fragment_1	NODE_134_length_88273_cov_707.203	active	3.05773	5.436	1776.27	57465		2127	729.981	0.997407	30657	400.421	270	376.883
HeQ	ERR1620287	NODE_168_length_74614_cov_10.7256_fragment_1	NODE_168_length_74614_cov_10.7256	dormant	0.119423	0.968375	-0.752513	14475		23	6.68805	1	59839	23.795	24	5.88902
HeQ	ERR1620287	NODE_218_length_60394_cov_13.3074_fragment_1	NODE_218_length_60394_cov_13.3074	dormant	0.739931	1.18788	4.85515	40122		30	7.10771	1	19972	25.8412	26	5.96575
HeQ	ERR1620287	NODE_260_length_53328_cov_24.7467_fragment_1	NODE_260_length_53328_cov_24.7467	dormant	0.692514	0.850896	-7.90348	16482		44	11.4056	1	36546	53.0066	53	11.4199
HeQ	ERR1620287	NODE_285_length_48293_cov_22.6557_fragment_1	NODE_285_length_48293_cov_22.6557	dormant	1.10292	0.784875	-11.3535	22675		41	8.47107	0.994135	25451	52.776	52	11.8394
HeQ	ERR1620287	NODE_290_length_47476_cov_23.4603_fragment_1	NODE_290_length_47476_cov_23.4603	dormant	0.657701	0.863032	-6.57717	16429		42	10.0934	0.998539	30771	48.0196	48	9.90625
HeQ	ERR1620287	NODE_302_length_45091_cov_26.3617_fragment_1	NODE_302_length_45091_cov_26.3617	dormant	0.751353	0.851022	-8.46139	21941		47	9.94858	0.999635	22858	56.7961	56	12.4366
HeQ	ERR1620287	NODE_393_length_36502_cov_11.5842_fragment_1	NODE_393_length_36502_cov_11.5842	dormant	0.207768	1.06287	1.5762	7963		25	8.02134	1	28239	25.0719	24	7.12484
HeQ	ERR1620287	NODE_407_length_35012_cov_12.277_fragment_2	NODE_407_length_35012_cov_12.277	dormant	0.573408	1.21273	5.34558	6034		30	9.22595	1	28678	25.1286	24	9.41802
HeQ	ERR1620287	NODE_503_length_26594_cov_20.4004_fragment_1	NODE_503_length_26594_cov_20.4004	not present	NA	NA	NA	13102		NA	NA	NA	26594	NA	NA	NA
HeQ	ERR1620288	NODE_3_length_370768_cov_18.9707_fragment_1	NODE_3_length_370768_cov_18.9707	dormant	0.752447	1.31239	12.8342	5938		52	19.6894	0.975076	364678	41.0842	39	13.9349
HeQ	ERR1620288	NODE_7_length_335848_cov_18.3184_fragment_4	NODE_7_length_335848_cov_18.3184	dormant	0.0531448	1.02059	0.824623	34599		40	11.7625	1	300949	40.0496	36	18.5248
HeQ	ERR1620288	NODE_11_length_286090_cov_132.078_fragment_5	NODE_11_length_286090_cov_132.078	dormant	0.151753	0.966983	-9.54641	59847		275	57.7009	1	225943	289.135	282	67.7148
HeQ	ERR1620288	NODE_15_length_266447_cov_34.5888_fragment_3	NODE_15_length_266447_cov_34.5888	dormant	0.559579	1.15062	11.0305	63397		81	22.8332	1	202750	73.2331	72	15.993
HeQ	ERR1620288	NODE_17_length_249956_cov_16.3065_fragment_3	NODE_17_length_249956_cov_16.3065	dormant	0.272832	1.09889	3.44254	78840		37	13.031	1	170816	34.8122	33	12.1906
HeQ	ERR1620288	NODE_21_length_243307_cov_8.41018_fragment_3	NODE_21_length_243307_cov_8.41018	dormant	0.104978	0.971932	-0.518386	52926		18	4.82796	0.999679	190081	18.4691	18	5.04572
HeQ	ERR1620288	NODE_22_length_242432_cov_57.7013_fragment_3	NODE_22_length_242432_cov_57.7013	dormant	0.100271	0.980849	-2.43799	38510		119	28.8416	1	151423	127.304	127	18.7221
HeQ	ERR1620288	NODE_22_length_242432_cov_57.7013_fragment_1	NODE_22_length_242432_cov_57.7013	dormant	1.34915	0.802445	-25.1495	22044		100	18.5596	0.993286	151423	127.304	127	18.7221
HeQ	ERR1620288	NODE_22_length_242432_cov_57.7013_fragment_2	NODE_22_length_242432_cov_57.7013	dormant	0.289712	0.960689	-5.00449	30303		122	15.6929	1	151423	127.304	127	18.7221
HeQ	ERR1620288	NODE_28_length_227109_cov_50.2824_fragment_1	NODE_28_length_227109_cov_50.2824	dormant	1.50606	0.784872	-23.4691	5333		87	14.2328	1	221476	109.094	108	16.8253
HeQ	ERR1620288	NODE_54_length_164699_cov_117.318_fragment_1	NODE_54_length_164699_cov_117.318	dormant	0.930854	1.29607	64.1737	106885		272	72.2369	1	57514	216.749	204	65.4786
HeQ	ERR1620288	NODE_55_length_164179_cov_7.99189_fragment_1	NODE_55_length_164179_cov_7.99189	dormant	0.02662	1.00793	0.131885	55465		17	4.84553	1	108414	16.6343	16	5.06084
HeQ	ERR1620288	NODE_57_length_163597_cov_18.0273_fragment_1	NODE_57_length_163597_cov_18.0273	dormant	0.72385	1.24799	8.24221	115379		40	11.9324	1	47918	33.2361	32	10.8133
HeQ	ERR1620288	NODE_68_length_150684_cov_55.3306_fragment_1	NODE_68_length_150684_cov_55.3306	dormant	1.77037	0.782038	-26.7413	8112		95	11.7376	0.983111	142409	122.688	122	17.8479
HeQ	ERR1620288	NODE_87_length_132965_cov_15.8683_fragment_2	NODE_87_length_132965_cov_15.8683	dormant	0.642839	0.797039	-7.52483	43876		28	9.81169	1	88789	37.0753	35	13.3332
HeQ	ERR1620288	NODE_94_length_127397_cov_154.907_fragment_1	NODE_94_length_127397_cov_154.907	dormant	0.193318	1.05584	18.608	47795		337	98.1083	1	79302	333.249	316	94.3668
HeQ	ERR1620288	NODE_95_length_126221_cov_17.1068_fragment_1	NODE_95_length_126221_cov_17.1068	dormant	0.766638	1.18712	6.85893	15434		44	9.30819	1	110487	36.6551	36	8.57011
HeQ	ERR1620288	NODE_133_length_107286_cov_4.28142_fragment_1	NODE_133_length_107286_cov_4.28142	dormant	0.499497	1.19362	1.66665	51835		10	3.60555	1	55151	8.60793	8	3.04411
HeQ	ERR1620288	NODE_148_length_100506_cov_13.9618_fragment_3	NODE_148_length_100506_cov_13.9618	dormant	0.0394152	1.00926	0.28434	9430		30	7.86431	1	90776	30.7079	30	6.49888
HeQ	ERR1620288	NODE_157_length_97847_cov_7.25683_fragment_1	NODE_157_length_97847_cov_7.25683	dormant	0.111382	1.03695	0.575789	60390		16	4.91291	1	37157	15.5817	15	5.41391
HeQ	ERR1620288	NODE_166_length_93632_cov_12.737_fragment_1	NODE_166_length_93632_cov_12.737	dormant	0.0646284	1.04119	1.00905	10859		23	19.7161	1	82473	24.4981	23	9.94042
HeQ	ERR1620288	NODE_168_length_93112_cov_89.5675_fragment_1	NODE_168_length_93112_cov_89.5675	dormant	0.0880566	1.02115	4.07396	61123		193	39.6209	1	31689	192.616	189	52.0686
HeQ	ERR1620288	NODE_178_length_91135_cov_42.7046_fragment_1	NODE_178_length_91135_cov_42.7046	dormant	6.72221	0.13639	-131.447	41318		20	5.17214	1	49517	152.207	155	27.1658
HeQ	ERR1620288	NODE_214_length_81353_cov_116.215_fragment_1	NODE_214_length_81353_cov_116.215	dormant	0.833341	1.22067	53.0649	8684		280	74.3962	1	72369	240.472	233	50.7426
HeQ	ERR1620288	NODE_251_length_73214_cov_50.8829_fragment_1	NODE_251_length_73214_cov_50.8829	dormant	0.1305	1.03	3.07837	33999		104	23.9939	1	38915	102.604	100	23.1771
HeQ	ERR1620288	NODE_263_length_70959_cov_5.85911_fragment_1	NODE_263_length_70959_cov_5.85911	dormant	0.295399	1.18952	2.40118	8080		13	10.8071	0.981436	62729	12.6701	12	3.91845
HeQ	ERR1620288	NODE_279_length_68333_cov_8.4303_fragment_1	NODE_279_length_68333_cov_8.4303	dormant	0.595059	1.19819	3.19611	49107		19	5.46897	1	18926	16.1261	16	5.27138
HeQ	ERR1620288	NODE_284_length_67923_cov_7.00334_fragment_1	NODE_284_length_67923_cov_7.00334	dormant	0.199482	1.06717	0.983237	45440		15	4.84923	1	22183	14.6375	14	5.00738
HeQ	ERR1620288	NODE_311_length_61343_cov_8.48675_fragment_1	NODE_311_length_61343_cov_8.48675	dormant	0.0169742	0.994876	-0.0950687	40141		18	5.45847	0.996263	21052	18.5523	18	5.73955
HeQ	ERR1620288	NODE_332_length_57937_cov_8.63507_fragment_1	NODE_332_length_57937_cov_8.63507	dormant	0.252106	1.06733	1.22345	32704		19	4.55562	1	24933	18.1705	18	5.13303
HeQ	ERR1620288	NODE_341_length_57117_cov_7.55019_fragment_1	NODE_341_length_57117_cov_7.55019	dormant	0.241229	1.07907	1.23979	41413		16	5.15946	0.996378	15554	15.6795	15	5.11946
HeQ	ERR1620288	NODE_377_length_52337_cov_17.6489_fragment_1	NODE_377_length_52337_cov_17.6489	dormant	0.310416	1.07848	2.908	32656		39	9.12318	1	19381	37.0548	36	9.60674
HeQ	ERR1620288	NODE_381_length_52129_cov_8.30854_fragment_1	NODE_381_length_52129_cov_8.30854	dormant	0.312269	1.09456	1.62703	33207		19	5.20558	0.99997	18622	17.2071	17	5.21514
HeQ	ERR1620288	NODE_402_length_49328_cov_24.6265_fragment_1	NODE_402_length_49328_cov_24.6265	dormant	0.531721	1.10393	5.20317	39844		55	9.98705	1	9184	50.0634	50	9.57978
HeQ	ERR1620288	NODE_415_length_48156_cov_107.366_fragment_1	NODE_415_length_48156_cov_107.366	dormant	0.109181	0.978204	-5.2192	36573		231	46.1966	1	11283	239.455	232	49.3574
HeQ	ERR1620288	NODE_629_length_31628_cov_24.4326_fragment_2	NODE_629_length_31628_cov_24.4326	active	5.84283	3.88713	86.6354	8748		115	19.0948	0.984682	22714	30.0074	29	8.66631
HeQ	ERR1620288	NODE_649_length_30806_cov_3.20864_fragment_1	NODE_649_length_30806_cov_3.20864	dormant	0.255248	1.09844	0.673077	10637		7	2.67679	1	19869	6.83769	7	2.59652
HeQ	ERR1620288	NODE_687_length_29138_cov_3.83079_fragment_1	NODE_687_length_29138_cov_3.83079	dormant	0.331545	0.879592	-1.0589	17176		8	2.90793	0.991325	11811	8.79426	8	3.45615
HeQ	ERR1620288	NODE_725_length_27943_cov_3.91043_fragment_1	NODE_725_length_27943_cov_3.91043	dormant	0.00797313	0.996754	-0.0281052	9456		8	3.05573	0.984243	18336	8.65881	8	3.93873
HeQ	ERR1620288	NODE_787_length_25210_cov_3.21109_fragment_1	NODE_787_length_25210_cov_3.21109	dormant	0.519649	1.23336	1.45218	15529		8	2.85817	0.990405	9530	6.22298	6	2.72944
HeQ	ERR1620288	NODE_864_length_22554_cov_115.27_fragment_1	NODE_864_length_22554_cov_115.27	dormant	0.987968	0.754917	-66.6576	6018		203	42.4532	1	16236	271.98	257	85.4515
HeQ	ERR1620288	NODE_1217_length_15164_cov_3.54067_fragment_2	NODE_1217_length_15164_cov_3.54067	dormant	0.235094	0.917177	-0.667625	5372		7	3.02134	0.972264	9641	8.06089	8	2.64587
HeQ	ERR1620288	NODE_1336_length_13609_cov_26.3324_fragment_1	NODE_1336_length_13609_cov_26.3324	not present	NA	NA	NA	5767		NA	NA	NA	13609	NA	NA	NA
HeQ	ERR1620289	NODE_3_length_379429_cov_37.0599_fragment_1	NODE_3_length_379429_cov_37.0599	dormant	0.104543	1.04543	3.62956	85544		73	36.4554	1	293585	79.8999	71	32.8898
HeQ	ERR1620289	NODE_17_length_202777_cov_77.6183_fragment_1	NODE_17_length_202777_cov_77.6183	dormant	0.062482	1.00712	1.2172	38279		172	20.4157	1	164198	171.013	171	18.4988
HeQ	ERR1620289	NODE_32_length_164374_cov_11.0898_fragment_2	NODE_32_length_164374_cov_11.0898	dormant	0.00709998	1.00156	0.0369695	35484		23	5.24697	1	128590	23.7123	24	5.16667
HeQ	ERR1620289	NODE_38_length_155245_cov_180.407_fragment_2	NODE_38_length_155245_cov_180.407	dormant	0.48228	1.13667	51.1902	68754		414	101.809	1	86191	374.543	350	110.305
HeQ	ERR1620289	NODE_61_length_131905_cov_171.891_fragment_2	NODE_61_length_131905_cov_171.891	dormant	0.176972	1.04938	18.2727	66586		380	84.7864	1	65019	370.023	349	118.883
HeQ	ERR1620289	NODE_77_length_120192_cov_76.5756_fragment_1	NODE_77_length_120192_cov_76.5756	dormant	0.0170211	1.00205	0.334706	24171		164	18.5412	1	95721	163.365	164	20.7264
HeQ	ERR1620289	NODE_95_length_109015_cov_86.4404_fragment_1	NODE_95_length_109015_cov_86.4404	dormant	0.522205	1.16005	29.6376	19659		211	54.3745	1	89056	185.172	176	59.0392
HeQ	ERR1620289	NODE_181_length_74937_cov_6.03174_fragment_1	NODE_181_length_74937_cov_6.03174	dormant	0.0698256	1.02233	0.292761	43966		13	4.25316	1	30671	13.1086	13	4.13145
HeQ	ERR1620289	NODE_216_length_69695_cov_11.61_fragment_1	NODE_216_length_69695_cov_11.61	dormant	0.319972	1.1121	2.68818	44119		26	8.76042	1	25276	23.9799	23	8.0261
HeQ	ERR1620289	NODE_223_length_68645_cov_76.2945_fragment_1	NODE_223_length_68645_cov_76.2945	dormant	0.381915	1.04082	6.84909	7556		175	17.068	1	60789	167.807	168	18.7593
HeQ	ERR1620289	NODE_236_length_65520_cov_95.1661_fragment_1	NODE_236_length_65520_cov_95.1661	dormant	0.209216	0.978526	-4.5458	29766		207	22.8517	1	35454	211.692	211	20.5424
HeQ	ERR1620289	NODE_263_length_60625_cov_5.00064_fragment_1	NODE_263_length_60625_cov_5.00064	dormant	0.343843	0.888095	-1.29066	19199		10	3.57933	1	41126	11.5335	11	3.92017
HeQ	ERR1620289	NODE_271_length_59310_cov_10.9525_fragment_1	NODE_271_length_59310_cov_10.9525	dormant	0.141128	1.02866	0.691312	7423		24	4.57414	1	51587	24.1197	24	5.20264
HeQ	ERR1620289	NODE_304_length_54668_cov_9.53288_fragment_1	NODE_304_length_54668_cov_9.53288	dormant	1.19585	1.52405	9.06236	23028		25	8.47563	0.993573	31488	17.2928	16	6.55909
HeQ	ERR1620289	NODE_319_length_52520_cov_4.11983_fragment_1	NODE_319_length_52520_cov_4.11983	dormant	0.126104	1.04364	0.385891	32541		9	2.97101	1	19679	8.84308	9	3.14665
HeQ	ERR1620289	NODE_351_length_49447_cov_9.83001_fragment_1	NODE_351_length_49447_cov_9.83001	dormant	0.269967	1.09554	2.0425	8293		22	7.66134	1	40854	21.3777	21	7.46892
HeQ	ERR1620289	NODE_445_length_38241_cov_8.45786_fragment_1	NODE_445_length_38241_cov_8.45786	dormant	0.489211	1.13099	2.32756	7284		20	4.7514	1	30657	17.7691	17	4.76417
HeQ	ERR1620289	NODE_651_length_25509_cov_3.88945_fragment_1	NODE_651_length_25509_cov_3.88945	dormant	0.274654	1.09975	0.817247	13967		9	3.14579	1	11242	8.19285	8	2.79495
HeQ	ERR1620289	NODE_825_length_20202_cov_3.38442_fragment_1	NODE_825_length_20202_cov_3.38442	dormant	0.783675	1.56204	3.44196	7897		8	5.73721	0.988857	12081	6.12408	6	2.38013
HeQ	ERR1620289	NODE_826_length_20198_cov_2.66743_fragment_1	NODE_826_length_20198_cov_2.66743	dormant	0.101952	0.958058	-0.256299	12737		6	2.56351	0.99788	7161	6.11074	6	2.46334
HeQ	ERR1620289	NODE_846_length_19686_cov_4.12603_fragment_1	NODE_846_length_19686_cov_4.12603	not present	NA	NA	NA	5999		NA	NA	NA	19686	NA	NA	NA
HeQ	ERR1620290	NODE_1_length_693250_cov_136.724_fragment_4	NODE_1_length_693250_cov_136.724	dormant	0.701646	1.06883	20.5986	36091		320	26.2832	1	656859	299.288	299	32.1392
HeQ	ERR1620290	NODE_2_length_674260_cov_76.1616_fragment_1	NODE_2_length_674260_cov_76.1616	dormant	0.349459	1.06538	10.9505	58109		180	27.2433	1	615851	167.483	169	34.952
HeQ	ERR1620290	NODE_4_length_437910_cov_34.9896_fragment_1	NODE_4_length_437910_cov_34.9896	dormant	0.466484	1.14372	10.8179	8662		82	24.0409	1	428948	75.27	72	22.3071
HeQ	ERR1620290	NODE_5_length_425914_cov_122.14_fragment_3	NODE_5_length_425914_cov_122.14	dormant	0.272019	0.972111	-7.502	13622		261	27.2243	0.990236	412125	268.994	268	27.9292
HeQ	ERR1620290	NODE_6_length_421861_cov_71.4179_fragment_1	NODE_6_length_421861_cov_71.4179	dormant	0.439655	1.15849	24.6458	9019		165	63.722	1	412542	155.507	149	47.1623
HeQ	ERR1620290	NODE_8_length_357504_cov_57.1545_fragment_3	NODE_8_length_357504_cov_57.1545	dormant	0.270958	0.946143	-6.84518	38393		123	26.8518	1	318811	127.099	129	23.567
HeQ	ERR1620290	NODE_18_length_252637_cov_55.0726_fragment_4	NODE_18_length_252637_cov_55.0726	dormant	0.573061	1.18597	21.6093	46544		133	41.4974	1	205793	116.196	111	33.4937
HeQ	ERR1620290	NODE_47_length_175905_cov_136.416_fragment_1	NODE_47_length_175905_cov_136.416	dormant	0.0515721	1.00533	1.59383	25776		299	32.3062	0.994219	149978	299.087	298	29.4368
HeQ	ERR1620290	NODE_57_length_161062_cov_14.7216_fragment_1	NODE_57_length_161062_cov_14.7216	dormant	0.11426	0.971148	-0.929182	24735		31	7.82416	1	136027	32.2051	32	8.42894
HeQ	ERR1620290	NODE_103_length_113898_cov_11.3675_fragment_2	NODE_103_length_113898_cov_11.3675	dormant	0.18944	0.946344	-1.37456	38651		25	7.54729	1	74947	25.6181	25	6.9524
HeQ	ERR1620290	NODE_107_length_110363_cov_10.5427_fragment_1	NODE_107_length_110363_cov_10.5427	dormant	0.357078	0.893141	-2.59043	37339		21	6.80854	1	72724	24.2414	24	7.6746
HeQ	ERR1620290	NODE_109_length_109312_cov_6.01491_fragment_1	NODE_109_length_109312_cov_6.01491	dormant	0.02451	0.992778	-0.0955833	33562		13	3.98213	1	75450	13.2353	13	3.81563
HeQ	ERR1620290	NODE_124_length_101862_cov_126.427_fragment_1	NODE_124_length_101862_cov_126.427	dormant	0.260957	1.02304	6.40349	3844		285	22.2207	0.995838	97734	277.958	277	26.6555
HeQ	ERR1620290	NODE_136_length_96532_cov_63.1919_fragment_1	NODE_136_length_96532_cov_63.1919	dormant	0.365414	1.11943	15.9484	33176		141	45.2773	1	63056	133.534	127	41.9491
HeQ	ERR1620290	NODE_156_length_87724_cov_116.033_fragment_1	NODE_156_length_87724_cov_116.033	dormant	0.319693	0.968138	-8.2336	26939		249	26.0184	1	60485	258.415	258	25.4883
HeQ	ERR1620290	NODE_194_length_74921_cov_14.1652_fragment_1	NODE_194_length_74921_cov_14.1652	dormant	0.0199256	0.994968	-0.158043	39034		31	7.62198	1	35587	31.407	32	8.22966
HeQ	ERR1620290	NODE_205_length_72622_cov_12.8346_fragment_1	NODE_205_length_72622_cov_12.8346	dormant	0.0964418	0.974122	-0.711386	34614		26	6.80534	0.995695	37857	27.4903	27	7.90618
HeQ	ERR1620290	NODE_223_length_66402_cov_53.0722_fragment_1	NODE_223_length_66402_cov_53.0722	dormant	0.34362	1.1157	12.5995	37191		115	42.0349	1	28911	108.894	104	30.3647
HeQ	ERR1620290	NODE_241_length_63034_cov_156.053_fragment_1	NODE_241_length_63034_cov_156.053	dormant	0.129287	1.01615	5.45284	39352		339	49.853	1	23382	337.584	336	32.7465
HeQ	ERR1620290	NODE_249_length_60940_cov_4.06831_fragment_1	NODE_249_length_60940_cov_4.06831	dormant	0.0426644	0.985441	-0.131741	39917		9	3.15572	1	20723	9.04859	9	3.01843
HeQ	ERR1620290	NODE_262_length_58580_cov_5.66992_fragment_1	NODE_262_length_58580_cov_5.66992	dormant	1.38879	0.703759	-5.09164	54069		12	3.71411	0.998761	4278	17.1875	17	3.61777
HeQ	ERR1620290	NODE_275_length_56964_cov_3.98264_fragment_1	NODE_275_length_56964_cov_3.98264	dormant	0.171792	1.06038	0.519741	22533		9	2.88029	1	34131	8.60781	8	3.16388
HeQ	ERR1620290	NODE_299_length_52948_cov_12.6903_fragment_1	NODE_299_length_52948_cov_12.6903	dormant	0.347151	0.908963	-2.49185	23978		25	7.02489	1	28670	27.372	27	7.32793
HeQ	ERR1620290	NODE_317_length_49938_cov_3.94196_fragment_1	NODE_317_length_49938_cov_3.94196	dormant	0.158339	0.94659	-0.481924	32746		8	2.99885	1	16892	9.02303	9	3.08777
HeQ	ERR1620290	NODE_319_length_49582_cov_34.0395_fragment_1	NODE_319_length_49582_cov_34.0395	dormant	0.159987	0.974929	-1.86064	40628		72	10.7958	1	8654	74.2153	73	12.4081
HeQ	ERR1620290	NODE_322_length_49383_cov_26.0068_fragment_1	NODE_322_length_49383_cov_26.0068	dormant	0.143919	1.02436	1.30575	9385		54	9.1028	1	39698	53.6121	53	9.04274
HeQ	ERR1620290	NODE_471_length_34671_cov_4.70369_fragment_1	NODE_471_length_34671_cov_4.70369	dormant	0.145257	1.05727	0.581497	17627		11	3.83492	1	16744	10.1528	10	4.16474
HeQ	ERR1620290	NODE_503_length_32552_cov_6.80174_fragment_1	NODE_503_length_32552_cov_6.80174	dormant	0.205567	0.945502	-0.830612	7624		15	3.96705	1	24628	15.241	15	4.1128
HeQ	ERR1620290	NODE_874_length_19195_cov_3.09801_fragment_1	NODE_874_length_19195_cov_3.09801	dormant	0.0729631	1.03129	0.212532	9903		7	3.27572	0.993638	9015	6.79212	7	2.49784
HeQ	ERR1620290	NODE_876_length_19159_cov_3.5659_fragment_1	NODE_876_length_19159_cov_3.5659	dormant	0.795323	1.34967	2.35268	9933		9	3.01278	0.984999	9075	6.72826	6	2.90249
HeQ	ERR1620290	NODE_1093_length_15396_cov_11.1173_fragment_1	NODE_1093_length_15396_cov_11.1173	active	3.97113	4.10873	25.8083	9587		34	6.36142	1	5509	8.30187	7	6.63367
HeQ	ERR1620290	NODE_1557_length_10801_cov_3.61474_fragment_1	NODE_1557_length_10801_cov_3.61474	not present	NA	NA	NA	6328		NA	NA	NA	10801	NA	NA	NA
HeQ	ERR1620291	NODE_1_length_709209_cov_57.1114_fragment_6	NODE_1_length_709209_cov_57.1114	dormant	0.166124	1.03621	4.5273	155622		127	28.0243	1	553287	125.041	123	26.4581
HeQ	ERR1620291	NODE_2_length_571192_cov_19.2058_fragment_5	NODE_2_length_571192_cov_19.2058	dormant	0.879304	1.20978	8.74958	7667		50	10.1429	0.980436	529791	41.7075	41	9.75449
HeQ	ERR1620291	NODE_2_length_571192_cov_19.2058_fragment_1	NODE_2_length_571192_cov_19.2058	dormant	0.738312	1.19107	7.96894	33584		48	11.7408	1	529791	41.7075	41	9.75449
HeQ	ERR1620291	NODE_8_length_364575_cov_19.1977_fragment_1	NODE_8_length_364575_cov_19.1977	dormant	0.669832	1.16085	6.68129	37964		48	9.80828	0.996075	326460	41.5383	41	10.1381
HeQ	ERR1620291	NODE_9_length_360519_cov_20.7835_fragment_1	NODE_9_length_360519_cov_20.7835	dormant	1.06632	1.25752	11.6077	7974		57	9.33018	0.995109	352284	45.0759	44	12.2454
HeQ	ERR1620291	NODE_10_length_328352_cov_149.406_fragment_1	NODE_10_length_328352_cov_149.406	dormant	0.638931	1.12671	41.1051	15660		362	63.9271	1	312392	324.4	317	64.7387
HeQ	ERR1620291	NODE_19_length_250159_cov_21.7136_fragment_1	NODE_19_length_250159_cov_21.7136	dormant	1.22665	1.30251	13.5963	48226		58	10.7845	1	201633	44.9453	44	11.3757
HeQ	ERR1620291	NODE_24_length_211674_cov_23.6598_fragment_1	NODE_24_length_211674_cov_23.6598	dormant	0.365243	1.08966	4.59789	43443		55	13.088	1	167931	51.2818	50	12.0685
HeQ	ERR1620291	NODE_29_length_195287_cov_20.383_fragment_1	NODE_29_length_195287_cov_20.383	dormant	0.0765716	0.982379	-0.791495	22378		43	10.7234	1	172609	44.9172	44	9.93486
HeQ	ERR1620291	NODE_31_length_190478_cov_32.9922_fragment_1	NODE_31_length_190478_cov_32.9922	dormant	0.684144	1.18233	13.1987	5251		83	21.3826	1	184927	72.3878	71	16.9462
HeQ	ERR1620291	NODE_32_length_188926_cov_24.7745_fragment_1	NODE_32_length_188926_cov_24.7745	dormant	0.781624	1.18919	10.05	7955		62	12.9819	1	180671	53.1225	52	12.7326
HeQ	ERR1620291	NODE_38_length_176308_cov_26.0295_fragment_2	NODE_38_length_176308_cov_26.0295	dormant	1.03927	1.25227	12.7334	6385		63	12.4112	1	169623	50.475	49	12.0913
HeQ	ERR1620291	NODE_47_length_164176_cov_20.1581_fragment_1	NODE_47_length_164176_cov_20.1581	dormant	0.288814	0.937099	-2.80354	31105		41	9.75639	1	132771	44.5704	44	9.65752
HeQ	ERR1620291	NODE_48_length_163918_cov_146.255_fragment_1	NODE_48_length_163918_cov_146.255	dormant	1.1278	1.22845	68.3207	14897		360	62.2485	1	148721	299.059	292	58.8613
HeQ	ERR1620291	NODE_68_length_127280_cov_8.7335_fragment_2	NODE_68_length_127280_cov_8.7335	dormant	0.01137	0.996571	-0.0671801	12426		19	5.5944	1	64505	19.5904	19	6.20684
HeQ	ERR1620291	NODE_68_length_127280_cov_8.7335_fragment_1	NODE_68_length_127280_cov_8.7335	dormant	0.105421	0.966475	-0.656772	50049		18	6.25302	1	64505	19.5904	19	6.20684
HeQ	ERR1620291	NODE_84_length_113514_cov_21.5011_fragment_2	NODE_84_length_113514_cov_21.5011	dormant	0.521491	1.12302	5.68832	8918		52	9.86789	1	104296	46.2399	45	11.8569
HeQ	ERR1620291	NODE_88_length_108368_cov_27.3175_fragment_1	NODE_88_length_108368_cov_27.3175	dormant	0.155774	1.03704	2.20019	23811		61	13.8447	1	84257	59.398	58	14.3984
HeQ	ERR1620291	NODE_93_length_103471_cov_163.626_fragment_1	NODE_93_length_103471_cov_163.626	dormant	0.685335	1.15146	51.8082	8411		380	79.1569	1	94760	342.066	330	71.8577
HeQ	ERR1620291	NODE_94_length_103204_cov_50.7841_fragment_1	NODE_94_length_103204_cov_50.7841	dormant	0.26912	1.04593	4.98122	45302		113	16.7843	1	57602	108.462	107	20.0867
HeQ	ERR1620291	NODE_96_length_98947_cov_32.6621_fragment_1	NODE_96_length_98947_cov_32.6621	dormant	0.0961218	0.980542	-1.19711	7976		59	10.6942	1	90671	61.5215	60	13.9943
HeQ	ERR1620291	NODE_144_length_69228_cov_186.674_fragment_1	NODE_144_length_69228_cov_186.674	dormant	0.148778	1.03658	13.836	31783		384	99.7888	1	37145	378.231	368	85.6694
HeQ	ERR1620291	NODE_186_length_52332_cov_5.25856_fragment_1	NODE_186_length_52332_cov_5.25856	dormant	0.52386	1.22912	2.29746	27116		12	4.81683	1	24916	10.0273	10	3.90715
HeQ	ERR1620291	NODE_201_length_49164_cov_189.614_fragment_1	NODE_201_length_49164_cov_189.614	dormant	0.855006	1.26095	97.3382	8269		462	137.006	1	40595	373.015	373	84.5619
HeQ	ERR1620291	NODE_221_length_45849_cov_23.3694_fragment_1	NODE_221_length_45849_cov_23.3694	dormant	0.415765	0.916336	-4.46007	19642		49	9.87607	0.992465	26055	53.3092	53	11.5159
HeQ	ERR1620291	NODE_291_length_34809_cov_26.6282_fragment_1	NODE_291_length_34809_cov_26.6282	dormant	0.476957	1.10707	6.0945	7551		62	12.7516	0.989141	27040	56.9188	56	12.8041
HeQ	ERR1620291	NODE_391_length_24632_cov_9.04716_fragment_1	NODE_391_length_24632_cov_9.04716	not present	NA	NA	NA	11643		NA	NA	NA	24632	NA	NA	NA
HeQ	ERR1620292	NODE_2_length_720372_cov_89.9643_fragment_1	NODE_2_length_720372_cov_89.9643	dormant	2.02593	0.746356	-50.9204	39185		144	27.7696	1	680887	200.756	200	22.1882
HeQ	ERR1620292	NODE_3_length_661249_cov_87.5791_fragment_3	NODE_3_length_661249_cov_87.5791	dormant	0.811754	0.874946	-24.3896	61140		162	32.1108	1	561807	195.032	197	27.8274
HeQ	ERR1620292	NODE_3_length_661249_cov_87.5791_fragment_1	NODE_3_length_661249_cov_87.5791	dormant	2.22892	0.729042	-52.8455	38002		141	18.7047	1	561807	195.032	197	27.8274
HeQ	ERR1620292	NODE_13_length_336710_cov_9.69181_fragment_1	NODE_13_length_336710_cov_9.69181	dormant	0.288394	1.06542	1.38712	39124		22	4.80763	1	297286	21.2046	21	4.81201
HeQ	ERR1620292	NODE_16_length_320830_cov_13.0177_fragment_5	NODE_16_length_320830_cov_13.0177	dormant	0.317135	0.937177	-1.78557	35142		26	5.4931	1	285388	28.4224	28	5.76428
HeQ	ERR1620292	NODE_41_length_213388_cov_98.224_fragment_1	NODE_41_length_213388_cov_98.224	dormant	0.594671	0.919688	-17.2185	17739		199	33.6642	0.99239	195484	214.395	214	23.3126
HeQ	ERR1620292	NODE_86_length_138546_cov_47.6452_fragment_1	NODE_86_length_138546_cov_47.6452	dormant	1.63412	1.60718	43.2416	81896		127	34.5088	0.996154	56350	71.2169	69	14.4768
HeQ	ERR1620292	NODE_106_length_119980_cov_20.9724_fragment_1	NODE_106_length_119980_cov_20.9724	dormant	2.49149	0.613156	-21.9366	56764		34	7.88269	1	62916	56.7066	56	9.63875
HeQ	ERR1620292	NODE_127_length_103597_cov_31.1957_fragment_1	NODE_127_length_103597_cov_31.1957	dormant	0.416601	1.08967	5.90338	32865		71	14.089	1	70432	65.8324	65	14.2513
HeQ	ERR1620292	NODE_135_length_100293_cov_3.46961_fragment_1	NODE_135_length_100293_cov_3.46961	dormant	0.0293938	0.989589	-0.0803239	34594		7	2.74895	1	65399	7.71535	8	2.71631
HeQ	ERR1620292	NODE_161_length_87599_cov_35.0234_fragment_1	NODE_161_length_87599_cov_35.0234	dormant	0.238331	1.07157	5.36652	26426		80	22.2638	0.994399	61021	74.9823	72	22.7677
HeQ	ERR1620292	NODE_179_length_81797_cov_35.9974_fragment_1	NODE_179_length_81797_cov_35.9974	dormant	0.0436291	1.00609	0.478137	35969		79	11.2536	1	45528	78.4912	78	10.6565
HeQ	ERR1620292	NODE_316_length_49614_cov_3.04736_fragment_1	NODE_316_length_49614_cov_3.04736	dormant	0.0964575	0.964147	-0.246418	27942		6	2.55842	0.996063	21482	6.87296	7	2.55095
HeQ	ERR1620292	NODE_389_length_42246_cov_10.1326_fragment_2	NODE_389_length_42246_cov_10.1326	dormant	0.567147	1.21623	4.27833	16630		22	9.11742	1	25316	19.7857	19	5.53937
HeQ	ERR1620292	NODE_415_length_38504_cov_39.4936_fragment_1	NODE_415_length_38504_cov_39.4936	dormant	0.361236	1.04648	3.85203	32188		87	11.336	1	6016	82.87	83	9.9455
HeQ	ERR1620292	NODE_493_length_30758_cov_87.7225_fragment_1	NODE_493_length_30758_cov_87.7225	dormant	4.69382	0.398171	-140.23	9250		89	29.0387	0.984	21356	233.006	235	30.6893
HeQ	ERR1620292	NODE_549_length_25726_cov_5.85996_fragment_1	NODE_549_length_25726_cov_5.85996	dormant	0.209426	1.10442	1.36921	4749		14	5.62635	1	20677	13.1128	12	7.3371
HeQ	ERR1620292	NODE_720_length_18067_cov_13.9485_fragment_1	NODE_720_length_18067_cov_13.9485	not present	NA	NA	NA	6936		NA	NA	NA	18067	NA	NA	NA
HeQ	ERR1620293	NODE_7_length_428336_cov_93.8576_fragment_8	NODE_7_length_428336_cov_93.8576	dormant	0.350976	0.942112	-11.8681	29527		194	22.2529	1	398509	205.02	202	42.3278
HeQ	ERR1620293	NODE_8_length_415214_cov_23.4044_fragment_5	NODE_8_length_415214_cov_23.4044	dormant	0.371938	1.06708	3.38591	31581		54	8.51088	1	383333	50.4762	50	9.65967
HeQ	ERR1620293	NODE_16_length_312539_cov_11.1108_fragment_3	NODE_16_length_312539_cov_11.1108	dormant	0.115843	1.02834	0.68786	69704		25	5.5674	1	242535	24.2686	24	6.28652
HeQ	ERR1620293	NODE_25_length_274101_cov_147.965_fragment_1	NODE_25_length_274101_cov_147.965	dormant	0.701629	0.906153	-30.5586	10292		297	28.0415	1	263509	325.622	333	54.841
HeQ	ERR1620293	NODE_30_length_260940_cov_108.914_fragment_2	NODE_30_length_260940_cov_108.914	dormant	0.17338	1.01979	4.72077	44284		244	23.9537	1	216356	238.565	239	30.1487
HeQ	ERR1620293	NODE_38_length_222010_cov_36.4907_fragment_1	NODE_38_length_222010_cov_36.4907	dormant	0.178165	1.0213	1.71412	22350		82	9.14728	1	199360	80.4637	80	10.0724
HeQ	ERR1620293	NODE_43_length_189390_cov_17.8822_fragment_1	NODE_43_length_189390_cov_17.8822	dormant	0.339894	1.07402	2.84002	32871		40	9.09326	1	156219	38.3684	38	7.54621
HeQ	ERR1620293	NODE_45_length_184968_cov_70.291_fragment_1	NODE_45_length_184968_cov_70.291	dormant	0.175837	0.980923	-2.94473	65719		151	15.8897	1	118949	154.358	154	17.5624
HeQ	ERR1620293	NODE_54_length_171514_cov_18.7131_fragment_2	NODE_54_length_171514_cov_18.7131	dormant	0.125067	1.0212	0.867225	33247		42	7.06233	1	137967	40.9156	41	6.80337
HeQ	ERR1620293	NODE_70_length_151646_cov_16.8293_fragment_1	NODE_70_length_151646_cov_16.8293	dormant	0.17878	1.0319	1.18416	11928		38	6.71802	1	139418	37.1252	37	6.5277
HeQ	ERR1620293	NODE_79_length_142704_cov_171.922_fragment_1	NODE_79_length_142704_cov_171.922	dormant	0.44838	1.04386	15.8431	106021		375	39.4478	1	36383	361.224	362	30.6737
HeQ	ERR1620293	NODE_100_length_121704_cov_14.1849_fragment_1	NODE_100_length_121704_cov_14.1849	dormant	0.447488	1.08843	2.69611	41802		33	5.90817	0.998684	79657	30.4897	30	6.13958
HeQ	ERR1620293	NODE_179_length_87809_cov_5.59496_fragment_1	NODE_179_length_87809_cov_5.59496	dormant	0.224847	0.908987	-1.17406	73185		12	3.71954	1	14324	12.9	12	6.37928
HeQ	ERR1620293	NODE_279_length_61642_cov_17.1317_fragment_1	NODE_279_length_61642_cov_17.1317	dormant	0.329323	1.06154	2.21206	43961		38	6.58102	1	17381	35.9476	36	6.85022
HeQ	ERR1620293	NODE_338_length_50753_cov_102.911_fragment_1	NODE_338_length_50753_cov_102.911	dormant	0.247277	1.05395	10.9225	10694		218	56.5477	1	39759	202.451	204	26.5426
HeQ	ERR1620293	NODE_483_length_32908_cov_3.04919_fragment_1	NODE_483_length_32908_cov_3.04919	dormant	0.371727	0.84709	-1.06417	6576		6	2.88153	0.975973	26182	6.95944	7	2.84388
HeQ	ERR1620293	NODE_571_length_27780_cov_19.1192_fragment_1	NODE_571_length_27780_cov_19.1192	dormant	0.0404645	0.991129	-0.326872	4916		38	8.30561	1	22564	36.846	37	7.84381
HeQ	ERR1620293	NODE_715_length_21335_cov_2.88539_fragment_1	NODE_715_length_21335_cov_2.88539	dormant	0.0137706	0.994567	-0.0349153	12515		6	2.57753	0.988094	8669	6.42704	6	2.49274
HeQ	ERR1620293	NODE_1094_length_13314_cov_2.38223_fragment_1	NODE_1094_length_13314_cov_2.38223	not present	NA	NA	NA	7399		NA	NA	NA	13314	NA	NA	NA
HeQ	ERR1620294	NODE_3_length_542922_cov_15.6468_fragment_1	NODE_3_length_542922_cov_15.6468	dormant	1.2019	1.3997	13.5321	18180		48	9.21065	1	524442	33.8558	34	12.9881
HeQ	ERR1620294	NODE_25_length_226362_cov_5.92527_fragment_2	NODE_25_length_226362_cov_5.92527	dormant	0.187395	1.0569	0.737797	38813		14	4.13458	1	187249	12.9676	13	3.72922
HeQ	ERR1620294	NODE_28_length_222502_cov_14.6662_fragment_1	NODE_28_length_222502_cov_14.6662	dormant	2.55958	1.78964	21.9895	40658		50	8.43147	1	181544	27.8476	28	8.74775
HeQ	ERR1620294	NODE_41_length_193898_cov_7.56567_fragment_1	NODE_41_length_193898_cov_7.56567	dormant	0.11136	1.02892	0.465688	34253		16	4.38902	0.995679	21911	16.1023	16	3.96378
HeQ	ERR1620294	NODE_41_length_193898_cov_7.56567_fragment_3	NODE_41_length_193898_cov_7.56567	dormant	0.128365	1.03356	0.540377	137582		16	4.44203	1	21911	16.1023	16	3.96378
HeQ	ERR1620294	NODE_62_length_162515_cov_47.4427_fragment_1	NODE_62_length_162515_cov_47.4427	dormant	0.92649	1.17247	16.3114	73769		110	19.6404	1	88446	94.5735	94	15.3026
HeQ	ERR1620294	NODE_82_length_140804_cov_34.2363_fragment_1	NODE_82_length_140804_cov_34.2363	dormant	1.17875	1.22114	15.4031	47002		84	13.915	1	93502	69.653	69	12.1607
HeQ	ERR1620294	NODE_101_length_122589_cov_52.6463_fragment_1	NODE_101_length_122589_cov_52.6463	dormant	0.515712	1.08854	9.54752	47550		117	18.8433	1	74739	107.832	108	18.1773
HeQ	ERR1620294	NODE_114_length_111054_cov_48.9779_fragment_3	NODE_114_length_111054_cov_48.9779	dormant	0.115674	1.0245	2.50287	20129		107	26.6307	0.992399	90773	102.153	102	15.0711
HeQ	ERR1620294	NODE_139_length_98363_cov_16.6551_fragment_2	NODE_139_length_98363_cov_16.6551	dormant	2.73835	0.418504	-28.981	46243		18	11.1108	1	51820	49.8386	50	10.0282
HeQ	ERR1620294	NODE_159_length_87941_cov_7.1895_fragment_1	NODE_159_length_87941_cov_7.1895	dormant	0.765694	0.801699	-3.27953	16183		13	4.10689	1	71458	16.5381	16	4.45231
HeQ	ERR1620294	NODE_163_length_86436_cov_47.1419_fragment_1	NODE_163_length_86436_cov_47.1419	dormant	0.429778	1.06863	6.85237	29887		105	16.1843	0.994981	56399	99.8446	99	15.7
HeQ	ERR1620294	NODE_166_length_86190_cov_111.342_fragment_2	NODE_166_length_86190_cov_111.342	dormant	0.284131	1.11733	27.6766	11039		225	133.61	1	74851	235.895	235	33.5399
HeQ	ERR1620294	NODE_191_length_80301_cov_6.21151_fragment_1	NODE_191_length_80301_cov_6.21151	dormant	0.212655	1.05919	0.807384	12343		14	3.76746	1	67658	13.6414	14	3.82568
HeQ	ERR1620294	NODE_203_length_78162_cov_7.41186_fragment_2	NODE_203_length_78162_cov_7.41186	dormant	0.0997223	1.03483	0.548047	12487		16	4.85118	1	65375	15.7348	15	6.07225
HeQ	ERR1620294	NODE_238_length_69753_cov_5.56398_fragment_1	NODE_238_length_69753_cov_5.56398	dormant	0.0655963	0.98135	-0.230014	6566		12	3.33246	1	62887	12.3331	12	3.67233
HeQ	ERR1620294	NODE_263_length_66182_cov_8.11493_fragment_1	NODE_263_length_66182_cov_8.11493	dormant	0.957206	0.74961	-5.18698	36861		15	5.25187	1	29021	20.7156	21	5.58088
HeQ	ERR1620294	NODE_275_length_64041_cov_6.90048_fragment_1	NODE_275_length_64041_cov_6.90048	active	2.06049	2.14029	9.33188	48399		18	5.49116	0.996343	15490	8.1838	8	3.297
HeQ	ERR1620294	NODE_300_length_60391_cov_23.299_fragment_1	NODE_300_length_60391_cov_23.299	dormant	1.7384	1.76701	23.2976	54605		54	8.51144	1	5486	30.3744	22	16.9343
HeQ	ERR1620294	NODE_316_length_57822_cov_65.7148_fragment_1	NODE_316_length_57822_cov_65.7148	dormant	1.14243	1.20593	27.5912	14729		162	27.1708	1	42793	133.982	133	20.6959
HeQ	ERR1620294	NODE_326_length_56555_cov_4.76998_fragment_1	NODE_326_length_56555_cov_4.76998	dormant	0.322109	0.87795	-1.38823	36176		10	3.89897	1	20079	11.3743	11	4.68477
HeQ	ERR1620294	NODE_399_length_46518_cov_5.09573_fragment_1	NODE_399_length_46518_cov_5.09573	dormant	0.277053	1.09089	0.962408	32124		11	3.5049	0.997323	14180	10.5893	10	3.44227
HeQ	ERR1620294	NODE_501_length_39111_cov_12.7382_fragment_1	NODE_501_length_39111_cov_12.7382	dormant	0.641429	1.24765	5.99978	19710		29	8.74726	1	19101	24.227	22	9.92329
HeQ	ERR1620294	NODE_821_length_24312_cov_7.42586_fragment_1	NODE_821_length_24312_cov_7.42586	active	1.87528	2.35589	13.6487	11107		23	8.80562	1	12905	10.0663	9	5.32968
HeQ	ERR1620294	NODE_854_length_23365_cov_10.9785_fragment_1	NODE_854_length_23365_cov_10.9785	dormant	0.469627	0.886892	-2.77885	7233		21	4.98133	1	15832	24.5682	24	6.72396
HeQ	ERR1620294	NODE_975_length_20554_cov_3.04122_fragment_1	NODE_975_length_20554_cov_3.04122	dormant	0.171229	1.07329	0.479691	7103		7	2.86705	1	13151	6.54551	6	2.73428
HeQ	ERR1620294	NODE_1080_length_18378_cov_48.0978_fragment_1	NODE_1080_length_18378_cov_48.0978	not present	NA	NA	NA	4748		NA	NA	NA	18378	NA	NA	NA
HeQ	ERR1620295	NODE_2_length_882225_cov_17.1924_fragment_6	NODE_2_length_882225_cov_17.1924	dormant	0.00275786	1.00055	0.0196677	55463		36	6.52321	1	826462	35.8978	35	7.69184
HeQ	ERR1620295	NODE_13_length_356062_cov_41.4922_fragment_4	NODE_13_length_356062_cov_41.4922	dormant	0.751712	1.17851	16.0422	24743		105	20.418	1	331019	89.8669	87	22.2255
HeQ	ERR1620295	NODE_23_length_274565_cov_21.9701_fragment_2	NODE_23_length_274565_cov_21.9701	dormant	0.260055	0.919194	-3.95774	33420		42	15.0354	1	240845	48.9781	47	15.4002
HeQ	ERR1620295	NODE_24_length_274324_cov_19.9586_fragment_1	NODE_24_length_274324_cov_19.9586	dormant	0.369597	0.936209	-2.82709	34967		41	7.6468	1	239057	44.318	44	7.6514
HeQ	ERR1620295	NODE_31_length_253407_cov_20.1203_fragment_1	NODE_31_length_253407_cov_20.1203	dormant	0.210481	1.07029	2.96934	35532		41	18.5324	0.999353	217575	42.2443	42	7.38836
HeQ	ERR1620295	NODE_37_length_226989_cov_49.5698_fragment_4	NODE_37_length_226989_cov_49.5698	dormant	0.674217	0.808455	-21.0339	44276		84	31.7667	1	182413	109.811	108	30.6176
HeQ	ERR1620295	NODE_44_length_192285_cov_5.18404_fragment_2	NODE_44_length_192285_cov_5.18404	dormant	0.0314438	1.01103	0.127062	44677		11	4.03671	1	112576	11.5148	11	4.04513
HeQ	ERR1620295	NODE_44_length_192285_cov_5.18404_fragment_1	NODE_44_length_192285_cov_5.18404	dormant	0.141758	0.951771	-0.555345	34732		11	3.7857	1	112576	11.5148	11	4.04513
HeQ	ERR1620295	NODE_48_length_182895_cov_22.3916_fragment_1	NODE_48_length_182895_cov_22.3916	dormant	0.170219	1.03036	1.37972	34692		47	8.00507	1	147903	45.4434	45	8.20478
HeQ	ERR1620295	NODE_64_length_160452_cov_22.1469_fragment_4	NODE_64_length_160452_cov_22.1469	dormant	0.241037	0.929768	-3.46116	23009		45	12.6532	0.993568	137291	49.2818	47	15.8835
HeQ	ERR1620295	NODE_98_length_127267_cov_4.42305_fragment_1	NODE_98_length_127267_cov_4.42305	dormant	0.181378	1.0681	0.643691	63038		10	3.56709	1	63929	9.4523	9	3.53059
HeQ	ERR1620295	NODE_108_length_123057_cov_19.8155_fragment_1	NODE_108_length_123057_cov_19.8155	dormant	0.245386	0.914077	-3.85704	35640		41	14.7452	1	87117	44.8894	45	16.6345
HeQ	ERR1620295	NODE_116_length_117602_cov_18.1262_fragment_1	NODE_116_length_117602_cov_18.1262	dormant	0.732608	1.27392	10.0157	38562		46	14.2045	0.996136	78889	36.5644	36	13.1163
HeQ	ERR1620295	NODE_139_length_102115_cov_4.92116_fragment_1	NODE_139_length_102115_cov_4.92116	dormant	0.133995	1.04582	0.491187	35707		11	3.57142	0.995827	66257	10.7205	10	3.75766
HeQ	ERR1620295	NODE_143_length_99981_cov_8.94622_fragment_1	NODE_143_length_99981_cov_8.94622	dormant	0.283016	0.89548	-2.17715	49569		18	6.97661	1	50112	20.83	20	8.34756
HeQ	ERR1620295	NODE_190_length_83495_cov_162.044_fragment_1	NODE_190_length_83495_cov_162.044	dormant	0.563797	1.13839	45.362	55393		368	64.2184	1	27802	327.79	323	93.9309
HeQ	ERR1620295	NODE_213_length_78396_cov_52.6316_fragment_2	NODE_213_length_78396_cov_52.6316	dormant	0.838421	1.233	24.7823	30805		129	27.2391	0.998799	47328	106.362	103	31.7083
HeQ	ERR1620295	NODE_223_length_75991_cov_5.11125_fragment_1	NODE_223_length_75991_cov_5.11125	dormant	0.0469557	1.01661	0.186913	15219		11	4.17628	1	60472	11.2537	11	3.77482
HeQ	ERR1620295	NODE_234_length_72315_cov_4.95469_fragment_2	NODE_234_length_72315_cov_4.95469	dormant	0.093064	1.02996	0.323628	8146		11	3.31781	0.981586	64019	10.8011	11	3.63014
HeQ	ERR1620295	NODE_298_length_57517_cov_7.60094_fragment_1	NODE_298_length_57517_cov_7.60094	dormant	0.350546	1.12337	1.86567	46029		17	5.40077	1	11188	15.1231	15	5.2424
HeQ	ERR1620295	NODE_335_length_50689_cov_4.60617_fragment_2	NODE_335_length_50689_cov_4.60617	dormant	0.158504	1.05556	0.554495	9238		10	3.53718	1	41151	9.97993	10	3.459
HeQ	ERR1620295	NODE_353_length_48151_cov_6.68199_fragment_1	NODE_353_length_48151_cov_6.68199	dormant	0.00554484	0.998224	-0.0262978	16603		14	4.6699	1	31248	14.8112	14	4.81449
HeQ	ERR1620295	NODE_481_length_36625_cov_5.06505_fragment_1	NODE_481_length_36625_cov_5.06505	dormant	0.234356	0.915058	-0.995167	26845		10	3.75135	1	9480	11.7158	11	4.68945
HeQ	ERR1620295	NODE_830_length_22031_cov_4.82153_fragment_1	NODE_830_length_22031_cov_4.82153	dormant	0.053909	1.02065	0.218907	9510		11	3.79897	1	12221	10.5997	10	4.3065
HeQ	ERR1620295	NODE_899_length_20320_cov_97.3458_fragment_1	NODE_899_length_20320_cov_97.3458	not present	NA	NA	NA	7568		NA	NA	NA	20320	NA	NA	NA
HeQ	ERR1620296	NODE_24_length_270326_cov_9.88108_fragment_2	NODE_24_length_270326_cov_9.88108	dormant	0.298089	1.07343	1.62313	19245		24	5.30988	1	154854	22.1034	22	5.5771
HeQ	ERR1620296	NODE_24_length_270326_cov_9.88108_fragment_3	NODE_24_length_270326_cov_9.88108	dormant	0.31708	0.921873	-1.72687	95927		20	5.31201	1	154854	22.1034	22	5.5771
HeQ	ERR1620296	NODE_25_length_260205_cov_9.15864_fragment_1	NODE_25_length_260205_cov_9.15864	dormant	0.0140759	0.996425	-0.0719567	37684		20	4.90292	1	222221	20.1277	20	5.31295
HeQ	ERR1620296	NODE_50_length_184989_cov_5.09152_fragment_2	NODE_50_length_184989_cov_5.09152	dormant	0.324556	0.895712	-1.20807	43783		10	3.71719	1	140906	11.5839	11	3.72723
HeQ	ERR1620296	NODE_52_length_180358_cov_23.0151_fragment_3	NODE_52_length_180358_cov_23.0151	dormant	0.137632	1.02402	1.21564	9706		52	8.0943	1	170352	50.6029	50	9.5137
HeQ	ERR1620296	NODE_85_length_151646_cov_11.09_fragment_1	NODE_85_length_151646_cov_11.09	dormant	0.0935922	0.975652	-0.59627	11928		24	6.54157	1	139418	24.49	24	6.1956
HeQ	ERR1620296	NODE_126_length_126447_cov_32.8009_fragment_1	NODE_126_length_126447_cov_32.8009	dormant	0.0677168	1.01138	0.816361	60119		72	11.8182	1	66028	71.7223	71	12.2883
HeQ	ERR1620296	NODE_131_length_124361_cov_13.5669_fragment_2	NODE_131_length_124361_cov_13.5669	dormant	0.313995	1.07434	2.17744	16484		31	6.72694	1	107577	29.2899	29	7.13631
HeQ	ERR1620296	NODE_134_length_123213_cov_38.2599_fragment_1	NODE_134_length_123213_cov_38.2599	dormant	0.1713	1.03557	2.96539	25879		85	18.3465	1	97034	83.3744	83	16.2097
HeQ	ERR1620296	NODE_136_length_122162_cov_67.9517_fragment_4	NODE_136_length_122162_cov_67.9517	dormant	0.103625	0.985485	-2.12715	18182		144	17.655	1	103680	146.55	146	23.0445
HeQ	ERR1620296	NODE_150_length_113461_cov_12.5292_fragment_2	NODE_150_length_113461_cov_12.5292	dormant	0.447952	1.11543	2.90775	78561		28	6.77086	1	34600	25.1916	25	6.19893
HeQ	ERR1620296	NODE_166_length_105768_cov_5.60801_fragment_1	NODE_166_length_105768_cov_5.60801	dormant	0.184647	1.06887	0.82517	50919		12	4.57762	1	54549	11.9821	12	4.35748
HeQ	ERR1620296	NODE_176_length_103195_cov_22.0725_fragment_1	NODE_176_length_103195_cov_22.0725	dormant	1.55832	0.763775	-13.2374	56149		43	7.3979	0.999626	46767	56.0372	56	9.46518
HeQ	ERR1620296	NODE_188_length_100306_cov_46.6836_fragment_1	NODE_188_length_100306_cov_46.6836	dormant	0.997513	0.78582	-22.8764	39124		80	27.7914	0.996192	61031	106.809	106	16.7189
HeQ	ERR1620296	NODE_192_length_99488_cov_55.8629_fragment_2	NODE_192_length_99488_cov_55.8629	dormant	0.00473251	1.00088	0.106479	3796		119	20.0685	1	95392	121.008	121	24.6922
HeQ	ERR1620296	NODE_194_length_98958_cov_4.54949_fragment_1	NODE_194_length_98958_cov_4.54949	dormant	0.118783	1.04134	0.412565	16896		10	3.56952	1	81762	9.9796	10	3.37427
HeQ	ERR1620296	NODE_211_length_93532_cov_5.35015_fragment_2	NODE_211_length_93532_cov_5.35015	dormant	0.650853	1.22248	2.35389	47701		13	3.82335	1	45531	10.5803	10	3.39733
HeQ	ERR1620296	NODE_235_length_87111_cov_67.113_fragment_1	NODE_235_length_87111_cov_67.113	dormant	0.245383	1.03797	5.47207	29760		148	21.2492	0.995027	57199	144.113	144	23.3037
HeQ	ERR1620296	NODE_237_length_86733_cov_32.3067_fragment_2	NODE_237_length_86733_cov_32.3067	dormant	0.374264	0.937441	-4.45361	43701		66	12.2213	1	42732	71.19	71	11.5691
HeQ	ERR1620296	NODE_243_length_84744_cov_42.069_fragment_1	NODE_243_length_84744_cov_42.069	dormant	0.109954	1.01636	1.48745	52365		93	12.9939	1	32079	90.9362	90	14.0419
HeQ	ERR1620296	NODE_244_length_84288_cov_5.20364_fragment_1	NODE_244_length_84288_cov_5.20364	dormant	0.571209	1.19911	2.06159	33207		12	3.56474	1	50781	10.3542	10	3.65305
HeQ	ERR1620296	NODE_294_length_74633_cov_4.61011_fragment_1	NODE_294_length_74633_cov_4.61011	dormant	0.771159	1.28448	2.4719	45097		11	3.51329	1	29236	8.68915	9	2.8647
HeQ	ERR1620296	NODE_369_length_61044_cov_5.54266_fragment_1	NODE_369_length_61044_cov_5.54266	dormant	1.0623	1.39509	4.28224	18456		15	4.66757	0.992089	42434	10.8386	11	3.2731
HeQ	ERR1620296	NODE_404_length_55034_cov_51.2458_fragment_1	NODE_404_length_55034_cov_51.2458	dormant	1.52219	0.773919	-25.7045	9755		88	11.9446	1	44979	113.696	115	20.6795
HeQ	ERR1620296	NODE_428_length_53389_cov_4.48856_fragment_1	NODE_428_length_53389_cov_4.48856	dormant	0.356196	0.875729	-1.25792	6566		9	3.36149	1	46523	10.1224	10	3.69375
HeQ	ERR1620296	NODE_432_length_52726_cov_60.8035_fragment_1	NODE_432_length_52726_cov_60.8035	dormant	0.655842	0.880377	-15.0212	14260		111	20.6115	0.989621	38314	125.572	126	24.9866
HeQ	ERR1620296	NODE_444_length_50154_cov_5.74337_fragment_1	NODE_444_length_50154_cov_5.74337	dormant	1.14957	1.41476	4.61896	12574		16	4.48242	0.987753	37428	11.1364	11	3.49229
HeQ	ERR1620296	NODE_454_length_49039_cov_6.69472_fragment_1	NODE_454_length_49039_cov_6.69472	dormant	0.0350352	0.989634	-0.14819	36113		14	4.28754	1	12626	14.2954	14	4.17114
HeQ	ERR1620296	NODE_471_length_47217_cov_4.40789_fragment_1	NODE_471_length_47217_cov_4.40789	dormant	0.658351	1.30292	2.37713	36399		10	3.45183	1	10518	7.8474	7	3.76294
HeQ	ERR1620296	NODE_491_length_44497_cov_3.50322_fragment_1	NODE_491_length_44497_cov_3.50322	dormant	0.0115123	0.995923	-0.031727	26483		8	2.72818	0.994147	17863	7.78285	7	2.7834
HeQ	ERR1620296	NODE_495_length_44215_cov_39.9125_fragment_1	NODE_495_length_44215_cov_39.9125	dormant	0.0392496	0.993461	-0.57038	27533		86	14.574	0.994625	16530	87.2231	88	14.4901
HeQ	ERR1620296	NODE_648_length_34993_cov_51.9242_fragment_1	NODE_648_length_34993_cov_51.9242	dormant	0.400915	0.905317	-10.2918	23045		91	29.2586	0.999392	11662	108.697	110	21.492
HeQ	ERR1620296	NODE_680_length_33420_cov_36.0331_fragment_1	NODE_680_length_33420_cov_36.0331	dormant	0.16067	1.0405	3.1442	22422		78	24.9354	1	10698	77.6294	77	12.0058
HeQ	ERR1620296	NODE_773_length_28750_cov_3.54755_fragment_1	NODE_773_length_28750_cov_3.54755	dormant	0.24375	0.911862	-0.730166	16248		7	2.97017	0.999569	12209	8.28438	8	3.02073
HeQ	ERR1620296	NODE_780_length_28529_cov_3.34656_fragment_1	NODE_780_length_28529_cov_3.34656	dormant	0.012893	1.00489	0.0362791	17382		7	2.84388	0.99137	10997	7.4173	7	2.78351
HeQ	ERR1620296	NODE_786_length_28120_cov_5.75022_fragment_1	NODE_786_length_28120_cov_5.75022	dormant	0.176744	1.05283	0.650121	14935		13	3.74717	0.999665	12885	12.3066	12	3.60816
HeQ	ERR1620296	NODE_795_length_27667_cov_2.96237_fragment_2	NODE_795_length_27667_cov_2.96237	dormant	0.31232	1.12816	0.797852	12155		7	2.66395	1	15212	6.22568	6	2.44035
HeQ	ERR1620296	NODE_931_length_23704_cov_3.25105_fragment_1	NODE_931_length_23704_cov_3.25105	dormant	0.160541	0.937936	-0.465208	12426		7	2.80346	1	10978	7.49563	7	2.98908
HeQ	ERR1620296	NODE_1234_length_16676_cov_3.21707_fragment_1	NODE_1234_length_16676_cov_3.21707	dormant	0.349473	1.15043	1.00891	6993		8	3.02336	1	9383	6.70681	6	2.74374
HeQ	ERR1620296	NODE_1324_length_15421_cov_3.70461_fragment_1	NODE_1324_length_15421_cov_3.70461	not present	NA	NA	NA	7642		NA	NA	NA	15421	NA	NA	NA
HeQ	ERR1620297	NODE_14_length_156948_cov_34.2557_fragment_1	NODE_14_length_156948_cov_34.2557	dormant	0.146225	0.971113	-2.18005	49179		73	12.6168	1	107469	75.4679	75	16.8927
HeQ	ERR1620297	NODE_16_length_150372_cov_41.6296_fragment_2	NODE_16_length_150372_cov_41.6296	dormant	0.661883	1.2117	19.028	11412		108	23.4754	1	104093	89.8814	84	33.194
HeQ	ERR1620297	NODE_16_length_150372_cov_41.6296_fragment_1	NODE_16_length_150372_cov_41.6296	dormant	0.442966	0.872939	-11.4204	34567		77	15.085	1	104093	89.8814	84	33.194
HeQ	ERR1620297	NODE_40_length_123000_cov_5.98662_fragment_1	NODE_40_length_123000_cov_5.98662	dormant	0.0604053	1.02146	0.279169	78076		13	4.73161	1	44624	13.0072	13	4.50889
HeQ	ERR1620297	NODE_59_length_110236_cov_176.938_fragment_1	NODE_59_length_110236_cov_176.938	dormant	0.516984	1.09316	34.3211	59944		396	67.6989	1	49992	368.417	361	65.049
HeQ	ERR1620297	NODE_93_length_89536_cov_34.6393_fragment_2	NODE_93_length_89536_cov_34.6393	dormant	0.115599	1.02434	1.787	8389		75	13.1748	1	80847	73.4253	72	17.4461
HeQ	ERR1620297	NODE_158_length_65780_cov_7.0742_fragment_1	NODE_158_length_65780_cov_7.0742	dormant	0.0682927	1.02254	0.346936	12643		15	5.21157	1	52837	15.3926	15	4.94521
HeQ	ERR1620297	NODE_161_length_65373_cov_19.6828_fragment_1	NODE_161_length_65373_cov_19.6828	dormant	0.726265	1.46997	11.4451	49898		31	19.9236	1	15175	24.353	23	9.98651
HeQ	ERR1620297	NODE_187_length_60497_cov_3.54068_fragment_1	NODE_187_length_60497_cov_3.54068	dormant	0.234794	1.09224	0.693623	29069		8	3.02867	0.997351	31205	7.51944	7	2.87777
HeQ	ERR1620297	NODE_227_length_55706_cov_5.42594_fragment_1	NODE_227_length_55706_cov_5.42594	dormant	0.0329477	0.988641	-0.135822	41493		11	4.42039	1	13913	11.9567	12	3.80099
HeQ	ERR1620297	NODE_248_length_52226_cov_11.9581_fragment_1	NODE_248_length_52226_cov_11.9581	dormant	0.972466	1.34097	8.51371	7534		32	9.98132	0.98009	44542	24.969	24	7.32565
HeQ	ERR1620297	NODE_362_length_42553_cov_5.15257_fragment_1	NODE_362_length_42553_cov_5.15257	dormant	0.223566	1.08053	0.835066	35059		11	3.96307	1	7194	10.3695	10	3.49251
HeQ	ERR1620297	NODE_419_length_38283_cov_4.21144_fragment_1	NODE_419_length_38283_cov_4.21144	dormant	0.239248	1.08798	0.783132	13331		9	3.39676	1	24652	8.90106	9	3.145
HeQ	ERR1620297	NODE_614_length_29637_cov_3.68221_fragment_1	NODE_614_length_29637_cov_3.68221	dormant	0.192401	1.07299	0.565848	15534		8	2.89702	1	13803	7.75281	8	2.98431
HeQ	ERR1620297	NODE_700_length_27162_cov_3.50754_fragment_1	NODE_700_length_27162_cov_3.50754	dormant	0.417328	1.16069	1.10192	21207		8	2.70181	0.997076	5698	6.85749	7	2.57755
HeQ	ERR1620297	NODE_805_length_24125_cov_15.6291_fragment_1	NODE_805_length_24125_cov_15.6291	dormant	0.901514	1.34613	10.9294	5387		39	13.1137	1	18438	31.5759	30	11.0445
HeQ	ERR1620297	NODE_1205_length_17394_cov_3.42678_fragment_1	NODE_1205_length_17394_cov_3.42678	dormant	0.599498	1.23749	1.64944	5920		8	3.01631	1	11174	6.94532	7	2.45805
HeQ	ERR1620297	NODE_1409_length_15209_cov_4.43084_fragment_1	NODE_1409_length_15209_cov_4.43084	not present	NA	NA	NA	9878		NA	NA	NA	15209	NA	NA	NA
HeQ	ERR1620298	NODE_3_length_440201_cov_21.6489_fragment_1	NODE_3_length_440201_cov_21.6489	dormant	0.169809	0.966119	-1.63081	66988		46	9.56946	1	372913	48.1335	48	9.638
HeQ	ERR1620298	NODE_9_length_297661_cov_263.513_fragment_1	NODE_9_length_297661_cov_263.513	dormant	0.809713	1.09382	54.486	7682		634	66.7139	1	289679	580.775	578	67.8623
HeQ	ERR1620298	NODE_39_length_148472_cov_299.112_fragment_3	NODE_39_length_148472_cov_299.112	dormant	0.414899	1.06655	43.0512	29145		671	128.116	1	119027	646.913	643	71.5524
HeQ	ERR1620298	NODE_41_length_143256_cov_12.2515_fragment_2	NODE_41_length_143256_cov_12.2515	dormant	0.378023	1.09893	2.59056	40176		28	6.55206	1	102780	26.1853	26	7.14114
HeQ	ERR1620298	NODE_43_length_142220_cov_252.39_fragment_1	NODE_43_length_142220_cov_252.39	dormant	1.12665	1.13345	71.0401	35921		606	70.9725	0.995824	81066	532.346	528	53.9873
HeQ	ERR1620298	NODE_43_length_142220_cov_252.39_fragment_2	NODE_43_length_142220_cov_252.39	dormant	0.275151	1.03172	16.884	25232		544	67.9421	0.994095	81066	532.346	528	53.9873
HeQ	ERR1620298	NODE_53_length_131809_cov_312.556_fragment_1	NODE_53_length_131809_cov_312.556	dormant	0.02872	0.995894	-2.82816	29621		666	120.557	1	101888	688.723	688	69.7139
HeQ	ERR1620298	NODE_70_length_112781_cov_305.731_fragment_1	NODE_70_length_112781_cov_305.731	dormant	0.09343	0.989949	-6.79062	16529		663	75.1887	1	95952	675.598	674	70.0843
HeQ	ERR1620298	NODE_87_length_101496_cov_298.582_fragment_2	NODE_87_length_101496_cov_298.582	dormant	0.512405	1.05788	37.0214	34406		671	75.6989	1	66790	639.658	639	68.6286
HeQ	ERR1620298	NODE_164_length_66431_cov_278.427_fragment_1	NODE_164_length_66431_cov_278.427	dormant	0.522744	1.06869	39.815	27598		626	81.7763	1	38533	579.623	573	70.1068
HeQ	ERR1620298	NODE_190_length_57917_cov_7.81003_fragment_1	NODE_190_length_57917_cov_7.81003	dormant	0.239862	1.07736	1.28345	27959		18	5.17085	1	29658	16.5903	16	5.52486
HeQ	ERR1620298	NODE_319_length_29819_cov_3.00437_fragment_1	NODE_319_length_29819_cov_3.00437	dormant	0.176372	1.07921	0.506924	14425		7	2.96019	0.989671	15243	6.40005	6	2.78552
HeQ	ERR1620298	NODE_320_length_29635_cov_279.382_fragment_1	NODE_320_length_29635_cov_279.382	not present	NA	NA	NA	9814		NA	NA	NA	29635	NA	NA	NA
HeQ	ERR1620299	NODE_1_length_1487777_cov_34.9609_fragment_2	NODE_1_length_1487777_cov_34.9609	dormant	0.738343	1.12877	9.76942	66300		85	11.0069	1	1421177	75.8657	76	15.1326
HeQ	ERR1620299	NODE_3_length_620823_cov_95.9711_fragment_3	NODE_3_length_620823_cov_95.9711	dormant	0.120253	1.01358	2.87471	7682		216	21.9382	1	612841	211.666	211	25.7227
HeQ	ERR1620299	NODE_9_length_476488_cov_7.02304_fragment_3	NODE_9_length_476488_cov_7.02304	dormant	0.290005	1.08689	1.33414	7394		16	4.7849	1	468794	15.3551	15	4.40819
HeQ	ERR1620299	NODE_10_length_458110_cov_34.9804_fragment_2	NODE_10_length_458110_cov_34.9804	dormant	0.251205	1.03573	2.72444	43749		79	10.1118	1	414061	76.2542	76	11.5326
HeQ	ERR1620299	NODE_15_length_380333_cov_23.2424_fragment_1	NODE_15_length_380333_cov_23.2424	dormant	0.0412971	0.99273	-0.359456	11038		49	7.96845	1	368995	49.441	50	9.38234
HeQ	ERR1620299	NODE_28_length_305120_cov_44.0431_fragment_2	NODE_28_length_305120_cov_44.0431	dormant	0.443198	0.908994	-8.70957	10977		93	24.5502	0.986426	293992	95.7028	96	13.0254
HeQ	ERR1620299	NODE_34_length_263415_cov_23.3586_fragment_1	NODE_34_length_263415_cov_23.3586	dormant	0.187426	0.970529	-1.51128	29725		49	7.87526	1	233390	51.2801	51	8.24714
HeQ	ERR1620299	NODE_37_length_253835_cov_15.5722_fragment_3	NODE_37_length_253835_cov_15.5722	dormant	0.00697643	0.998615	-0.0472336	8573		34	6.40989	1	244962	34.0917	34	7.11276
HeQ	ERR1620299	NODE_54_length_209893_cov_8.2991_fragment_1	NODE_54_length_209893_cov_8.2991	dormant	0.0406083	1.01616	0.272326	38603		17	4.63836	1	170990	16.8547	16	8.27229
HeQ	ERR1620299	NODE_60_length_203232_cov_93.6736_fragment_1	NODE_60_length_203232_cov_93.6736	dormant	0.0340979	0.996143	-0.797166	53719		205	22.6666	1	149213	206.683	206	24.0698
HeQ	ERR1620299	NODE_62_length_197810_cov_71.5956_fragment_1	NODE_62_length_197810_cov_71.5956	dormant	0.360634	1.0483	7.45625	98555		162	18.6304	1	98955	154.379	155	22.5356
HeQ	ERR1620299	NODE_69_length_188538_cov_5.35846_fragment_2	NODE_69_length_188538_cov_5.35846	dormant	0.0159206	1.00487	0.0575909	33721		12	3.62306	1	154517	11.822	12	3.6117
HeQ	ERR1620299	NODE_73_length_181739_cov_112.095_fragment_4	NODE_73_length_181739_cov_112.095	dormant	0.151786	1.01972	4.80542	24337		246	35.4555	1	157102	243.739	244	27.3406
HeQ	ERR1620299	NODE_75_length_180234_cov_6.84907_fragment_2	NODE_75_length_180234_cov_6.84907	dormant	0.0748085	0.980504	-0.29822	128572		15	4.06488	0.998841	51511	15.2967	15	3.90644
HeQ	ERR1620299	NODE_77_length_172811_cov_13.8337_fragment_3	NODE_77_length_172811_cov_13.8337	dormant	0.40171	1.07992	2.37012	61891		32	5.82719	1	110620	29.6565	29	5.97206
HeQ	ERR1620299	NODE_92_length_159943_cov_21.7301_fragment_1	NODE_92_length_159943_cov_21.7301	dormant	0.18182	1.02923	1.39146	20994		49	7.61447	1	138649	47.6053	47	7.69126
HeQ	ERR1620299	NODE_113_length_143881_cov_12.2805_fragment_1	NODE_113_length_143881_cov_12.2805	dormant	0.147773	1.03253	0.875351	31421		28	5.91127	1	112160	26.9066	27	5.93593
HeQ	ERR1620299	NODE_137_length_130129_cov_9.0049_fragment_3	NODE_137_length_130129_cov_9.0049	dormant	0.0460263	0.988298	-0.231819	17389		19	4.97513	1	112440	19.8108	20	5.09747
HeQ	ERR1620299	NODE_150_length_123102_cov_45.3537_fragment_1	NODE_150_length_123102_cov_45.3537	dormant	0.347958	1.05078	4.95736	17550		103	14.9837	0.991453	105402	97.6195	98	13.4701
HeQ	ERR1620299	NODE_160_length_115657_cov_4.91485_fragment_2	NODE_160_length_115657_cov_4.91485	dormant	0.0127999	1.00395	0.042727	20007		11	3.30719	0.997401	95402	10.8184	11	3.36865
HeQ	ERR1620299	NODE_200_length_99925_cov_15.6535_fragment_1	NODE_200_length_99925_cov_15.6535	dormant	0.509224	0.777263	-7.95633	17946		32	20.6997	1	81679	35.7207	35	7.73094
HeQ	ERR1620299	NODE_235_length_91559_cov_5.94646_fragment_1	NODE_235_length_91559_cov_5.94646	dormant	0.0262497	1.00774	0.100278	35499		13	3.73556	1	55760	12.9503	13	3.90292
HeQ	ERR1620299	NODE_246_length_89600_cov_28.4769_fragment_1	NODE_246_length_89600_cov_28.4769	dormant	0.953077	1.20015	11.0938	31601		66	11.1765	1	57699	55.4274	57	12.0856
HeQ	ERR1620299	NODE_271_length_85098_cov_8.66937_fragment_1	NODE_271_length_85098_cov_8.66937	dormant	0.86316	1.25175	4.16572	47141		21	5.12222	1	37657	16.5468	16	4.51065
HeQ	ERR1620299	NODE_288_length_81536_cov_3.99823_fragment_1	NODE_288_length_81536_cov_3.99823	dormant	0.0104529	0.996377	-0.0319815	13197		9	3.11584	1	68039	8.828	9	3.00227
HeQ	ERR1620299	NODE_335_length_72732_cov_17.7298_fragment_1	NODE_335_length_72732_cov_17.7298	dormant	0.303113	1.06115	2.37582	10811		41	7.39688	1	61621	38.8499	39	8.25572
HeQ	ERR1620299	NODE_349_length_70636_cov_6.30668_fragment_2	NODE_349_length_70636_cov_6.30668	dormant	0.276783	0.910937	-1.27119	15173		13	4.75163	1	55163	14.2729	14	4.42811
HeQ	ERR1620299	NODE_364_length_67837_cov_18.0797_fragment_1	NODE_364_length_67837_cov_18.0797	dormant	0.404519	1.07934	2.9982	40392		41	7.45709	0.99849	27206	37.7903	38	7.36615
HeQ	ERR1620299	NODE_387_length_63781_cov_5.49328_fragment_1	NODE_387_length_63781_cov_5.49328	dormant	0.369601	0.890467	-1.41947	37941		11	3.78776	1	25540	12.9593	13	3.89261
HeQ	ERR1620299	NODE_389_length_63441_cov_3.38157_fragment_1	NODE_389_length_63441_cov_3.38157	dormant	0.0497209	0.980981	-0.143282	24983		7	2.8719	0.994036	38307	7.53371	7	2.89151
HeQ	ERR1620299	NODE_396_length_62844_cov_17.2529_fragment_1	NODE_396_length_62844_cov_17.2529	dormant	0.275987	0.945421	-2.02996	7624		35	6.37406	1	54920	37.1927	37	8.22019
HeQ	ERR1620299	NODE_414_length_60984_cov_4.97223_fragment_1	NODE_414_length_60984_cov_4.97223	dormant	0.282946	1.0981	0.976007	18112		11	3.69965	1	42572	9.94863	10	3.17961
HeQ	ERR1620299	NODE_425_length_59617_cov_18.1166_fragment_1	NODE_425_length_59617_cov_18.1166	dormant	0.138534	1.02452	0.968441	31484		40	6.58277	1	27833	39.4915	39	7.37594
HeQ	ERR1620299	NODE_456_length_56542_cov_22.7953_fragment_1	NODE_456_length_56542_cov_22.7953	dormant	0.444293	1.07427	3.53714	46589		51	7.93971	1	9653	47.6263	47	7.98279
HeQ	ERR1620299	NODE_470_length_54148_cov_4.11745_fragment_1	NODE_470_length_54148_cov_4.11745	dormant	0.210229	1.07108	0.625159	25212		9	3.10092	1	28636	8.79571	9	2.84081
HeQ	ERR1620299	NODE_490_length_52161_cov_28.0306_fragment_1	NODE_490_length_52161_cov_28.0306	active	4.7433	2.2008	61.4589	8295		113	15.5675	0.996986	43591	51.1816	51	9.66544
HeQ	ERR1620299	NODE_544_length_46832_cov_6.49873_fragment_1	NODE_544_length_46832_cov_6.49873	dormant	0.216116	0.92488	-1.07447	22034		13	4.07689	1	24498	14.3032	13	5.72841
HeQ	ERR1620299	NODE_577_length_43445_cov_18.186_fragment_1	NODE_577_length_43445_cov_18.186	dormant	0.00439284	1.00074	0.0299997	12372		40	6.76596	1	30773	40.351	41	6.89189
HeQ	ERR1620299	NODE_715_length_35286_cov_3.49712_fragment_2	NODE_715_length_35286_cov_3.49712	dormant	0.226446	0.921722	-0.611551	8580		7	2.70151	0.982751	26554	7.81257	8	2.69977
HeQ	ERR1620299	NODE_764_length_33438_cov_4.4115_fragment_1	NODE_764_length_33438_cov_4.4115	dormant	0.481577	1.1813	1.57047	22164		10	3.15428	1	10974	8.66229	8	3.36453
HeQ	ERR1620299	NODE_795_length_32235_cov_3.94618_fragment_1	NODE_795_length_32235_cov_3.94618	dormant	0.0768738	0.973585	-0.232133	6678		8	3.25927	0.977538	25407	8.78789	9	2.75934
HeQ	ERR1620299	NODE_838_length_30213_cov_3.99639_fragment_1	NODE_838_length_30213_cov_3.99639	dormant	0.919729	1.40313	3.08968	11239		10	3.84634	0.986832	18822	7.66417	7	2.78855
HeQ	ERR1620299	NODE_906_length_28039_cov_101.486_fragment_1	NODE_906_length_28039_cov_101.486	dormant	1.36755	1.25666	47.0141	20748		234	38.7846	1	6991	183.179	178	29.3173
HeQ	ERR1620299	NODE_969_length_25835_cov_10.05_fragment_1	NODE_969_length_25835_cov_10.05	dormant	0.326067	1.08336	1.77285	8724		23	5.66017	1	16811	21.2675	21	5.20439
HeQ	ERR1620299	NODE_1058_length_23681_cov_2.90794_fragment_1	NODE_1058_length_23681_cov_2.90794	dormant	0.0155413	0.994083	-0.0382086	10587		6	2.3089	1	12794	6.4574	6	2.59955
HeQ	ERR1620299	NODE_1162_length_21381_cov_18.736_fragment_2	NODE_1162_length_21381_cov_18.736	dormant	0.65887	0.889878	-4.65445	9246		38	7.03779	0.983885	11984	42.2662	42	7.09069
HeQ	ERR1620299	NODE_1177_length_20923_cov_5.58151_fragment_1	NODE_1177_length_20923_cov_5.58151	dormant	0.205371	0.934147	-0.829312	6389		11	4.30976	1	14234	12.5934	12	3.74682
HeQ	ERR1620299	NODE_1358_length_18052_cov_3.673_fragment_1	NODE_1358_length_18052_cov_3.673	dormant	0.0300506	1.01013	0.0822295	6626		8	2.77224	1	11126	8.11397	8	2.70002
HeQ	ERR1620299	NODE_1505_length_16245_cov_35.4499_fragment_1	NODE_1505_length_16245_cov_35.4499	dormant	0.195929	0.743681	-19.1641	4710		45	25.5758	1	11235	74.7666	39	135.941
HeQ	ERR1620299	NODE_1540_length_15652_cov_9.24729_fragment_1	NODE_1540_length_15652_cov_9.24729	dormant	0.189091	1.0482	0.927014	6945		20	5.19545	1	8407	19.2319	19	4.59086
HeQ	ERR1620299	NODE_1997_length_11193_cov_3.15793_fragment_1	NODE_1997_length_11193_cov_3.15793	not present	NA	NA	NA	6056		NA	NA	NA	11193	NA	NA	NA
HeQ	ERR1620300	NODE_1_length_524720_cov_14.6213_fragment_1	NODE_1_length_524720_cov_14.6213	dormant	0.291671	0.944162	-1.80113	38846		30	6.144	1	485574	32.2565	32	6.20631
HeQ	ERR1620300	NODE_13_length_301687_cov_15.9645_fragment_2	NODE_13_length_301687_cov_15.9645	dormant	0.615749	0.874558	-4.41642	13467		30	7.48005	1	287920	35.2068	35	6.85101
HeQ	ERR1620300	NODE_15_length_287765_cov_6.59108_fragment_1	NODE_15_length_287765_cov_6.59108	dormant	0.342717	1.09879	1.42515	28285		16	4.24189	1	259180	14.4262	14	4.07315
HeQ	ERR1620300	NODE_29_length_240435_cov_44.1523_fragment_3	NODE_29_length_240435_cov_44.1523	dormant	0.483343	0.91459	-8.24286	11207		90	15.3984	1	228928	96.5089	98	18.5623
HeQ	ERR1620300	NODE_34_length_236904_cov_8.0474_fragment_2	NODE_34_length_236904_cov_8.0474	dormant	0.72506	0.823867	-3.17298	16194		15	3.7525	1	220410	18.0147	18	4.92142
HeQ	ERR1620300	NODE_37_length_229546_cov_10.3587_fragment_2	NODE_37_length_229546_cov_10.3587	dormant	0.511404	0.876678	-2.81462	4439		20	5.71676	1	224807	22.8234	23	5.28208
HeQ	ERR1620300	NODE_39_length_228303_cov_7.37117_fragment_1	NODE_39_length_228303_cov_7.37117	dormant	0.0927822	1.02505	0.403074	39333		16	4.34919	1	188670	16.0884	16	4.3394
HeQ	ERR1620300	NODE_58_length_194528_cov_12.957_fragment_2	NODE_58_length_194528_cov_12.957	dormant	0.617899	1.13863	3.96399	6805		32	6.0369	1	187423	28.5937	28	6.77253
HeQ	ERR1620300	NODE_60_length_194030_cov_8.11581_fragment_1	NODE_60_length_194030_cov_8.11581	dormant	0.611674	1.182	3.12545	26740		20	5.22354	0.994428	167139	17.1729	17	4.99318
HeQ	ERR1620300	NODE_70_length_179878_cov_31.9667_fragment_3	NODE_70_length_179878_cov_31.9667	dormant	0.404857	1.10353	6.98527	63965		72	18.3209	1	115613	67.4718	66	16.1159
HeQ	ERR1620300	NODE_72_length_177413_cov_74.7157_fragment_2	NODE_72_length_177413_cov_74.7157	dormant	0.0249171	0.997066	-0.482645	41704		164	19.3495	1	135409	164.478	164	19.3905
HeQ	ERR1620300	NODE_92_length_151342_cov_36.7816_fragment_2	NODE_92_length_151342_cov_36.7816	dormant	0.366867	1.06503	5.10286	62560		83	13.8954	1	88482	78.4725	78	13.9231
HeQ	ERR1620300	NODE_96_length_148616_cov_9.13069_fragment_1	NODE_96_length_148616_cov_9.13069	dormant	0.292055	1.07709	1.54463	18754		21	5.53747	1	129562	20.0375	20	5.02788
HeQ	ERR1620300	NODE_99_length_146804_cov_32.3805_fragment_2	NODE_99_length_146804_cov_32.3805	dormant	0.0945612	1.0212	1.49039	79977		70	16.5714	1	66527	70.3052	69	14.9069
HeQ	ERR1620300	NODE_121_length_130085_cov_37.0179_fragment_1	NODE_121_length_130085_cov_37.0179	dormant	0.0550034	0.990411	-0.774204	7149		80	14.4913	1	122636	80.7359	80	13.6472
HeQ	ERR1620300	NODE_131_length_125657_cov_42.3302_fragment_1	NODE_131_length_125657_cov_42.3302	dormant	0.0193956	0.996656	-0.306376	37548		90	16.0431	1	87809	91.6251	91	15.5452
HeQ	ERR1620300	NODE_148_length_118560_cov_3.70404_fragment_1	NODE_148_length_118560_cov_3.70404	dormant	0.0553608	1.02017	0.16381	46016		8	2.89042	1	72244	8.12292	8	3.02591
HeQ	ERR1620300	NODE_176_length_104823_cov_16.6535_fragment_1	NODE_176_length_104823_cov_16.6535	dormant	0.303813	0.940728	-2.18661	17453		34	7.49381	0.991405	87220	36.8909	37	6.88791
HeQ	ERR1620300	NODE_188_length_101188_cov_23.5912_fragment_1	NODE_188_length_101188_cov_23.5912	dormant	1.46327	1.46079	18.0736	68550		57	14.0901	1	32338	39.2226	38	10.324
HeQ	ERR1620300	NODE_193_length_98427_cov_15.8886_fragment_1	NODE_193_length_98427_cov_15.8886	dormant	0.271306	0.948423	-1.79678	11572		33	5.97692	1	86555	34.8369	35	7.21091
HeQ	ERR1620300	NODE_198_length_96100_cov_44.905_fragment_1	NODE_198_length_96100_cov_44.905	dormant	0.246613	0.955108	-4.38531	8827		92	17.8782	1	86973	97.6864	97	17.6856
HeQ	ERR1620300	NODE_239_length_85612_cov_14.4149_fragment_2	NODE_239_length_85612_cov_14.4149	dormant	0.363997	0.906894	-3.09523	68248		30	7.47569	1	17064	33.2441	32	9.4197
HeQ	ERR1620300	NODE_253_length_83143_cov_35.2495_fragment_1	NODE_253_length_83143_cov_35.2495	dormant	0.378217	1.09052	6.77323	7812		81	16.8961	1	75031	74.825	74	18.8663
HeQ	ERR1620300	NODE_275_length_80389_cov_11.7416_fragment_1	NODE_275_length_80389_cov_11.7416	dormant	0.620502	0.821413	-5.05469	40303		23	5.5639	1	39786	28.3037	27	10.0877
HeQ	ERR1620300	NODE_284_length_78694_cov_44.7642_fragment_2	NODE_284_length_78694_cov_44.7642	dormant	0.239404	0.95513	-4.35448	9771		93	12.9758	1	68623	97.0463	97	22.2103
HeQ	ERR1620300	NODE_286_length_78193_cov_9.00381_fragment_2	NODE_286_length_78193_cov_9.00381	dormant	0.284277	0.923134	-1.53356	11371		18	4.10975	1	66522	19.9509	19	6.42751
HeQ	ERR1620300	NODE_287_length_78052_cov_11.0997_fragment_2	NODE_287_length_78052_cov_11.0997	dormant	0.302344	1.09431	2.19472	35127		25	7.34639	0.998719	42670	23.2714	23	7.17055
HeQ	ERR1620300	NODE_310_length_74952_cov_30.4618_fragment_1	NODE_310_length_74952_cov_30.4618	dormant	0.384093	0.916708	-5.57902	14015		61	13.9232	1	60637	66.9819	66	15.1032
HeQ	ERR1620300	NODE_317_length_74207_cov_7.49865_fragment_2	NODE_317_length_74207_cov_7.49865	dormant	0.0103736	0.997184	-0.0462379	27801		16	4.42004	1	46106	16.4196	16	4.4942
HeQ	ERR1620300	NODE_321_length_73427_cov_97.1889_fragment_1	NODE_321_length_73427_cov_97.1889	dormant	0.515688	0.940088	-12.7078	6427		197	23.8256	1	66700	212.108	213	25.4329
HeQ	ERR1620300	NODE_341_length_70814_cov_14.6472_fragment_1	NODE_341_length_70814_cov_14.6472	dormant	0.855775	0.838647	-5.49367	23920		28	6.41514	0.993813	46742	34.0476	34	6.42392
HeQ	ERR1620300	NODE_347_length_69855_cov_8.73938_fragment_1	NODE_347_length_69855_cov_8.73938	dormant	0.142104	1.03583	0.684987	7733		20	4.9677	1	61822	19.1188	19	4.66826
HeQ	ERR1620300	NODE_385_length_65276_cov_6.90813_fragment_1	NODE_385_length_65276_cov_6.90813	dormant	0.0723166	1.02068	0.307702	41252		15	4.25475	1	23724	14.8805	15	4.25511
HeQ	ERR1620300	NODE_386_length_65164_cov_14.8555_fragment_1	NODE_386_length_65164_cov_14.8555	dormant	0.0398237	0.992568	-0.245283	37777		33	6.40435	1	27087	33.0024	33	5.90391
HeQ	ERR1620300	NODE_403_length_62525_cov_6.06659_fragment_1	NODE_403_length_62525_cov_6.06659	dormant	0.0094051	1.00297	0.0373228	35224		12	3.89962	1	27001	12.5643	12	4.03593
HeQ	ERR1620300	NODE_421_length_61019_cov_9.70458_fragment_1	NODE_421_length_61019_cov_9.70458	dormant	0.374367	1.10249	2.10807	22378		22	5.87054	1	38341	20.5685	20	5.38087
HeQ	ERR1620300	NODE_468_length_56665_cov_3.85163_fragment_1	NODE_468_length_56665_cov_3.85163	dormant	0.0334294	1.0122	0.103601	30906		8	3.06674	1	25459	8.49185	8	3.13113
HeQ	ERR1620300	NODE_518_length_52202_cov_10.2159_fragment_2	NODE_518_length_52202_cov_10.2159	dormant	1.6079	0.372012	-16.5231	12487		10	3.27965	1	39415	26.3112	25	14.1579
HeQ	ERR1620300	NODE_521_length_51965_cov_54.5755_fragment_2	NODE_521_length_51965_cov_54.5755	dormant	0.365038	1.21637	21.5233	9210		96	67.8581	1	42455	99.4751	93	48.4587
HeQ	ERR1620300	NODE_540_length_50923_cov_7.07423_fragment_1	NODE_540_length_50923_cov_7.07423	dormant	0.248152	1.0722	1.05983	29142		15	4.39423	1	21481	14.6784	14	4.14389
HeQ	ERR1620300	NODE_759_length_39438_cov_5.25993_fragment_1	NODE_759_length_39438_cov_5.25993	dormant	0.0905312	0.967828	-0.382748	25971		11	4.25231	1	13167	11.8971	12	4.20316
HeQ	ERR1620300	NODE_787_length_38403_cov_54.0844_fragment_1	NODE_787_length_38403_cov_54.0844	dormant	0.114491	0.983136	-1.93657	14590		113	17.1522	1	23513	114.837	114	16.6736
HeQ	ERR1620300	NODE_793_length_38258_cov_11.7531_fragment_1	NODE_793_length_38258_cov_11.7531	dormant	0.0619299	1.01695	0.405752	6657		24	6.69679	1	31301	23.9337	24	6.40352
HeQ	ERR1620300	NODE_841_length_36618_cov_9.56924_fragment_1	NODE_841_length_36618_cov_9.56924	dormant	0.512836	1.2151	4.26768	9073		21	10.7251	0.991623	27245	19.8406	20	4.84498
HeQ	ERR1620300	NODE_843_length_36587_cov_3.65433_fragment_1	NODE_843_length_36587_cov_3.65433	dormant	0.67497	0.781303	-2.06244	20427		7	3.07956	1	15860	9.43058	9	3.03145
HeQ	ERR1620300	NODE_889_length_35150_cov_3.80635_fragment_1	NODE_889_length_35150_cov_3.80635	dormant	0.473256	1.18786	1.43381	16795		9	3.16447	1	18055	7.63246	8	2.8886
HeQ	ERR1620300	NODE_948_length_33696_cov_21.855_fragment_1	NODE_948_length_33696_cov_21.855	dormant	0.143902	0.970519	-1.43463	18028		47	9.61158	1	15368	48.663	47	10.3151
HeQ	ERR1620300	NODE_995_length_32226_cov_37.1483_fragment_1	NODE_995_length_32226_cov_37.1483	dormant	0.0738761	1.017	1.35587	14850		82	14.9746	1	17076	79.7757	78	21.2003
HeQ	ERR1620300	NODE_1151_length_28505_cov_7.08738_fragment_1	NODE_1151_length_28505_cov_7.08738	dormant	0.288208	0.916959	-1.30308	14966		14	4.32314	0.99245	13352	15.692	15	4.71116
HeQ	ERR1620300	NODE_1407_length_23729_cov_25.2252_fragment_1	NODE_1407_length_23729_cov_25.2252	dormant	1.18872	0.756196	-14.5409	9368		44	9.8228	1	14061	59.6419	61	14.24
HeQ	ERR1620300	NODE_1441_length_23151_cov_9.67843_fragment_1	NODE_1441_length_23151_cov_9.67843	dormant	0.3006	0.926485	-1.58499	11546		20	5.36086	0.987095	11454	21.5599	21	5.18313
HeQ	ERR1620300	NODE_1672_length_19878_cov_3.19593_fragment_1	NODE_1672_length_19878_cov_3.19593	dormant	0.246752	1.10726	0.711154	9459		7	3.05083	1	10119	6.63	7	2.70277
HeQ	ERR1620300	NODE_1740_length_19193_cov_3.71967_fragment_1	NODE_1740_length_19193_cov_3.71967	dormant	0.00957161	0.996684	-0.0277242	9832		8	2.85626	1	9061	8.36133	8	2.93619
HeQ	ERR1620300	NODE_2164_length_15231_cov_5.74269_fragment_1	NODE_2164_length_15231_cov_5.74269	dormant	0.186478	1.059	0.718742	9240		13	3.8335	0.990801	5776	12.1811	11	3.87501
HeQ	ERR1620300	NODE_2618_length_12404_cov_6.39922_fragment_1	NODE_2618_length_12404_cov_6.39922	dormant	0.15944	1.05679	0.66197	7814		12	4.1947	1	4290	11.6562	11	4.10855
HeQ	ERR1620300	NODE_3193_length_10004_cov_6.93326_fragment_1	NODE_3193_length_10004_cov_6.93326	not present	NA	NA	NA	5403		NA	NA	NA	10004	NA	NA	NA
HeQ	ERR1620301	NODE_3_length_531545_cov_9.44804_fragment_3	NODE_3_length_531545_cov_9.44804	dormant	0.352151	1.08383	1.72974	55502		22	4.98017	0.999802	475743	20.6332	20	4.84271
HeQ	ERR1620301	NODE_8_length_392069_cov_9.80282_fragment_2	NODE_8_length_392069_cov_9.80282	dormant	0.219527	1.05568	1.19599	41222		22	5.87261	1	350547	21.4813	21	4.98744
HeQ	ERR1620301	NODE_13_length_339429_cov_23.5456_fragment_3	NODE_13_length_339429_cov_23.5456	dormant	0.194402	1.10841	5.43618	43844		53	20.176	1	295285	50.1433	44	34.0126
HeQ	ERR1620301	NODE_21_length_283520_cov_10.6946_fragment_1	NODE_21_length_283520_cov_10.6946	dormant	0.266585	1.05914	1.38224	52278		25	5.28199	1	230942	23.3718	23	5.08612
HeQ	ERR1620301	NODE_28_length_235996_cov_4.72385_fragment_2	NODE_28_length_235996_cov_4.72385	dormant	0.0953435	1.03069	0.320014	20104		10	3.41593	1	215592	10.4281	10	3.29587
HeQ	ERR1620301	NODE_32_length_229578_cov_32.1429_fragment_3	NODE_32_length_229578_cov_32.1429	dormant	0.404322	1.0595	4.16872	50468		74	10.1278	1	178810	70.0589	70	10.4899
HeQ	ERR1620301	NODE_38_length_215697_cov_18.1574_fragment_1	NODE_38_length_215697_cov_18.1574	dormant	0.0473955	1.00917	0.36599	26114		40	7.60161	1	189283	39.9013	40	7.84061
HeQ	ERR1620301	NODE_40_length_208423_cov_29.0678_fragment_2	NODE_40_length_208423_cov_29.0678	dormant	0.816468	1.1372	8.45897	62477		70	10.9786	1	145646	61.656	62	9.70303
HeQ	ERR1620301	NODE_53_length_172659_cov_25.3959_fragment_1	NODE_53_length_172659_cov_25.3959	dormant	0.0691884	1.01932	1.07729	44828		60	14.7363	1	127531	55.7499	60	16.3619
HeQ	ERR1620301	NODE_101_length_117258_cov_5.69394_fragment_1	NODE_101_length_117258_cov_5.69394	dormant	0.0398511	1.01354	0.169671	39619		12	4.42284	1	77339	12.5348	12	4.08574
HeQ	ERR1620301	NODE_110_length_110377_cov_9.33795_fragment_2	NODE_110_length_110377_cov_9.33795	dormant	0.254574	1.05974	1.19859	28695		21	4.63501	1	81382	20.0639	20	4.78032
HeQ	ERR1620301	NODE_139_length_91729_cov_38.3131_fragment_1	NODE_139_length_91729_cov_38.3131	dormant	0.104797	0.982222	-1.44747	67146		80	14.3599	0.997796	24431	81.4171	82	13.2416
HeQ	ERR1620301	NODE_141_length_90513_cov_25.1913_fragment_1	NODE_141_length_90513_cov_25.1913	dormant	0.132439	0.95956	-2.2778	30413		52	15.3403	0.995134	59948	56.3251	54	18.8754
HeQ	ERR1620301	NODE_154_length_85593_cov_6.43355_fragment_1	NODE_154_length_85593_cov_6.43355	dormant	0.0524234	0.98313	-0.241192	19796		14	4.51674	0.992473	65646	14.2969	14	4.68345
HeQ	ERR1620301	NODE_159_length_84524_cov_4.29015_fragment_1	NODE_159_length_84524_cov_4.29015	dormant	0.0914412	0.967797	-0.306882	13440		9	3.26352	1	70784	9.52972	9	3.44611
HeQ	ERR1620301	NODE_199_length_66977_cov_294.689_fragment_1	NODE_199_length_66977_cov_294.689	dormant	5.69181	0.564044	-360.888	33289		466	42.5742	0.997867	33459	827.809	826	78.9163
HeQ	ERR1620301	NODE_266_length_49470_cov_4.21651_fragment_1	NODE_266_length_49470_cov_4.21651	dormant	0.289103	0.912846	-0.86289	36179		9	2.96313	0.995854	13141	9.90069	10	3.00614
HeQ	ERR1620301	NODE_271_length_48359_cov_8.33465_fragment_1	NODE_271_length_48359_cov_8.33465	dormant	0.260519	1.07754	1.38638	18346		19	5.53853	0.991878	29862	17.879	18	5.09551
HeQ	ERR1620301	NODE_324_length_38623_cov_178.774_fragment_1	NODE_324_length_38623_cov_178.774	dormant	2.85086	0.684106	-156	30890		344	52.6495	0.995176	7582	493.837	495	56.7158
HeQ	ERR1620301	NODE_339_length_36638_cov_7.76582_fragment_1	NODE_339_length_36638_cov_7.76582	dormant	0.0726804	1.02867	0.477616	16272		17	5.26387	0.990843	20215	16.657	15	7.65895
HeQ	ERR1620301	NODE_417_length_26718_cov_4.14154_fragment_1	NODE_417_length_26718_cov_4.14154	dormant	0.170682	0.947085	-0.492154	6871		9	2.60438	1	19547	9.30092	9	3.13782
HeQ	ERR1620301	NODE_786_length_10365_cov_4.7935_fragment_1	NODE_786_length_10365_cov_4.7935	not present	NA	NA	NA	3864		NA	NA	NA	10365	NA	NA	NA
HeQ	ERR1620302	NODE_1_length_1181442_cov_13.5505_fragment_1	NODE_1_length_1181442_cov_13.5505	dormant	0.789951	1.17935	5.31086	52683		35	6.93859	1	1128459	29.611	29	6.50032
HeQ	ERR1620302	NODE_3_length_604264_cov_16.1147_fragment_3	NODE_3_length_604264_cov_16.1147	dormant	0.464259	1.09122	3.207	50356		38	6.7911	1	553608	35.1565	35	7.02254
HeQ	ERR1620302	NODE_5_length_481262_cov_17.2864_fragment_1	NODE_5_length_481262_cov_17.2864	dormant	0.300141	1.05875	2.23	42015		40	7.54778	1	438947	37.9591	38	7.30998
HeQ	ERR1620302	NODE_9_length_354551_cov_8.87739_fragment_1	NODE_9_length_354551_cov_8.87739	dormant	0.255126	0.938443	-1.20672	9150		18	4.52819	1	345101	19.6034	19	4.92336
HeQ	ERR1620302	NODE_70_length_116788_cov_7.52145_fragment_4	NODE_70_length_116788_cov_7.52145	dormant	0.0208984	0.994312	-0.0945956	7292		16	4.51419	1	109196	16.6297	16	4.53868
HeQ	ERR1620302	NODE_105_length_95412_cov_7.89101_fragment_1	NODE_105_length_95412_cov_7.89101	dormant	0.151009	0.962468	-0.660679	26987		17	4.14154	1	68125	17.6032	17	4.59679
HeQ	ERR1620302	NODE_119_length_86026_cov_27.1767_fragment_2	NODE_119_length_86026_cov_27.1767	dormant	0.65267	1.24839	13.8732	19549		68	19.5386	1	66177	55.8535	51	22.8448
HeQ	ERR1620302	NODE_121_length_84339_cov_12.1351_fragment_1	NODE_121_length_84339_cov_12.1351	active	1.94383	2.19229	22.7718	28107		41	11.1915	1	55932	19.0992	15	12.216
HeQ	ERR1620302	NODE_137_length_79417_cov_9.64423_fragment_1	NODE_137_length_79417_cov_9.64423	dormant	0.0850832	0.978946	-0.450577	54365		21	4.92421	0.998271	24846	21.4006	21	5.64284
HeQ	ERR1620302	NODE_187_length_68818_cov_31.3026_fragment_1	NODE_187_length_68818_cov_31.3026	dormant	0.888979	1.3407	21.8711	8965		85	22.5194	1	59553	64.1938	60	26.5225
HeQ	ERR1620302	NODE_228_length_61932_cov_18.418_fragment_1	NODE_228_length_61932_cov_18.418	dormant	0.6992	1.15481	5.69786	37552		42	8.19383	1	24080	36.8047	37	8.10417
HeQ	ERR1620302	NODE_244_length_59044_cov_7.72917_fragment_1	NODE_244_length_59044_cov_7.72917	dormant	0.298811	1.0827	1.38485	10647		18	4.61618	1	48097	16.7451	17	4.65283
HeQ	ERR1620302	NODE_246_length_58616_cov_16.4828_fragment_1	NODE_246_length_58616_cov_16.4828	dormant	0.135846	1.0359	1.22189	30257		35	8.8307	1	28059	34.0401	33	9.1558
HeQ	ERR1620302	NODE_274_length_53246_cov_5.79607_fragment_1	NODE_274_length_53246_cov_5.79607	dormant	1.03877	1.39268	3.73643	45835		13	4.25142	0.996771	7259	9.51508	9	2.79317
HeQ	ERR1620302	NODE_288_length_51323_cov_4.59158_fragment_1	NODE_288_length_51323_cov_4.59158	dormant	1.10958	0.666669	-3.82133	15347		7	2.8882	1	35676	11.4641	11	3.92172
HeQ	ERR1620302	NODE_331_length_47255_cov_9.26125_fragment_2	NODE_331_length_47255_cov_9.26125	dormant	0.08091	0.980053	-0.405811	12029		20	4.69893	1	34926	20.345	20	5.3134
HeQ	ERR1620302	NODE_366_length_43403_cov_257.497_fragment_1	NODE_366_length_43403_cov_257.497	dormant	0.0328405	1.00935	5.13546	6910		523	156.542	1	36193	549.436	535	156.209
HeQ	ERR1620302	NODE_379_length_42534_cov_7.91271_fragment_1	NODE_379_length_42534_cov_7.91271	dormant	0.0624748	0.9835	-0.28848	12491		17	4.76847	1	29743	17.4833	17	4.46153
HeQ	ERR1620302	NODE_559_length_31657_cov_4.13762_fragment_1	NODE_559_length_31657_cov_4.13762	dormant	0.0589866	1.02003	0.180025	18184		9	3.10838	1	13173	8.98672	9	2.99447
HeQ	ERR1620302	NODE_622_length_29153_cov_9.63173_fragment_1	NODE_622_length_29153_cov_9.63173	dormant	0.111711	0.971631	-0.5928	7656		19	5.27938	1	21197	20.8964	21	5.33359
HeQ	ERR1620302	NODE_651_length_28514_cov_3.51586_fragment_2	NODE_651_length_28514_cov_3.51586	dormant	0.0761604	0.970597	-0.230816	13578		7	2.83729	0.9891	14784	7.85018	8	3.21242
HeQ	ERR1620302	NODE_716_length_26133_cov_6.61918_fragment_2	NODE_716_length_26133_cov_6.61918	dormant	0.797235	0.7932	-3.2861	10216		12	3.84066	1	15617	15.8902	16	4.38508
HeQ	ERR1620302	NODE_801_length_24059_cov_10.0579_fragment_1	NODE_801_length_24059_cov_10.0579	dormant	0.275476	0.890007	-2.33182	17147		18	4.77599	1	6612	21.1998	19	10.9769
HeQ	ERR1620302	NODE_1029_length_19404_cov_12.6101_fragment_1	NODE_1029_length_19404_cov_12.6101	dormant	0.450594	0.849664	-3.57621	6687		21	6.05005	0.992523	12417	23.7881	23	9.45398
HeQ	ERR1620302	NODE_1741_length_12315_cov_8.32382_fragment_1	NODE_1741_length_12315_cov_8.32382	not present	NA	NA	NA	6849		NA	NA	NA	12315	NA	NA	NA
HeQ	ERR1620303	NODE_1_length_534026_cov_8.42722_fragment_2	NODE_1_length_534026_cov_8.42722	dormant	0.131843	0.960709	-0.729043	8919		18	5.88515	1	524807	18.555	18	5.1496
HeQ	ERR1620303	NODE_7_length_284035_cov_18.5806_fragment_1	NODE_7_length_284035_cov_18.5806	dormant	0.108532	1.03656	1.47156	58573		42	13.6316	1	225162	40.2527	40	13.4857
HeQ	ERR1620303	NODE_16_length_246498_cov_21.4996_fragment_1	NODE_16_length_246498_cov_21.4996	dormant	0.215979	1.05472	2.52298	9435		47	11.3682	1	236763	46.1066	45	11.9868
HeQ	ERR1620303	NODE_23_length_216144_cov_33.4829_fragment_4	NODE_23_length_216144_cov_33.4829	dormant	0.38565	0.908183	-6.79619	24106		66	16.2215	1	191738	74.0187	73	18.9204
HeQ	ERR1620303	NODE_36_length_188840_cov_6.34994_fragment_1	NODE_36_length_188840_cov_6.34994	dormant	0.0347245	0.988918	-0.155184	18693		13	4.73021	1	169847	14.0039	14	4.19156
HeQ	ERR1620303	NODE_39_length_179206_cov_20.4709_fragment_3	NODE_39_length_179206_cov_20.4709	dormant	0.181362	1.04598	2.0483	24869		46	11.0903	1	154037	44.5471	44	11.494
HeQ	ERR1620303	NODE_64_length_142522_cov_25.3721_fragment_2	NODE_64_length_142522_cov_25.3721	dormant	0.277577	0.922145	-4.27247	11087		49	17.3568	1	131135	54.8773	54	13.1367
HeQ	ERR1620303	NODE_66_length_140172_cov_5.14631_fragment_2	NODE_66_length_140172_cov_5.14631	dormant	0.167753	1.06118	0.683039	23113		12	4.07608	1	116759	11.1653	11	4.06732
HeQ	ERR1620303	NODE_67_length_139548_cov_19.7521_fragment_4	NODE_67_length_139548_cov_19.7521	dormant	0.0438051	0.986795	-0.570387	35151		43	11.6425	1	104097	43.1962	44	14.267
HeQ	ERR1620303	NODE_91_length_117543_cov_32.3002_fragment_2	NODE_91_length_117543_cov_32.3002	dormant	1.38578	1.40624	23.3643	66718		80	18.6832	1	50525	57.514	56	14.8142
HeQ	ERR1620303	NODE_93_length_115769_cov_5.52818_fragment_1	NODE_93_length_115769_cov_5.52818	dormant	0.320508	1.11874	1.42292	11397		13	4.56675	1	104072	11.9834	12	4.30865
HeQ	ERR1620303	NODE_96_length_114107_cov_29.2505_fragment_2	NODE_96_length_114107_cov_29.2505	dormant	0.0743448	0.983834	-1.03711	21655		64	13.6122	1	92152	64.1526	64	14.2797
HeQ	ERR1620303	NODE_112_length_100252_cov_25.9277_fragment_1	NODE_112_length_100252_cov_25.9277	dormant	0.445811	0.867503	-7.67956	10909		50	15.4211	1	89043	57.9602	58	18.8591
HeQ	ERR1620303	NODE_128_length_89574_cov_21.7643_fragment_1	NODE_128_length_89574_cov_21.7643	dormant	0.159062	1.04138	1.91197	30606		48	11.0075	0.995132	58817	46.2022	45	12.9541
HeQ	ERR1620303	NODE_219_length_60617_cov_4.87637_fragment_1	NODE_219_length_60617_cov_4.87637	dormant	0.0114568	0.99633	-0.0392128	7237		10	3.46595	1	53080	10.6834	11	3.37883
HeQ	ERR1620303	NODE_256_length_53946_cov_16.7598_fragment_1	NODE_256_length_53946_cov_16.7598	dormant	0.0409495	0.985067	-0.552072	11903		34	13.5379	1	41743	36.9687	37	13.4253
HeQ	ERR1620303	NODE_276_length_49165_cov_6.48742_fragment_1	NODE_276_length_49165_cov_6.48742	dormant	0.552116	1.17511	2.21412	33207		15	3.96529	1	15658	12.6444	13	4.05471
HeQ	ERR1620303	NODE_286_length_48374_cov_6.86105_fragment_1	NODE_286_length_48374_cov_6.86105	dormant	0.0709772	0.9798	-0.305079	6398		15	4.21198	1	41676	15.103	15	4.38287
HeQ	ERR1620303	NODE_343_length_42640_cov_22.3249_fragment_1	NODE_343_length_42640_cov_22.3249	dormant	0.465937	1.13698	6.12148	24809		49	13.8881	0.994034	17679	44.6895	43	12.3424
HeQ	ERR1620303	NODE_376_length_39581_cov_31.675_fragment_1	NODE_376_length_39581_cov_31.675	dormant	0.124811	0.966668	-2.31557	14168		66	17.22	0.995836	25113	69.4692	68	19.7958
HeQ	ERR1620303	NODE_379_length_38762_cov_6.79603_fragment_1	NODE_379_length_38762_cov_6.79603	dormant	0.333674	1.12417	1.7577	15406		16	5.3938	1	23056	14.156	13	5.13854
HeQ	ERR1620303	NODE_407_length_36235_cov_37.6679_fragment_1	NODE_407_length_36235_cov_37.6679	dormant	0.555405	0.856828	-12.3843	10684		74	16.0191	1	25251	86.4997	83	27.1619
HeQ	ERR1620303	NODE_482_length_30388_cov_3.10932_fragment_1	NODE_482_length_30388_cov_3.10932	dormant	0.00541894	1.00189	0.0129292	22988		7	2.53741	0.995432	7205	6.82346	7	2.22413
HeQ	ERR1620303	NODE_1226_length_12546_cov_2.9699_fragment_1	NODE_1226_length_12546_cov_2.9699	dormant	0.221432	0.919334	-0.550496	7042		6	2.45011	0.978841	5353	6.8244	7	2.52153
HeQ	ERR1620303	NODE_1448_length_10698_cov_3.73165_fragment_1	NODE_1448_length_10698_cov_3.73165	not present	NA	NA	NA	5537		NA	NA	NA	10698	NA	NA	NA
HeQ	ERR1620305	NODE_3_length_354705_cov_7.12413_fragment_2	NODE_3_length_354705_cov_7.12413	dormant	0.158858	1.04423	0.693427	14675		16	4.42179	1	339730	15.6793	15	4.30763
HeQ	ERR1620305	NODE_4_length_343723_cov_96.6556_fragment_1	NODE_4_length_343723_cov_96.6556	dormant	1.07612	0.876655	-26.155	36186		184	22.9516	1	307237	212.048	213	25.5866
HeQ	ERR1620305	NODE_24_length_187359_cov_15.8301_fragment_3	NODE_24_length_187359_cov_15.8301	dormant	0.54015	0.899109	-3.50656	10501		31	5.80896	1	163459	34.756	35	7.10939
HeQ	ERR1620305	NODE_24_length_187359_cov_15.8301_fragment_4	NODE_24_length_187359_cov_15.8301	dormant	0.0762642	0.984514	-0.538237	13099		34	7.00529	1	163459	34.756	35	7.10939
HeQ	ERR1620305	NODE_31_length_171432_cov_195.548_fragment_2	NODE_31_length_171432_cov_195.548	dormant	0.0962047	1.01784	7.54375	54097		420	85.9153	1	117035	422.947	415	70.1137
HeQ	ERR1620305	NODE_53_length_127028_cov_7.9132_fragment_1	NODE_53_length_127028_cov_7.9132	dormant	0.0302832	0.989275	-0.184935	33107		16	6.11156	1	93621	17.2435	17	6.10217
HeQ	ERR1620305	NODE_56_length_114539_cov_83.0107_fragment_1	NODE_56_length_114539_cov_83.0107	dormant	7.53637	0.221541	-156.244	14706		45	7.11087	1	99533	200.71	202	28.4441
HeQ	ERR1620305	NODE_68_length_105122_cov_8.24927_fragment_1	NODE_68_length_105122_cov_8.24927	dormant	0.310537	1.1111	1.84048	71635		18	6.23063	1	33187	16.5659	16	5.60644
HeQ	ERR1620305	NODE_72_length_102334_cov_15.7196_fragment_2	NODE_72_length_102334_cov_15.7196	dormant	0.424496	0.919041	-2.82009	5447		32	6.11071	1	96587	34.8337	34	7.13641
HeQ	ERR1620305	NODE_76_length_99903_cov_77.673_fragment_1	NODE_76_length_99903_cov_77.673	active	3.51949	2.8655	60.733	90875		94	23.3344	0.998812	8836	32.5559	33	7.14545
HeQ	ERR1620305	NODE_107_length_82399_cov_7.96477_fragment_2	NODE_107_length_82399_cov_7.96477	dormant	0.225564	1.07811	1.31587	26511		18	5.73009	1	55588	16.8469	16	5.93549
HeQ	ERR1620305	NODE_111_length_80924_cov_8.26934_fragment_1	NODE_111_length_80924_cov_8.26934	dormant	0.470791	1.15308	2.55454	31189		19	5.7778	0.995223	49584	16.6871	16	5.04985
HeQ	ERR1620305	NODE_116_length_78822_cov_9.56685_fragment_1	NODE_116_length_78822_cov_9.56685	dormant	0.256372	0.936936	-1.33945	5863		20	5.41301	0.986014	72741	21.2396	21	5.02924
HeQ	ERR1620305	NODE_125_length_74349_cov_5.12568_fragment_1	NODE_125_length_74349_cov_5.12568	dormant	1.01115	1.39237	3.73819	34785		13	3.87128	1	39264	9.52712	9	3.51399
HeQ	ERR1620305	NODE_148_length_66244_cov_10.3104_fragment_1	NODE_148_length_66244_cov_10.3104	active	2.01508	2.21513	15.1152	44498		29	9.94082	0.998449	21515	12.4391	12	3.70292
HeQ	ERR1620305	NODE_153_length_64493_cov_15.5959_fragment_1	NODE_153_length_64493_cov_15.5959	dormant	0.278227	1.05784	1.98232	6542		36	7.19401	0.977071	57801	34.2739	34	7.05494
HeQ	ERR1620305	NODE_169_length_58511_cov_4.60507_fragment_1	NODE_169_length_58511_cov_4.60507	dormant	0.0547648	1.01944	0.191455	35712		10	3.702	0.995856	22647	9.84819	10	3.27697
HeQ	ERR1620305	NODE_227_length_43983_cov_17.2055_fragment_1	NODE_227_length_43983_cov_17.2055	not present	NA	NA	NA	26696		NA	NA	NA	43983	NA	NA	NA
HeQ	ERR1620306	NODE_2_length_584856_cov_62.7221_fragment_11	NODE_2_length_584856_cov_62.7221	dormant	0.538145	1.12025	16.395	34600		153	30.8833	1	549956	136.339	133	30.0423
HeQ	ERR1620306	NODE_9_length_422134_cov_15.3112_fragment_3	NODE_9_length_422134_cov_15.3112	dormant	0.488233	1.10223	3.40924	13538		36	6.68615	1	408296	33.3486	33	7.26738
HeQ	ERR1620306	NODE_49_length_197119_cov_7.34693_fragment_3	NODE_49_length_197119_cov_7.34693	dormant	0.178178	1.05396	0.866855	36957		17	4.79134	1	159862	16.0644	16	4.93776
HeQ	ERR1620306	NODE_54_length_177972_cov_17.0024_fragment_1	NODE_54_length_177972_cov_17.0024	dormant	0.591175	1.1763	6.39012	10206		42	7.72936	1	167466	36.2452	34	13.1884
HeQ	ERR1620306	NODE_71_length_155736_cov_5.9224_fragment_1	NODE_71_length_155736_cov_5.9224	dormant	0.58422	1.21193	2.57367	45395		14	4.57248	1	110041	12.1437	12	4.23153
HeQ	ERR1620306	NODE_77_length_148865_cov_115.584_fragment_2	NODE_77_length_148865_cov_115.584	dormant	0.201264	1.04457	11.1221	29935		249	63.3922	1	118630	249.537	247	45.7061
HeQ	ERR1620306	NODE_81_length_145322_cov_4.97165_fragment_1	NODE_81_length_145322_cov_4.97165	dormant	0.337851	1.12536	1.35724	6891		12	4.25432	1	138131	10.8266	11	3.76535
HeQ	ERR1620306	NODE_87_length_136445_cov_68.0427_fragment_2	NODE_87_length_136445_cov_68.0427	dormant	0.64297	0.880323	-18.5023	41608		135	25.9647	1	94537	154.602	152	31.3366
HeQ	ERR1620306	NODE_91_length_131347_cov_7.97704_fragment_1	NODE_91_length_131347_cov_7.97704	dormant	0.58769	1.17447	2.92035	36177		20	5.06051	1	94870	16.7389	17	4.87619
HeQ	ERR1620306	NODE_120_length_108260_cov_4.5001_fragment_1	NODE_120_length_108260_cov_4.5001	dormant	0.414418	1.15309	1.43263	37927		11	3.5567	1	70033	9.35829	9	3.35425
HeQ	ERR1620306	NODE_150_length_94233_cov_6.622_fragment_1	NODE_150_length_94233_cov_6.622	dormant	0.847506	0.768536	-3.48937	12043		11	3.84332	1	81890	15.0752	15	4.37401
HeQ	ERR1620306	NODE_171_length_84731_cov_6.17547_fragment_1	NODE_171_length_84731_cov_6.17547	dormant	0.535658	1.20232	2.41377	54915		14	5.09324	0.999927	29520	11.9302	12	3.83017
HeQ	ERR1620306	NODE_192_length_75433_cov_6.07198_fragment_2	NODE_192_length_75433_cov_6.07198	dormant	0.157391	1.04815	0.620398	34969		13	3.9723	1	40164	12.8858	13	3.91098
HeQ	ERR1620306	NODE_247_length_60894_cov_4.91916_fragment_1	NODE_247_length_60894_cov_4.91916	dormant	0.547796	1.19999	1.88356	44376		11	3.71537	0.999459	16242	9.4183	9	3.13714
HeQ	ERR1620306	NODE_314_length_47507_cov_8.0482_fragment_1	NODE_314_length_47507_cov_8.0482	dormant	0.574815	0.845428	-2.88583	21666		16	4.75834	0.993169	25689	18.6698	18	5.26955
HeQ	ERR1620306	NODE_375_length_38429_cov_10.2926_fragment_1	NODE_375_length_38429_cov_10.2926	dormant	0.110581	1.03114	0.688725	25987		22	6.21242	1	12142	22.1193	22	6.244
HeQ	ERR1620306	NODE_432_length_32284_cov_8.14251_fragment_2	NODE_432_length_32284_cov_8.14251	dormant	0.0546537	0.983955	-0.2908	12793		18	5.19095	1	19191	18.1236	18	5.44752
HeQ	ERR1620306	NODE_601_length_19655_cov_6.2126_fragment_1	NODE_601_length_19655_cov_6.2126	dormant	0.360469	0.878862	-1.78422	12606		13	4.20164	1	6749	14.7288	14	5.59872
HeQ	ERR1620306	NODE_605_length_19555_cov_232.266_fragment_1	NODE_605_length_19555_cov_232.266	not present	NA	NA	NA	4748		NA	NA	NA	19555	NA	NA	NA
HeQ	ERR1620307	NODE_2_length_714748_cov_29.1419_fragment_6	NODE_2_length_714748_cov_29.1419	dormant	0.726854	0.85397	-9.30698	6810		53	11.7283	1	707638	63.7333	63	13.7969
HeQ	ERR1620307	NODE_19_length_282891_cov_33.0965_fragment_3	NODE_19_length_282891_cov_33.0965	dormant	0.527253	0.900346	-7.42587	67617		67	14.2611	1	214974	74.5168	74	13.9048
HeQ	ERR1620307	NODE_32_length_231871_cov_5.86379_fragment_2	NODE_32_length_231871_cov_5.86379	dormant	0.029997	0.989362	-0.136354	87021		12	4.03088	1	144550	12.8174	12	5.00767
HeQ	ERR1620307	NODE_117_length_112724_cov_56.9218_fragment_1	NODE_117_length_112724_cov_56.9218	dormant	1.28941	0.703284	-38.4602	19822		91	29.0312	0.994804	92705	129.62	130	30.6038
HeQ	ERR1620307	NODE_130_length_103838_cov_24.7126_fragment_1	NODE_130_length_103838_cov_24.7126	dormant	0.840088	1.16762	8.25016	62040		57	9.77671	1	41498	49.2184	49	9.86427
HeQ	ERR1620307	NODE_136_length_100517_cov_14.8211_fragment_1	NODE_136_length_100517_cov_14.8211	dormant	0.547143	1.25958	7.93961	17025		35	18.9528	0.991307	83340	30.5863	30	7.86976
HeQ	ERR1620307	NODE_152_length_96665_cov_20.2189_fragment_1	NODE_152_length_96665_cov_20.2189	dormant	0.492956	0.900601	-4.55621	27844		41	8.43705	0.994685	51007	45.8376	46	9.98343
HeQ	ERR1620307	NODE_152_length_96665_cov_20.2189_fragment_2	NODE_152_length_96665_cov_20.2189	dormant	0.939777	0.823795	-8.07681	17662		38	6.93239	1	51007	45.8376	46	9.98343
HeQ	ERR1620307	NODE_155_length_95658_cov_15.4678_fragment_1	NODE_155_length_95658_cov_15.4678	dormant	0.580324	0.879168	-4.29119	39185		31	6.93841	1	56173	35.5138	35	7.82401
HeQ	ERR1620307	NODE_158_length_94605_cov_68.4949_fragment_1	NODE_158_length_94605_cov_68.4949	dormant	0.196327	0.951197	-7.37358	17179		143	32.8422	1	77126	151.089	153	41.7439
HeQ	ERR1620307	NODE_166_length_91097_cov_5.68679_fragment_1	NODE_166_length_91097_cov_5.68679	dormant	0.544596	0.836959	-2.1162	21594		11	3.90284	0.997916	69248	12.9796	13	3.86872
HeQ	ERR1620307	NODE_171_length_89781_cov_52.2507_fragment_1	NODE_171_length_89781_cov_52.2507	dormant	0.175375	0.946967	-6.26076	41521		112	28.141	1	47960	118.055	117	41.9162
HeQ	ERR1620307	NODE_177_length_86956_cov_5.74308_fragment_1	NODE_177_length_86956_cov_5.74308	dormant	1.41937	1.60394	6.10234	36177		16	4.96555	1	50479	10.1043	10	3.50879
HeQ	ERR1620307	NODE_182_length_84929_cov_8.56386_fragment_1	NODE_182_length_84929_cov_8.56386	dormant	2.63287	0.360596	-15.25	27396		8	3.08231	1	57233	23.8504	24	7.58934
HeQ	ERR1620307	NODE_212_length_78517_cov_17.1807_fragment_1	NODE_212_length_78517_cov_17.1807	dormant	0.68014	0.863466	-5.54162	61140		35	8.12091	1	17077	40.5877	41	8.17452
HeQ	ERR1620307	NODE_230_length_73800_cov_15.3924_fragment_2	NODE_230_length_73800_cov_15.3924	dormant	0.329095	0.884698	-3.76933	3967		27	13.666	1	69533	32.6909	33	8.69556
HeQ	ERR1620307	NODE_277_length_64110_cov_5.47987_fragment_1	NODE_277_length_64110_cov_5.47987	dormant	0.300668	0.906537	-1.20106	46538		11	3.8901	1	17272	12.8507	13	4.09652
HeQ	ERR1620307	NODE_298_length_60729_cov_47.589_fragment_1	NODE_298_length_60729_cov_47.589	dormant	3.1226	0.242074	-135.336	32865		31	43.2329	1	27564	178.561	180	43.4486
HeQ	ERR1620307	NODE_338_length_54302_cov_6.35093_fragment_1	NODE_338_length_54302_cov_6.35093	dormant	0.11198	0.969809	-0.422337	9915		13	3.58816	1	44087	13.989	14	3.9464
HeQ	ERR1620307	NODE_405_length_46522_cov_9.39376_fragment_1	NODE_405_length_46522_cov_9.39376	dormant	0.244531	1.06486	1.27947	34657		21	5.52335	1	11565	19.7271	19	4.92418
HeQ	ERR1620307	NODE_416_length_45634_cov_41.6438_fragment_2	NODE_416_length_45634_cov_41.6438	dormant	0.470576	0.870001	-11.9659	7016		80	26.2186	1	38318	92.0458	91	24.6123
HeQ	ERR1620307	NODE_731_length_25775_cov_34.849_fragment_1	NODE_731_length_25775_cov_34.849	dormant	0.103227	0.983558	-1.26153	4864		75	11.5272	1	20611	76.7286	76	12.8774
HeQ	ERR1620307	NODE_808_length_22852_cov_5.39979_fragment_1	NODE_808_length_22852_cov_5.39979	dormant	0.10676	0.96683	-0.395177	7843		11	3.52037	0.994262	14754	11.9135	12	3.87428
HeQ	ERR1620307	NODE_1173_length_14677_cov_15.6329_fragment_1	NODE_1173_length_14677_cov_15.6329	not present	NA	NA	NA	11548		NA	NA	NA	14677	NA	NA	NA
HeQ	ERR1620308	NODE_2_length_711288_cov_12.1899_fragment_3	NODE_2_length_711288_cov_12.1899	dormant	0.262263	1.06874	1.81757	53289		28	6.88402	1	657699	26.4398	26	6.97635
HeQ	ERR1620308	NODE_3_length_551608_cov_10.1305_fragment_5	NODE_3_length_551608_cov_10.1305	dormant	1.65061	1.49136	10.4374	38352		32	6.78294	1	479034	21.2417	21	5.82771
HeQ	ERR1620308	NODE_3_length_551608_cov_10.1305_fragment_2	NODE_3_length_551608_cov_10.1305	dormant	0.242582	0.934715	-1.38678	33922		20	5.60359	1	479034	21.2417	21	5.82771
HeQ	ERR1620308	NODE_34_length_211292_cov_22.0848_fragment_1	NODE_34_length_211292_cov_22.0848	dormant	0.0229826	1.00482	0.228793	50356		47	9.47826	1	160636	47.4702	47	10.4101
HeQ	ERR1620308	NODE_42_length_196877_cov_20.0311_fragment_3	NODE_42_length_196877_cov_20.0311	dormant	0.324508	0.921143	-3.45072	22873		40	9.65776	1	173704	43.7592	43	11.5273
HeQ	ERR1620308	NODE_43_length_194706_cov_12.7776_fragment_2	NODE_43_length_194706_cov_12.7776	dormant	0.170477	1.06065	1.64068	31437		27	11.5028	0.997074	162969	27.0512	27	7.2753
HeQ	ERR1620308	NODE_57_length_174969_cov_6.33598_fragment_1	NODE_57_length_174969_cov_6.33598	dormant	0.0830516	0.975116	-0.353056	154441		14	4.10858	0.999968	20228	14.1884	14	4.3889
HeQ	ERR1620308	NODE_58_length_173474_cov_11.1401_fragment_1	NODE_58_length_173474_cov_11.1401	dormant	0.222803	0.943497	-1.38373	30038		23	6.09874	1	143136	24.4893	24	6.32039
HeQ	ERR1620308	NODE_76_length_160612_cov_18.1897_fragment_1	NODE_76_length_160612_cov_18.1897	dormant	0.0198206	0.991171	-0.347717	47153		37	23.2996	0.998537	113228	39.3819	39	8.52386
HeQ	ERR1620308	NODE_113_length_130784_cov_8.47129_fragment_1	NODE_113_length_130784_cov_8.47129	dormant	0.84718	0.79176	-4.18805	48845		15	4.84898	0.99695	81787	20.1117	20	5.0363
HeQ	ERR1620308	NODE_131_length_119740_cov_7.62003_fragment_1	NODE_131_length_119740_cov_7.62003	dormant	0.250328	0.932606	-1.17937	87641		16	4.70912	1	31799	17.4997	17	4.71351
HeQ	ERR1620308	NODE_136_length_118670_cov_7.8523_fragment_1	NODE_136_length_118670_cov_7.8523	dormant	0.115995	1.03308	0.561102	30914		17	4.75476	1	87456	16.9632	17	4.91844
HeQ	ERR1620308	NODE_138_length_118381_cov_29.4198_fragment_1	NODE_138_length_118381_cov_29.4198	dormant	0.062544	1.01314	0.838741	59628		64	13.6166	0.999229	58499	63.8219	63	13.201
HeQ	ERR1620308	NODE_139_length_117494_cov_21.4691_fragment_1	NODE_139_length_117494_cov_21.4691	dormant	0.266501	0.946409	-2.56252	34374		45	9.39756	0.997498	82906	47.8164	48	9.82841
HeQ	ERR1620308	NODE_157_length_105215_cov_6.75691_fragment_2	NODE_157_length_105215_cov_6.75691	dormant	0.21534	1.06876	0.998591	14843		15	4.83321	0.989894	90222	14.5222	14	4.43271
HeQ	ERR1620308	NODE_158_length_105152_cov_12.8783_fragment_2	NODE_158_length_105152_cov_12.8783	dormant	0.242285	1.06642	1.81118	44879		29	7.85287	0.999799	59973	27.2691	27	7.07786
HeQ	ERR1620308	NODE_160_length_103602_cov_6.83354_fragment_1	NODE_160_length_103602_cov_6.83354	dormant	0.23002	1.07008	1.02997	18805		15	4.79557	0.992077	84646	14.6973	14	4.13557
HeQ	ERR1620308	NODE_170_length_101337_cov_6.13128_fragment_1	NODE_170_length_101337_cov_6.13128	dormant	0.312848	0.907512	-1.24685	11593		12	3.82626	1	89444	13.4813	13	4.13862
HeQ	ERR1620308	NODE_180_length_97681_cov_5.94717_fragment_1	NODE_180_length_97681_cov_5.94717	dormant	0.131024	0.960572	-0.497355	22239		12	3.64825	1	75142	12.6144	12	3.93801
HeQ	ERR1620308	NODE_184_length_96905_cov_17.7454_fragment_1	NODE_184_length_96905_cov_17.7454	dormant	0.170217	0.964383	-1.41462	52655		38	8.26788	1	43950	39.718	40	8.3533
HeQ	ERR1620308	NODE_185_length_96203_cov_15.7398_fragment_1	NODE_185_length_96203_cov_15.7398	dormant	0.0346086	0.986609	-0.448461	39033		31	13.0007	1	56870	33.4907	32	12.9153
HeQ	ERR1620308	NODE_200_length_89035_cov_57.1207_fragment_2	NODE_200_length_89035_cov_57.1207	dormant	0.234838	0.945321	-6.68762	24930		113	26.2813	0.993983	63955	122.307	120	30.5161
HeQ	ERR1620308	NODE_218_length_80883_cov_102.186_fragment_1	NODE_218_length_80883_cov_102.186	dormant	0.248079	0.958617	-9.36717	43996		215	37.4083	1	36587	226.355	223	38.1061
HeQ	ERR1620308	NODE_231_length_78396_cov_28.5019_fragment_2	NODE_231_length_78396_cov_28.5019	dormant	0.17014	1.0411	2.5258	30805		62	16.0688	0.998799	47328	61.4619	61	13.5117
HeQ	ERR1620308	NODE_251_length_71924_cov_11.4639_fragment_1	NODE_251_length_71924_cov_11.4639	dormant	0.17568	1.04864	1.17341	50731		25	6.80427	1	20893	24.126	23	6.55179
HeQ	ERR1620308	NODE_257_length_71295_cov_7.9757_fragment_1	NODE_257_length_71295_cov_7.9757	dormant	1.11306	1.42341	5.55094	52436		18	5.81615	1	18559	13.1102	13	3.98935
HeQ	ERR1620308	NODE_370_length_53406_cov_4.58616_fragment_1	NODE_370_length_53406_cov_4.58616	dormant	0.736726	1.29075	2.7572	7884		12	3.97783	0.987189	45321	9.48313	9	3.49135
HeQ	ERR1620308	NODE_417_length_46505_cov_11.8184_fragment_1	NODE_417_length_46505_cov_11.8184	dormant	0.389865	1.17185	3.9842	24957		26	11.316	1	21248	23.1848	23	8.99004
HeQ	ERR1620308	NODE_445_length_44118_cov_19.8_fragment_1	NODE_445_length_44118_cov_19.8	dormant	0.0310144	0.992743	-0.316215	33938		43	9.89748	1	9880	43.5737	44	10.4855
HeQ	ERR1620308	NODE_496_length_38604_cov_21.5836_fragment_1	NODE_496_length_38604_cov_21.5836	dormant	0.0245261	0.995122	-0.231718	16369		47	9.23692	1	21935	47.5047	48	9.65411
HeQ	ERR1620308	NODE_558_length_33801_cov_16.8425_fragment_1	NODE_558_length_33801_cov_16.8425	dormant	0.476857	1.18401	5.94351	7014		37	13.0931	0.978614	26637	32.3004	31	11.8013
HeQ	ERR1620308	NODE_614_length_29973_cov_4.23163_fragment_1	NODE_614_length_29973_cov_4.23163	dormant	0.193991	1.07332	0.617369	20375		9	3.05534	1	9298	8.42052	8	3.3047
HeQ	ERR1620308	NODE_1028_length_14313_cov_3.41317_fragment_1	NODE_1028_length_14313_cov_3.41317	not present	NA	NA	NA	7006		NA	NA	NA	14313	NA	NA	NA
HeQ	ERR1620309	NODE_2_length_493181_cov_176.911_fragment_2	NODE_2_length_493181_cov_176.911	dormant	1.07069	0.903986	-37.7294	54668		355	29.777	1	438213	392.955	394	39.9604
HeQ	ERR1620309	NODE_36_length_151771_cov_227.132_fragment_2	NODE_36_length_151771_cov_227.132	dormant	0.386664	1.05639	27.804	13052		515	92.5346	1	138419	493.023	492	42.1743
HeQ	ERR1620309	NODE_44_length_138798_cov_202.612_fragment_1	NODE_44_length_138798_cov_202.612	dormant	0.341188	0.971849	-12.6061	10846		439	38.5817	1	127652	447.81	448	35.2378
HeQ	ERR1620309	NODE_59_length_125604_cov_6.61546_fragment_1	NODE_59_length_125604_cov_6.61546	dormant	0.069542	1.01837	0.266013	4467		15	3.47085	1	120837	14.4806	14	4.14942
HeQ	ERR1620309	NODE_64_length_122077_cov_4.95626_fragment_2	NODE_64_length_122077_cov_4.95626	dormant	0.175742	1.06222	0.661891	38602		11	3.7678	1	83175	10.638	10	3.76475
HeQ	ERR1620309	NODE_88_length_108515_cov_6.0055_fragment_1	NODE_88_length_108515_cov_6.0055	dormant	0.284029	1.09585	1.22183	31166		14	4.33845	1	77049	12.7468	12	4.26479
HeQ	ERR1620309	NODE_94_length_104658_cov_8.10137_fragment_1	NODE_94_length_104658_cov_8.10137	dormant	0.350864	1.13986	2.35355	28640		18	8.48245	1	75718	16.828	17	4.24729
HeQ	ERR1620309	NODE_106_length_95301_cov_3.83972_fragment_1	NODE_106_length_95301_cov_3.83972	dormant	0.102615	0.963483	-0.314288	43410		8	3.15973	1	51591	8.60662	8	2.96272
HeQ	ERR1620309	NODE_175_length_73306_cov_5.48731_fragment_1	NODE_175_length_73306_cov_5.48731	dormant	0.210933	0.926265	-0.86203	6197		11	3.68204	0.975795	66959	11.6909	11	4.45482
HeQ	ERR1620309	NODE_183_length_71084_cov_6.61281_fragment_1	NODE_183_length_71084_cov_6.61281	dormant	0.99426	1.39643	4.26969	62080		15	4.17279	1	8704	10.7703	10	4.41255
HeQ	ERR1620309	NODE_192_length_68125_cov_6.89835_fragment_1	NODE_192_length_68125_cov_6.89835	dormant	0.135199	0.96224	-0.590575	42605		15	4.30034	1	25220	15.6404	15	4.435
HeQ	ERR1620309	NODE_230_length_60966_cov_5.536_fragment_1	NODE_230_length_60966_cov_5.536	dormant	0.258711	1.08182	0.957312	33493		13	3.69738	1	27173	11.7	12	3.70325
HeQ	ERR1620309	NODE_231_length_60853_cov_6.19502_fragment_1	NODE_231_length_60853_cov_6.19502	dormant	0.0319448	1.01007	0.135576	30273		13	4.0384	1	30280	13.4689	13	4.44021
HeQ	ERR1620309	NODE_232_length_60712_cov_4.7386_fragment_1	NODE_232_length_60712_cov_4.7386	dormant	0.0287374	0.990831	-0.0946716	37310		10	3.11384	1	23102	10.3253	10	3.4655
HeQ	ERR1620309	NODE_236_length_60567_cov_11.147_fragment_1	NODE_236_length_60567_cov_11.147	dormant	0.217464	1.0538	1.22741	40249		24	5.64832	1	20018	22.8129	23	5.64005
HeQ	ERR1620309	NODE_262_length_57000_cov_3.95815_fragment_1	NODE_262_length_57000_cov_3.95815	dormant	0.0692272	1.02545	0.219998	12507		9	3.31999	1	44193	8.64352	9	3.02919
HeQ	ERR1620309	NODE_267_length_56153_cov_3.14318_fragment_2	NODE_267_length_56153_cov_3.14318	dormant	0.0643285	0.975547	-0.169935	24489		7	2.53274	0.999428	31364	6.9493	7	2.74628
HeQ	ERR1620309	NODE_273_length_55548_cov_45.9142_fragment_1	NODE_273_length_55548_cov_45.9142	dormant	0.484584	0.887878	-11.8208	40042		93	11.3454	1	15206	105.428	100	32.5788
HeQ	ERR1620309	NODE_275_length_54880_cov_3.39734_fragment_2	NODE_275_length_54880_cov_3.39734	dormant	0.405257	1.15954	1.13274	17611		8	2.79783	1	36969	7.09989	7	2.79242
HeQ	ERR1620309	NODE_278_length_54530_cov_26.8135_fragment_1	NODE_278_length_54530_cov_26.8135	dormant	1.47212	0.566894	-29.8602	38272		39	6.52129	1	15958	68.9442	74	27.9345
HeQ	ERR1620309	NODE_305_length_51298_cov_3.39471_fragment_2	NODE_305_length_51298_cov_3.39471	dormant	0.0424596	1.01674	0.124844	5555		7	3.03733	1	45443	7.45769	7	2.83995
HeQ	ERR1620309	NODE_354_length_47008_cov_4.77569_fragment_3	NODE_354_length_47008_cov_4.77569	dormant	0.785032	1.33799	3.42786	6941		13	5.07315	1	39767	10.1418	10	3.52082
HeQ	ERR1620309	NODE_360_length_46648_cov_5.04466_fragment_1	NODE_360_length_46648_cov_5.04466	dormant	0.0057409	0.997873	-0.0241402	9563		10	4.87909	0.989334	36887	11.3506	11	3.39964
HeQ	ERR1620309	NODE_380_length_45152_cov_4.5731_fragment_1	NODE_380_length_45152_cov_4.5731	dormant	0.535492	0.850254	-1.74485	41596		10	3.3702	1	3256	11.652	12	3.14263
HeQ	ERR1620309	NODE_540_length_34352_cov_4.91393_fragment_1	NODE_540_length_34352_cov_4.91393	dormant	0.482734	0.860468	-1.64823	24471		10	3.36681	0.99951	9581	11.8125	12	3.46126
HeQ	ERR1620309	NODE_549_length_33815_cov_6.16256_fragment_1	NODE_549_length_33815_cov_6.16256	dormant	0.126641	1.04089	0.541015	18028		13	4.30242	1	15487	13.2305	13	4.24141
HeQ	ERR1620309	NODE_634_length_30059_cov_6.2647_fragment_1	NODE_634_length_30059_cov_6.2647	dormant	0.161431	1.05721	0.74504	18272		13	5.16179	1	11487	13.0222	13	3.99457
HeQ	ERR1620309	NODE_642_length_29834_cov_7.73965_fragment_1	NODE_642_length_29834_cov_7.73965	dormant	0.482292	1.13431	2.14989	15144		18	4.13653	0.998415	14414	16.0065	15	4.75716
HeQ	ERR1620309	NODE_1663_length_10752_cov_8.28017_fragment_1	NODE_1663_length_10752_cov_8.28017	not present	NA	NA	NA	6849		NA	NA	NA	10752	NA	NA	NA
HeQ	ERR1620310	NODE_15_length_182420_cov_19.9714_fragment_2	NODE_15_length_182420_cov_19.9714	dormant	0.655651	1.12436	5.23306	52790		47	8.41677	1	129330	42.0793	42	7.52104
HeQ	ERR1620310	NODE_26_length_153657_cov_8.51116_fragment_2	NODE_26_length_153657_cov_8.51116	dormant	0.0113811	0.997121	-0.0515357	28183		18	4.53946	0.997445	125246	17.9017	18	4.51691
HeQ	ERR1620310	NODE_52_length_112645_cov_14.5654_fragment_1	NODE_52_length_112645_cov_14.5654	dormant	0.434941	1.09352	2.89326	48064		34	6.6247	1	64281	30.9385	31	6.67933
HeQ	ERR1620310	NODE_75_length_96111_cov_15.7261_fragment_1	NODE_75_length_96111_cov_15.7261	dormant	0.360728	1.09702	3.25084	38814		37	9.23312	1	56997	33.5084	33	8.78509
HeQ	ERR1620310	NODE_118_length_80883_cov_72.8844_fragment_1	NODE_118_length_80883_cov_72.8844	dormant	0.370813	0.954591	-7.48711	43996		157	20.3242	1	36587	164.882	165	20.057
HeQ	ERR1620310	NODE_155_length_67488_cov_50.3548_fragment_2	NODE_155_length_67488_cov_50.3548	dormant	0.517807	0.925266	-8.48997	24930		106	18.4892	0.993983	42408	113.602	114	13.9932
HeQ	ERR1620310	NODE_157_length_66674_cov_8.45448_fragment_1	NODE_157_length_66674_cov_8.45448	dormant	0.219973	0.948563	-0.954561	14503		17	3.92752	1	51871	18.5579	18	4.7155
HeQ	ERR1620310	NODE_201_length_58572_cov_10.4699_fragment_1	NODE_201_length_58572_cov_10.4699	dormant	1.03541	0.770097	-6.23012	39172		21	4.96238	1	19100	27.0988	27	6.91262
HeQ	ERR1620310	NODE_249_length_51990_cov_5.45759_fragment_1	NODE_249_length_51990_cov_5.45759	dormant	1.16077	0.661581	-4.82056	23520		9	3.46647	1	28170	14.2444	14	4.74097
HeQ	ERR1620310	NODE_293_length_47195_cov_16.089_fragment_1	NODE_293_length_47195_cov_16.089	dormant	0.509974	1.15434	4.96709	7149		36	10.1019	1	39746	32.1819	32	9.36387
HeQ	ERR1620310	NODE_302_length_46505_cov_10.3102_fragment_1	NODE_302_length_46505_cov_10.3102	dormant	0.167097	0.946658	-1.24566	24957		22	7.19433	1	21248	23.3524	22	7.70629
HeQ	ERR1620310	NODE_311_length_45479_cov_5.11377_fragment_1	NODE_311_length_45479_cov_5.11377	dormant	0.309999	0.911297	-1.05853	29336		11	3.56	0.998977	15873	11.9335	12	3.26278
HeQ	ERR1620310	NODE_348_length_42283_cov_10.5078_fragment_2	NODE_348_length_42283_cov_10.5078	dormant	0.0139907	0.996673	-0.0776085	9392		23	5.46789	0.996593	32623	23.3281	23	5.62531
HeQ	ERR1620310	NODE_367_length_40828_cov_10.3279_fragment_1	NODE_367_length_40828_cov_10.3279	dormant	0.615799	0.863887	-3.4315	33084		22	5.10822	1	7444	25.2106	24	6.00085
HeQ	ERR1620310	NODE_690_length_24117_cov_113.968_fragment_1	NODE_690_length_24117_cov_113.968	dormant	0.20418	1.0404	9.05572	10045		227	55.5149	0.983773	13922	224.166	228	29.1932
HeQ	ERR1620310	NODE_721_length_23241_cov_5.8914_fragment_1	NODE_721_length_23241_cov_5.8914	dormant	1.3667	0.651428	-5.02319	5849		9	3.10103	1	17092	14.4108	14	4.17144
HeQ	ERR1620310	NODE_1736_length_9930_cov_5.9359_fragment_1	NODE_1736_length_9930_cov_5.9359	not present	NA	NA	NA	4411		NA	NA	NA	9930	NA	NA	NA
HeQ	ERR1620311	NODE_4_length_528705_cov_11.1521_fragment_6	NODE_4_length_528705_cov_11.1521	dormant	0.11026	0.961056	-0.955353	109575		23	8.27203	1	418830	24.5313	24	9.04004
HeQ	ERR1620311	NODE_11_length_373103_cov_11.4685_fragment_2	NODE_11_length_373103_cov_11.4685	dormant	0.69218	1.20581	5.09017	37740		30	7.09198	1	335063	24.732	24	7.60666
HeQ	ERR1620311	NODE_24_length_244568_cov_36.8391_fragment_2	NODE_24_length_244568_cov_36.8391	dormant	0.07707	1.01166	0.911237	39726		79	11.2427	1	204542	78.1352	78	12.3771
HeQ	ERR1620311	NODE_34_length_194814_cov_23.3472_fragment_1	NODE_34_length_194814_cov_23.3472	dormant	0.964154	1.22643	11.1328	38025		61	11.9155	1	156489	49.1673	50	11.1657
HeQ	ERR1620311	NODE_53_length_154187_cov_9.71024_fragment_1	NODE_53_length_154187_cov_9.71024	dormant	0.325208	0.898617	-2.16578	11259		19	6.64095	1	142628	21.3624	21	6.67837
HeQ	ERR1620311	NODE_58_length_139379_cov_10.8894_fragment_3	NODE_58_length_139379_cov_10.8894	dormant	0.180216	1.04307	1.01903	20523		25	5.85953	1	118556	23.6597	23	5.44171
HeQ	ERR1620311	NODE_84_length_112202_cov_9.5126_fragment_2	NODE_84_length_112202_cov_9.5126	dormant	0.0656769	1.01983	0.409259	42799		21	6.16212	1	69103	20.6381	21	6.2999
HeQ	ERR1620311	NODE_158_length_68307_cov_5.24371_fragment_1	NODE_158_length_68307_cov_5.24371	dormant	0.0413154	1.01337	0.154087	12343		12	3.68609	1	55664	11.5233	11	3.77249
HeQ	ERR1620311	NODE_265_length_39964_cov_4.33742_fragment_1	NODE_265_length_39964_cov_4.33742	dormant	0.122782	1.04313	0.40632	18594		10	3.28623	1	21070	9.42088	9	3.33218
HeQ	ERR1620311	NODE_333_length_31034_cov_4.65063_fragment_1	NODE_333_length_31034_cov_4.65063	not present	NA	NA	NA	10182		NA	NA	NA	31034	NA	NA	NA
HeQ	ERR1620312	NODE_1_length_444936_cov_18.8449_fragment_4	NODE_1_length_444936_cov_18.8449	dormant	0.376328	1.0964	3.90149	60744		44	10.3034	1	343959	40.4725	40	10.4307
HeQ	ERR1620312	NODE_1_length_444936_cov_18.8449_fragment_1	NODE_1_length_444936_cov_18.8449	dormant	0.278834	1.07374	2.98449	39988		43	10.9694	0.998625	343959	40.4725	40	10.4307
HeQ	ERR1620312	NODE_3_length_343591_cov_162.492_fragment_1	NODE_3_length_343591_cov_162.492	dormant	0.234012	0.898788	-36.1427	33643		319	53.6796	0.999911	309651	357.099	344	211.724
HeQ	ERR1620312	NODE_6_length_339558_cov_19.1666_fragment_3	NODE_6_length_339558_cov_19.1666	dormant	0.00399631	0.999087	-0.0383396	163349		42	9.91243	1	175909	42.0035	42	9.26408
HeQ	ERR1620312	NODE_8_length_299533_cov_11.2307_fragment_3	NODE_8_length_299533_cov_11.2307	dormant	0.799811	1.27474	6.60729	7682		30	8.54125	1	291551	24.0492	23	7.97104
HeQ	ERR1620312	NODE_17_length_207255_cov_155.755_fragment_1	NODE_17_length_207255_cov_155.755	dormant	0.327961	0.944581	-18.9317	48529		319	62.3622	1	158426	341.61	338	52.6818
HeQ	ERR1620312	NODE_18_length_203052_cov_11.5389_fragment_1	NODE_18_length_203052_cov_11.5389	dormant	0.262357	1.09703	2.35303	53539		25	9.48213	1	149213	24.2509	23	8.42425
HeQ	ERR1620312	NODE_32_length_140106_cov_14.973_fragment_3	NODE_32_length_140106_cov_14.973	dormant	0.473569	1.16315	5.12847	18984		35	12.203	1	120822	31.4335	30	9.25417
HeQ	ERR1620312	NODE_77_length_87486_cov_77.8529_fragment_1	NODE_77_length_87486_cov_77.8529	dormant	0.245217	0.955934	-7.60791	46865		164	29.4263	1	40321	172.648	170	32.5455
HeQ	ERR1620312	NODE_98_length_75618_cov_23.9825_fragment_1	NODE_98_length_75618_cov_23.9825	dormant	0.0174601	1.00397	0.207989	54936		52	11.7414	1	20382	52.4085	52	12.0806
HeQ	ERR1620312	NODE_153_length_58569_cov_16.2336_fragment_1	NODE_153_length_58569_cov_16.2336	dormant	0.0139524	0.994292	-0.200309	45432		33	14.1208	1	12837	35.0924	33	14.5885
HeQ	ERR1620312	NODE_269_length_35761_cov_22.5744_fragment_1	NODE_269_length_35761_cov_22.5744	not present	NA	NA	NA	13240		NA	NA	NA	35761	NA	NA	NA
HeQ	ERR1620313	NODE_1_length_594532_cov_89.3774_fragment_3	NODE_1_length_594532_cov_89.3774	dormant	0.410865	1.05689	11.1956	7682		207	27.711	1	586550	196.809	196	26.7787
HeQ	ERR1620313	NODE_3_length_403499_cov_17.6629_fragment_3	NODE_3_length_403499_cov_17.6629	dormant	0.464189	1.10918	4.19142	60743		42	8.89211	1	342456	38.3899	38	9.16494
HeQ	ERR1620313	NODE_5_length_351380_cov_198.786_fragment_1	NODE_5_length_351380_cov_198.786	dormant	0.131582	0.940155	-26.1221	41565		412	38.3441	0.996728	309651	436.493	419	278.123
HeQ	ERR1620313	NODE_8_length_327505_cov_87.4288_fragment_6	NODE_8_length_327505_cov_87.4288	dormant	0.116141	1.02474	4.73066	34624		196	27.7814	1	292581	191.204	188	50.4619
HeQ	ERR1620313	NODE_13_length_283027_cov_88.3178_fragment_2	NODE_13_length_283027_cov_88.3178	dormant	0.294579	1.04191	8.04881	71393		199	29.3375	1	211334	192.047	191	25.1479
HeQ	ERR1620313	NODE_24_length_207255_cov_189.448_fragment_1	NODE_24_length_207255_cov_189.448	dormant	0.0347214	0.996409	-1.48514	48529		415	46.4662	1	158426	413.548	413	38.7294
HeQ	ERR1620313	NODE_30_length_184132_cov_29.2241_fragment_1	NODE_30_length_184132_cov_29.2241	dormant	1.23988	1.96968	32.8323	170827		64	22.97	1	13005	33.8589	25	29.5767
HeQ	ERR1620313	NODE_31_length_175681_cov_95.2685_fragment_4	NODE_31_length_175681_cov_95.2685	dormant	0.0551053	1.00816	1.6925	18984		205	33.6604	1	156397	207.472	208	27.4528
HeQ	ERR1620313	NODE_32_length_170365_cov_16.8763_fragment_1	NODE_32_length_170365_cov_16.8763	dormant	0.232442	1.17649	6.25001	45702		34	27.6263	1	124363	35.4126	27	26.1299
HeQ	ERR1620313	NODE_73_length_87486_cov_24.5963_fragment_1	NODE_73_length_87486_cov_24.5963	dormant	0.276168	1.0489	2.56593	46865		55	9.61402	1	40321	52.4761	52	8.95676
HeQ	ERR1620313	NODE_89_length_75616_cov_22.4456_fragment_1	NODE_89_length_75616_cov_22.4456	dormant	0.0866326	1.01839	0.901272	54934		49	9.99043	1	20382	48.9957	48	10.8006
HeQ	ERR1620313	NODE_141_length_56516_cov_92.6234_fragment_1	NODE_141_length_56516_cov_92.6234	dormant	0.50524	1.07586	14.592	15416		205	25.8396	1	40800	192.345	190	31.632
HeQ	ERR1620313	NODE_207_length_40953_cov_5.34315_fragment_1	NODE_207_length_40953_cov_5.34315	dormant	0.223052	0.924725	-0.943513	29140		11	4.1545	1	11513	12.5342	12	4.30419
HeQ	ERR1620313	NODE_242_length_35761_cov_20.4407_fragment_1	NODE_242_length_35761_cov_20.4407	dormant	0.271535	0.943757	-2.58211	13240		43	9.3534	1	22221	45.9097	45	9.66269
HeQ	ERR1620313	NODE_372_length_25715_cov_3.77736_fragment_1	NODE_372_length_25715_cov_3.77736	dormant	0.298719	1.13576	1.03581	18834		8	3.58823	0.992142	6729	7.62966	7	3.34243
HeQ	ERR1620313	NODE_417_length_23512_cov_11.93_fragment_1	NODE_417_length_23512_cov_11.93	dormant	0.188855	1.14925	3.62399	13380		21	20.7446	1	9832	24.2807	21	17.4962
HeQ	ERR1620313	NODE_625_length_17090_cov_7.84373_fragment_1	NODE_625_length_17090_cov_7.84373	not present	NA	NA	NA	7787		NA	NA	NA	17090	NA	NA	NA
HeQ	ERR1620315	NODE_9_length_254095_cov_15.4395_fragment_3	NODE_9_length_254095_cov_15.4395	dormant	0.132935	1.08855	2.9198	79971		30	23.2047	1	173824	32.9719	28	20.6493
HeQ	ERR1620315	NODE_18_length_204889_cov_22.1728_fragment_1	NODE_18_length_204889_cov_22.1728	dormant	0.436724	1.11269	5.47638	6047		54	11.451	1	198542	48.5964	47	13.5411
HeQ	ERR1620315	NODE_29_length_178389_cov_13.789_fragment_2	NODE_29_length_178389_cov_13.789	dormant	0.935293	1.29323	7.10861	140619		31	8.40181	1	37470	24.2427	24	6.70389
HeQ	ERR1620315	NODE_30_length_174628_cov_7.31737_fragment_4	NODE_30_length_174628_cov_7.31737	dormant	0.137936	1.04379	0.693268	18381		16	4.82288	0.999619	155954	15.8318	15	5.22125
HeQ	ERR1620315	NODE_32_length_166556_cov_18.9072_fragment_1	NODE_32_length_166556_cov_18.9072	dormant	0.35599	1.09757	3.93882	42949		44	11.2599	1	123307	40.3702	39	10.8654
HeQ	ERR1620315	NODE_47_length_140684_cov_6.24565_fragment_1	NODE_47_length_140684_cov_6.24565	dormant	0.53539	1.29899	3.89467	15672		15	8.78511	1	124712	13.0261	12	5.35325
HeQ	ERR1620315	NODE_57_length_127344_cov_55.862_fragment_3	NODE_57_length_127344_cov_55.862	dormant	0.00497894	0.997771	-0.273968	37150		113	54.1272	1	89894	122.885	112	55.9094
HeQ	ERR1620315	NODE_60_length_126326_cov_18.2647_fragment_3	NODE_60_length_126326_cov_18.2647	dormant	0.542143	1.42412	16.3147	8673		45	33.7416	1	117353	38.4668	33	25.9362
HeQ	ERR1620315	NODE_67_length_117183_cov_6.11157_fragment_1	NODE_67_length_117183_cov_6.11157	dormant	0.263156	1.10336	1.37899	7682		14	5.8288	1	109201	13.342	13	4.57648
HeQ	ERR1620315	NODE_80_length_107381_cov_22.3885_fragment_1	NODE_80_length_107381_cov_22.3885	dormant	0.464799	0.861119	-7.00266	32062		42	12.8929	1	75019	50.4219	48	16.9629
HeQ	ERR1620315	NODE_91_length_103963_cov_12.4803_fragment_1	NODE_91_length_103963_cov_12.4803	dormant	1.1718	1.34489	8.38305	37191		32	7.5916	1	66472	24.3065	24	6.68784
HeQ	ERR1620315	NODE_114_length_91360_cov_12.1912_fragment_1	NODE_114_length_91360_cov_12.1912	dormant	0.4628	0.875674	-3.48291	35299		24	7.70376	1	55761	28.0143	27	7.34339
HeQ	ERR1620315	NODE_122_length_88100_cov_5.92301_fragment_1	NODE_122_length_88100_cov_5.92301	dormant	0.21037	1.0672	0.863664	12487		13	4.1817	1	75313	12.8528	13	4.02775
HeQ	ERR1620315	NODE_134_length_82533_cov_6.89691_fragment_1	NODE_134_length_82533_cov_6.89691	dormant	0.826775	1.33453	4.34185	41979		17	6.03157	0.996474	40402	12.9791	13	4.33331
HeQ	ERR1620315	NODE_144_length_79599_cov_5.5924_fragment_1	NODE_144_length_79599_cov_5.5924	dormant	0.2745	1.10237	1.18174	52565		12	4.20722	0.998326	26822	11.5443	11	4.40074
HeQ	ERR1620315	NODE_156_length_77921_cov_22.1299_fragment_1	NODE_156_length_77921_cov_22.1299	dormant	0.105531	1.03771	1.77123	33089		46	16.6085	1	44532	46.97	44	16.9575
HeQ	ERR1620315	NODE_188_length_70614_cov_58.3014_fragment_1	NODE_188_length_70614_cov_58.3014	dormant	0.479219	1.27166	32.2129	20066		135	73.3257	1	50248	118.576	107	60.5005
HeQ	ERR1620315	NODE_215_length_65590_cov_101.286_fragment_2	NODE_215_length_65590_cov_101.286	dormant	0.146646	1.06588	14.5072	7650		224	89.38	1	57640	220.192	197	107.631
HeQ	ERR1620315	NODE_282_length_55423_cov_22.4304_fragment_1	NODE_282_length_55423_cov_22.4304	dormant	0.342782	0.811835	-10.75	41992		35	36.5583	1	13131	57.1305	52	25.1099
HeQ	ERR1620315	NODE_290_length_54732_cov_11.5865_fragment_1	NODE_290_length_54732_cov_11.5865	dormant	0.0217463	1.00689	0.174133	34675		25	7.94924	0.995732	19905	25.2552	25	8.06531
HeQ	ERR1620315	NODE_315_length_51829_cov_23.6052_fragment_1	NODE_315_length_51829_cov_23.6052	dormant	0.239575	1.08257	4.03313	32577		49	18.4745	1	18952	48.8431	47	15.0165
HeQ	ERR1620315	NODE_333_length_49837_cov_23.5466_fragment_1	NODE_333_length_49837_cov_23.5466	dormant	0.0931334	0.93215	-3.7231	39932		40	38.3102	1	9605	54.8729	39	41.575
HeQ	ERR1620315	NODE_388_length_45589_cov_17.8485_fragment_2	NODE_388_length_45589_cov_17.8485	dormant	0.0726176	1.02687	0.991558	19378		34	16.0724	0.992362	26059	36.9018	35	10.7038
HeQ	ERR1620315	NODE_390_length_45401_cov_23.4192_fragment_2	NODE_390_length_45401_cov_23.4192	dormant	0.0876209	1.05992	3.0056	12444		47	27.9348	1	32657	50.1568	41	39.6603
HeQ	ERR1620315	NODE_498_length_38054_cov_31.73_fragment_1	NODE_498_length_38054_cov_31.73	dormant	0.0934531	0.922851	-5.40987	9443		44	67.9281	1	28311	70.1225	58	45.694
HeQ	ERR1620315	NODE_506_length_37649_cov_3.88557_fragment_2	NODE_506_length_37649_cov_3.88557	dormant	0.644396	1.34024	2.43853	20273		9	4.61838	0.998372	17109	7.16711	7	2.70388
HeQ	ERR1620315	NODE_546_length_35855_cov_51.5003_fragment_1	NODE_546_length_35855_cov_51.5003	dormant	0.208511	1.10389	11.2553	14247		113	57.4711	1	21308	108.335	99	50.246
HeQ	ERR1620315	NODE_619_length_33119_cov_3.64463_fragment_1	NODE_619_length_33119_cov_3.64463	dormant	0.0458956	0.983593	-0.129417	13035		8	2.58771	1	19784	7.88799	8	3.03422
HeQ	ERR1620315	NODE_654_length_31542_cov_55.467_fragment_1	NODE_654_length_31542_cov_55.467	dormant	0.611173	1.33463	32.5958	22582		118	61.135	1	8660	97.4089	90	44.1742
HeQ	ERR1620315	NODE_697_length_30196_cov_6.9585_fragment_1	NODE_697_length_30196_cov_6.9585	dormant	0.397681	1.21316	3.05211	6322		14	9.65813	1	23574	14.3187	14	4.95226
HeQ	ERR1620315	NODE_749_length_28413_cov_19.2936_fragment_1	NODE_749_length_28413_cov_19.2936	dormant	0.00303822	0.999056	-0.0404908	7487		43	14.3605	1	20626	42.9136	43	12.2066
HeQ	ERR1620315	NODE_1804_length_13350_cov_3.14803_fragment_1	NODE_1804_length_13350_cov_3.14803	not present	NA	NA	NA	6861		NA	NA	NA	13350	NA	NA	NA
HeQ	ERR1620317	NODE_1_length_719057_cov_19.8416_fragment_3	NODE_1_length_719057_cov_19.8416	dormant	0.118462	1.03706	1.60023	51088		44	13.2723	1	667669	43.1843	42	13.7405
HeQ	ERR1620317	NODE_4_length_300756_cov_37.5509_fragment_5	NODE_4_length_300756_cov_37.5509	dormant	0.640315	1.28719	21.9586	39708		93	37.215	1	260748	76.4614	71	31.0986
HeQ	ERR1620317	NODE_39_length_171003_cov_76.7148_fragment_1	NODE_39_length_171003_cov_76.7148	dormant	0.550728	1.25068	36.7223	70926		167	70.0442	0.999027	99846	146.491	132	63.1357
HeQ	ERR1620317	NODE_41_length_168680_cov_7.14586_fragment_1	NODE_41_length_168680_cov_7.14586	dormant	0.597189	1.21393	3.15253	42692		18	5.39295	1	125688	14.7362	14	5.16245
HeQ	ERR1620317	NODE_48_length_159158_cov_149.159_fragment_1	NODE_48_length_159158_cov_149.159	dormant	0.131006	0.94909	-16.524	40633		286	119.611	1	118225	324.574	299	132.331
HeQ	ERR1620317	NODE_57_length_142328_cov_10.6892_fragment_2	NODE_57_length_142328_cov_10.6892	dormant	0.111576	0.949583	-1.19779	57687		21	10.5094	1	84341	23.7576	22	10.9564
HeQ	ERR1620317	NODE_63_length_136276_cov_19.3943_fragment_1	NODE_63_length_136276_cov_19.3943	dormant	0.098693	0.973993	-1.09907	10585		40	10.959	1	125391	42.2607	42	11.3107
HeQ	ERR1620317	NODE_77_length_126777_cov_9.23791_fragment_1	NODE_77_length_126777_cov_9.23791	dormant	0.00253214	0.999298	-0.0141297	25181		20	5.52556	1	101296	20.1395	20	5.63425
HeQ	ERR1620317	NODE_97_length_115472_cov_25.8879_fragment_2	NODE_97_length_115472_cov_25.8879	dormant	0.392039	0.895073	-6.05657	22514		51	14.6573	1	92658	57.7216	56	16.2018
HeQ	ERR1620317	NODE_215_length_71220_cov_93.9039_fragment_2	NODE_215_length_71220_cov_93.9039	dormant	0.387296	1.17297	33.1049	22784		212	70.3959	1	48136	191.389	166	98.2703
HeQ	ERR1620317	NODE_233_length_68617_cov_36.3247_fragment_1	NODE_233_length_68617_cov_36.3247	dormant	0.225093	0.899981	-8.42766	42589		71	34.1383	0.996525	25876	84.2607	76	40.4746
HeQ	ERR1620317	NODE_237_length_67774_cov_6.06883_fragment_1	NODE_237_length_67774_cov_6.06883	dormant	0.130915	1.04716	0.612029	34500		13	4.59483	0.999971	32974	12.9777	12	4.75386
HeQ	ERR1620317	NODE_276_length_61641_cov_10.1521_fragment_1	NODE_276_length_61641_cov_10.1521	dormant	0.16331	0.928352	-1.6389	27649		20	9.51784	1	33692	22.8742	21	10.5277
HeQ	ERR1620317	NODE_285_length_60063_cov_21.8557_fragment_1	NODE_285_length_60063_cov_21.8557	dormant	0.0972311	0.967296	-1.60618	43236		46	14.3534	1	16527	49.1119	46	18.4323
HeQ	ERR1620317	NODE_312_length_55963_cov_54.4235_fragment_1	NODE_312_length_55963_cov_54.4235	dormant	0.460653	0.849051	-17.625	14874		95	31.0054	1	40789	116.762	111	44.3449
HeQ	ERR1620317	NODE_401_length_47880_cov_11.3059_fragment_1	NODE_401_length_47880_cov_11.3059	dormant	0.0153333	0.995289	-0.115631	35127		24	7.4813	0.998719	12498	24.5429	24	7.60054
HeQ	ERR1620317	NODE_457_length_43458_cov_8.34933_fragment_1	NODE_457_length_43458_cov_8.34933	dormant	0.538249	0.837291	-3.10371	12372		16	5.25464	1	30786	19.0753	19	6.23616
HeQ	ERR1620317	NODE_555_length_37267_cov_9.98038_fragment_1	NODE_555_length_37267_cov_9.98038	dormant	0.255969	0.933921	-1.45567	14529		20	5.13875	1	22438	22.0291	22	6.18671
HeQ	ERR1620317	NODE_611_length_34113_cov_6.46177_fragment_1	NODE_611_length_34113_cov_6.46177	dormant	0.365829	1.18034	2.16219	29009		14	5.69344	1	4804	11.9894	11	6.11965
HeQ	ERR1620317	NODE_644_length_32716_cov_11.49_fragment_2	NODE_644_length_32716_cov_11.49	dormant	0.09438	1.02806	0.51888	12334		19	5.69356	0.997406	20114	18.4912	18	5.29475
HeQ	ERR1620317	NODE_754_length_29054_cov_31.2578_fragment_1	NODE_754_length_29054_cov_31.2578	dormant	0.921111	1.39962	21.6411	14494		72	22.7591	0.98972	14409	54.1541	50	24.2077
HeQ	ERR1620317	NODE_761_length_28937_cov_21.3287_fragment_1	NODE_761_length_28937_cov_21.3287	dormant	0.0325021	0.989484	-0.491331	8369		44	15.7725	1	20268	46.7233	46	14.4315
HeQ	ERR1620317	NODE_858_length_25256_cov_130.347_fragment_1	NODE_858_length_25256_cov_130.347	dormant	0.332788	1.13023	34.6992	14338		276	117.677	0.994769	10693	266.439	251	88.8577
HeQ	ERR1620317	NODE_1053_length_21125_cov_7.35871_fragment_1	NODE_1053_length_21125_cov_7.35871	dormant	0.392195	1.15459	2.33662	8891		17	6.18842	1	11934	15.1153	15	5.71788
HeQ	ERR1620317	NODE_1103_length_20106_cov_9.39345_fragment_1	NODE_1103_length_20106_cov_9.39345	dormant	0.0443816	0.987465	-0.256987	12487		20	5.45088	1	7319	20.5012	20	6.1111
HeQ	ERR1620317	NODE_1181_length_18718_cov_8.33237_fragment_1	NODE_1181_length_18718_cov_8.33237	dormant	0.0936017	1.03048	0.536799	9041		17	6.4182	0.98352	9526	17.6123	17	4.95838
HeQ	ERR1620317	NODE_1207_length_18314_cov_7.55447_fragment_1	NODE_1207_length_18314_cov_7.55447	dormant	0.631626	1.24692	3.69785	7815		19	6.44772	1	10199	14.976	15	5.19396
HeQ	ERR1620317	NODE_1239_length_17741_cov_4.51996_fragment_1	NODE_1239_length_17741_cov_4.51996	dormant	0.583263	0.780488	-2.43058	7568		9	3.80565	1	9873	11.0726	11	4.49981
HeQ	ERR1620317	NODE_1315_length_16657_cov_170.141_fragment_1	NODE_1315_length_16657_cov_170.141	dormant	0.196217	0.864872	-49.9508	5853		291	120.77	0.974372	10654	369.656	302	339.154
HeQ	ERR1620317	NODE_1633_length_13106_cov_3.21692_fragment_1	NODE_1633_length_13106_cov_3.21692	not present	NA	NA	NA	8728		NA	NA	NA	13106	NA	NA	NA
HeQ	ERR1620318	NODE_5_length_282709_cov_8.1553_fragment_2	NODE_5_length_282709_cov_8.1553	dormant	0.205493	1.06162	1.08973	52829		18	5.43683	1	229580	17.6854	17	5.16572
HeQ	ERR1620318	NODE_14_length_227599_cov_8.90832_fragment_1	NODE_14_length_227599_cov_8.90832	dormant	0.854035	1.29118	5.2652	66514		23	6.96241	1	160785	18.0825	18	5.248
HeQ	ERR1620318	NODE_15_length_214873_cov_26.9676_fragment_2	NODE_15_length_214873_cov_26.9676	dormant	0.31009	0.925611	-4.24121	45925		51	12.9369	1	168648	57.0138	56	14.3797
HeQ	ERR1620318	NODE_30_length_167718_cov_24.4299_fragment_1	NODE_30_length_167718_cov_24.4299	dormant	0.0429558	1.01056	0.56564	58712		53	13.2553	1	108706	53.5785	52	13.0801
HeQ	ERR1620318	NODE_62_length_132571_cov_7.75807_fragment_2	NODE_62_length_132571_cov_7.75807	dormant	0.40879	1.13337	2.1199	69546		18	5.23948	0.997872	62873	15.8949	15	5.13153
HeQ	ERR1620318	NODE_72_length_125296_cov_10.5676_fragment_2	NODE_72_length_125296_cov_10.5676	dormant	0.498579	0.86576	-3.25035	37803		20	5.78701	1	87193	24.2131	23	7.17715
HeQ	ERR1620318	NODE_144_length_92989_cov_13.8928_fragment_1	NODE_144_length_92989_cov_13.8928	dormant	0.259003	0.929739	-2.12757	24681		28	7.6986	1	68008	30.2808	30	8.69977
HeQ	ERR1620318	NODE_149_length_90505_cov_32.5567_fragment_1	NODE_149_length_90505_cov_32.5567	dormant	0.203695	0.822306	-13.7405	72486		62	18.5258	1	17719	77.3267	47	93.5817
HeQ	ERR1620318	NODE_164_length_86446_cov_61.4775_fragment_1	NODE_164_length_86446_cov_61.4775	active	2.28631	4.21415	182.611	36473		249	85.855	1	49673	56.8146	27	73.4013
HeQ	ERR1620318	NODE_169_length_85271_cov_24.9378_fragment_1	NODE_169_length_85271_cov_24.9378	dormant	0.184625	1.04686	2.48275	66375		54	13.0277	1	18596	52.977	52	13.8546
HeQ	ERR1620318	NODE_179_length_83194_cov_5.2606_fragment_1	NODE_179_length_83194_cov_5.2606	dormant	1.03839	1.49634	4.11437	65034		12	4.33372	1	17860	8.28942	8	3.55216
HeQ	ERR1620318	NODE_195_length_79699_cov_28.1149_fragment_1	NODE_195_length_79699_cov_28.1149	dormant	0.66787	0.86053	-9.19532	36613		56	12.1035	0.997214	42888	65.9307	65	15.2521
HeQ	ERR1620318	NODE_217_length_76127_cov_5.01272_fragment_1	NODE_217_length_76127_cov_5.01272	dormant	0.109731	1.03793	0.405998	41675		11	3.82264	1	34152	10.7032	10	3.57305
HeQ	ERR1620318	NODE_292_length_63513_cov_10.6097_fragment_1	NODE_292_length_63513_cov_10.6097	dormant	1.06775	1.35909	6.5936	46395		25	6.65568	0.999677	16818	18.3619	18	5.65411
HeQ	ERR1620318	NODE_300_length_61900_cov_5.082_fragment_1	NODE_300_length_61900_cov_5.082	dormant	0.121356	0.96067	-0.443949	14024		11	3.53565	1	47576	11.2876	11	3.77686
HeQ	ERR1620318	NODE_363_length_55184_cov_11.0399_fragment_1	NODE_363_length_55184_cov_11.0399	dormant	0.0874707	1.02493	0.592946	40022		24	6.64062	1	14862	23.7874	23	6.91422
HeQ	ERR1620318	NODE_387_length_53462_cov_9.8834_fragment_1	NODE_387_length_53462_cov_9.8834	dormant	0.475546	1.13585	2.76133	14075		22	5.96978	1	39087	20.3259	20	5.63881
HeQ	ERR1620318	NODE_444_length_48431_cov_7.87566_fragment_1	NODE_444_length_48431_cov_7.87566	dormant	0.0694915	0.97906	-0.366053	34703		17	4.89527	1	13428	17.4807	17	5.61529
HeQ	ERR1620318	NODE_446_length_48134_cov_22.4603_fragment_1	NODE_446_length_48134_cov_22.4603	dormant	0.0561987	0.984911	-0.753516	42624		48	12.656	0.99756	5314	49.9377	48	14.1201
HeQ	ERR1620318	NODE_448_length_48084_cov_4.76937_fragment_1	NODE_448_length_48084_cov_4.76937	dormant	1.07718	1.54708	4.00792	38550		11	4.2544	0.996161	9382	7.32605	7	3.09647
HeQ	ERR1620318	NODE_455_length_47668_cov_4.56319_fragment_1	NODE_455_length_47668_cov_4.56319	dormant	0.255937	0.91384	-0.894372	12384		9	3.12198	1	34984	10.3804	10	3.83097
HeQ	ERR1620318	NODE_471_length_46508_cov_14.1218_fragment_1	NODE_471_length_46508_cov_14.1218	dormant	0.356781	1.10197	2.91941	31737		30	8.7487	1	14471	28.6295	28	7.57441
HeQ	ERR1620318	NODE_761_length_30380_cov_4.41702_fragment_1	NODE_761_length_30380_cov_4.41702	dormant	0.494262	1.19268	1.64292	21543		10	3.44189	1	8537	8.52665	8	3.20174
HeQ	ERR1620318	NODE_812_length_28499_cov_4.73952_fragment_1	NODE_812_length_28499_cov_4.73952	dormant	0.234206	0.916955	-0.882699	10015		10	3.17188	1	18184	10.6292	10	4.2835
HeQ	ERR1620318	NODE_813_length_28420_cov_5.91447_fragment_1	NODE_813_length_28420_cov_5.91447	dormant	0.958242	1.43185	4.41881	16273		14	5.58343	0.990844	11996	10.2323	10	3.3697
HeQ	ERR1620318	NODE_882_length_26406_cov_4.25589_fragment_1	NODE_882_length_26406_cov_4.25589	dormant	0.077664	0.970833	-0.275849	12907		9	3.27552	1	13199	9.45761	9	3.80813
HeQ	ERR1620318	NODE_1004_length_23887_cov_3.82775_fragment_1	NODE_1004_length_23887_cov_3.82775	dormant	0.233909	1.10004	0.823329	6677		9	3.72088	0.977685	17059	8.22967	8	3.30665
HeQ	ERR1620318	NODE_1197_length_20244_cov_2.58225_fragment_1	NODE_1197_length_20244_cov_2.58225	dormant	0.00685925	0.997293	-0.0155215	14334		6	2.27693	1	5610	5.73458	6	2.2487
HeQ	ERR1620318	NODE_1375_length_17975_cov_4.45982_fragment_1	NODE_1375_length_17975_cov_4.45982	not present	NA	NA	NA	12961		NA	NA	NA	17975	NA	NA	NA
HeQ	ERR1620319	NODE_34_length_184487_cov_7.47663_fragment_1	NODE_34_length_184487_cov_7.47663	dormant	0.360478	0.893008	-1.80548	53114		15	4.84672	1	131073	16.8748	17	5.16535
HeQ	ERR1620319	NODE_42_length_177354_cov_4.95426_fragment_1	NODE_42_length_177354_cov_4.95426	dormant	0.106454	0.958433	-0.455567	45370		10	4.59952	1	131684	10.9598	11	3.93345
HeQ	ERR1620319	NODE_64_length_140664_cov_11.4824_fragment_1	NODE_64_length_140664_cov_11.4824	dormant	0.195618	0.945675	-1.38685	42624		24	7.06975	1	97740	25.5286	25	7.10934
HeQ	ERR1620319	NODE_92_length_123690_cov_17.0217_fragment_2	NODE_92_length_123690_cov_17.0217	dormant	0.162454	0.96256	-1.41205	37803		36	8.80904	1	85587	37.7147	37	8.57338
HeQ	ERR1620319	NODE_111_length_114880_cov_9.48051_fragment_1	NODE_111_length_114880_cov_9.48051	dormant	1.12957	1.4518	8.59862	23131		28	9.34314	1	91449	19.0319	19	5.34786
HeQ	ERR1620319	NODE_117_length_112774_cov_11.4408_fragment_1	NODE_117_length_112774_cov_11.4408	dormant	0.970319	1.45088	9.6184	42975		29	12.6229	1	69499	21.3323	21	6.09772
HeQ	ERR1620319	NODE_119_length_112170_cov_6.12009_fragment_1	NODE_119_length_112170_cov_6.12009	dormant	0.0257981	1.00875	0.112348	6177		12	4.29321	1	105693	12.8386	13	4.41577
HeQ	ERR1620319	NODE_138_length_100793_cov_9.66019_fragment_2	NODE_138_length_100793_cov_9.66019	dormant	0.0650759	0.980252	-0.420789	19002		21	6.9589	1	81491	21.3082	21	5.93254
HeQ	ERR1620319	NODE_200_length_82440_cov_10.7629_fragment_1	NODE_200_length_82440_cov_10.7629	dormant	0.508338	1.1899	4.0124	42389		25	7.07964	1	39751	21.1287	20	8.63035
HeQ	ERR1620319	NODE_243_length_73426_cov_5.87939_fragment_1	NODE_243_length_73426_cov_5.87939	dormant	0.0575014	0.982089	-0.231883	34398		12	4.23191	1	20960	12.9465	13	3.82301
HeQ	ERR1620319	NODE_243_length_73426_cov_5.87939_fragment_2	NODE_243_length_73426_cov_5.87939	dormant	0.0721502	0.971079	-0.374421	17768		11	6.26465	1	20960	12.9465	13	3.82301
HeQ	ERR1620319	NODE_259_length_70529_cov_65.0415_fragment_2	NODE_259_length_70529_cov_65.0415	dormant	2.97137	0.517838	-81.6866	24589		88	14.9111	0.99394	45789	169.417	169	35.9054
HeQ	ERR1620319	NODE_278_length_66854_cov_6.36346_fragment_1	NODE_278_length_66854_cov_6.36346	dormant	0.0149721	0.99502	-0.0669212	36613		13	4.23614	0.999645	29954	13.4379	13	4.69168
HeQ	ERR1620319	NODE_310_length_60839_cov_7.2286_fragment_2	NODE_310_length_60839_cov_7.2286	dormant	0.362479	0.889685	-1.79031	13551		14	4.55742	1	46988	16.2291	16	5.29329
HeQ	ERR1620319	NODE_328_length_58705_cov_5.12822_fragment_1	NODE_328_length_58705_cov_5.12822	dormant	0.318633	0.901258	-1.2044	50872		11	3.69684	1	7533	12.1974	12	3.86115
HeQ	ERR1620319	NODE_335_length_57866_cov_9.04919_fragment_1	NODE_335_length_57866_cov_9.04919	dormant	0.376915	1.10679	1.97661	33887		20	5.36029	1	23679	18.5102	18	5.12542
HeQ	ERR1620319	NODE_428_length_47582_cov_8.50721_fragment_1	NODE_428_length_47582_cov_8.50721	dormant	0.968748	1.4895	7.99666	5170		22	10.5869	0.97118	42261	16.3363	16	4.91881
HeQ	ERR1620319	NODE_493_length_42778_cov_5.00192_fragment_1	NODE_493_length_42778_cov_5.00192	dormant	0.320253	1.11308	1.14001	29970		11	3.50248	0.995062	12656	10.0811	10	3.61604
HeQ	ERR1620319	NODE_560_length_39123_cov_7.0204_fragment_1	NODE_560_length_39123_cov_7.0204	active	1.81341	2.70227	10.2591	35824		15	7.35676	0.995869	3147	6.02669	5	3.14463
HeQ	ERR1620319	NODE_648_length_35126_cov_6.7839_fragment_1	NODE_648_length_35126_cov_6.7839	dormant	0.304752	1.0964	1.36439	11772		15	4.48116	1	23054	14.1527	14	4.47291
HeQ	ERR1620319	NODE_654_length_34827_cov_9.78465_fragment_2	NODE_654_length_34827_cov_9.78465	dormant	0.103699	1.03078	0.649751	6451		21	5.73426	0.99876	28084	21.1126	21	6.75558
HeQ	ERR1620319	NODE_718_length_32979_cov_10.6541_fragment_1	NODE_718_length_32979_cov_10.6541	dormant	0.48681	1.21215	3.76714	18179		20	9.12141	1	14500	17.757	17	6.04701
HeQ	ERR1620319	NODE_812_length_29671_cov_4.09478_fragment_1	NODE_812_length_29671_cov_4.09478	dormant	0.0952504	0.966252	-0.310977	26372		9	3.37487	0.999886	2999	9.21474	9	3.15096
HeQ	ERR1620319	NODE_868_length_27391_cov_3.86143_fragment_1	NODE_868_length_27391_cov_3.86143	dormant	0.591927	1.25433	2.02676	7384		10	3.65162	1	19707	7.96905	8	3.18011
HeQ	ERR1620319	NODE_873_length_27245_cov_3.66201_fragment_1	NODE_873_length_27245_cov_3.66201	dormant	0.0581639	0.97802	-0.176	5908		8	2.9866	1	21037	8.00742	8	3.06477
HeQ	ERR1620319	NODE_908_length_26363_cov_4.11841_fragment_1	NODE_908_length_26363_cov_4.11841	dormant	0.232304	1.09254	0.797896	13367		9	3.63166	1	12696	8.62224	8	3.22576
HeQ	ERR1620319	NODE_952_length_25030_cov_4.1399_fragment_1	NODE_952_length_25030_cov_4.1399	dormant	0.162907	0.941919	-0.533597	9686		9	3.04457	0.99969	15044	9.18712	9	3.49115
HeQ	ERR1620319	NODE_1040_length_23013_cov_9.13137_fragment_1	NODE_1040_length_23013_cov_9.13137	dormant	0.333357	0.903766	-1.90435	9792		18	4.42265	1	12921	19.7886	20	6.7608
HeQ	ERR1620319	NODE_1076_length_22117_cov_10.2133_fragment_1	NODE_1076_length_22117_cov_10.2133	not present	NA	NA	NA	11139		NA	NA	NA	22117	NA	NA	NA
HeQ	ERR1620322	NODE_6_length_422674_cov_38.3974_fragment_4	NODE_6_length_422674_cov_38.3974	dormant	0.17935	0.969355	-2.54437	40866		80	13.8926	1	381508	83.0264	82	14.4747
HeQ	ERR1620322	NODE_18_length_252954_cov_29.3652_fragment_3	NODE_18_length_252954_cov_29.3652	dormant	0.295577	0.925571	-4.82571	51217		59	11.4848	1	201437	64.8363	62	20.0301
HeQ	ERR1620322	NODE_26_length_220318_cov_74.0924_fragment_2	NODE_26_length_220318_cov_74.0924	dormant	1.06894	0.876382	-19.077	11779		134	16.5798	1	149739	154.321	154	19.0291
HeQ	ERR1620322	NODE_26_length_220318_cov_74.0924_fragment_3	NODE_26_length_220318_cov_74.0924	dormant	1.51723	1.21226	32.7558	58500		188	23.8762	1	149739	154.321	154	19.0291
HeQ	ERR1620322	NODE_44_length_177301_cov_5.98623_fragment_1	NODE_44_length_177301_cov_5.98623	dormant	0.187533	1.05773	0.748435	48443		14	3.96704	1	128558	12.9633	13	4.0147
HeQ	ERR1620322	NODE_74_length_135915_cov_7.24921_fragment_1	NODE_74_length_135915_cov_7.24921	dormant	0.0298926	0.989958	-0.15733	66268		15	5.0411	1	69347	15.6668	15	5.47627
HeQ	ERR1620322	NODE_86_length_122936_cov_4.20458_fragment_1	NODE_86_length_122936_cov_4.20458	dormant	0.671951	1.27436	2.2624	55098		10	3.65209	0.999946	67538	8.24613	8	3.05524
HeQ	ERR1620322	NODE_109_length_108769_cov_21.1997_fragment_2	NODE_109_length_108769_cov_21.1997	dormant	0.0685456	0.987784	-0.558423	37041		45	7.86941	1	71428	45.7107	45	8.41494
HeQ	ERR1620322	NODE_113_length_107224_cov_6.99254_fragment_2	NODE_113_length_107224_cov_6.99254	dormant	0.160539	0.953328	-0.711884	15877		14	4.05692	1	91047	15.2528	15	4.78205
HeQ	ERR1620322	NODE_117_length_104791_cov_11.2272_fragment_1	NODE_117_length_104791_cov_11.2272	dormant	0.33565	0.899158	-2.57507	56642		22	6.89342	1	47849	25.5358	24	8.37835
HeQ	ERR1620322	NODE_149_length_90093_cov_15.5643_fragment_1	NODE_149_length_90093_cov_15.5643	dormant	0.272941	1.09777	3.03867	63250		33	10.5916	1	26543	31.0797	29	11.6495
HeQ	ERR1620322	NODE_151_length_89020_cov_14.9946_fragment_1	NODE_151_length_89020_cov_14.9946	dormant	0.812632	1.30637	8.2201	59299		35	9.2116	1	29421	26.8304	25	10.9448
HeQ	ERR1620322	NODE_174_length_81852_cov_48.2124_fragment_1	NODE_174_length_81852_cov_48.2124	dormant	0.384522	0.834095	-12.2474	74264		60	15.8798	0.998936	7367	73.8219	67	42.1521
HeQ	ERR1620322	NODE_189_length_77986_cov_67.7865_fragment_2	NODE_189_length_77986_cov_67.7865	dormant	3.60408	0.554397	-67.8114	4431		84	9.74342	1	73255	152.179	154	24.7606
HeQ	ERR1620322	NODE_207_length_74129_cov_37.2579_fragment_1	NODE_207_length_74129_cov_37.2579	dormant	1.18023	0.77628	-16.7035	27410		58	13.0767	0.994564	46568	74.6625	74	15.1525
HeQ	ERR1620322	NODE_209_length_73797_cov_6.26399_fragment_1	NODE_209_length_73797_cov_6.26399	dormant	0.406634	1.13238	1.72412	16087		14	4.30353	1	57410	13.024	13	4.17544
HeQ	ERR1620322	NODE_229_length_69425_cov_4.66597_fragment_1	NODE_229_length_69425_cov_4.66597	dormant	0.351884	0.886647	-1.25433	42567		10	3.23918	1	26558	11.0657	11	3.8627
HeQ	ERR1620322	NODE_253_length_65584_cov_13.0888_fragment_1	NODE_253_length_65584_cov_13.0888	dormant	0.0915063	0.972874	-0.782287	55297		27	8.89053	1	9987	28.8389	29	8.19324
HeQ	ERR1620322	NODE_266_length_63444_cov_13.8852_fragment_1	NODE_266_length_63444_cov_13.8852	dormant	0.101123	1.02211	0.645991	31667		30	5.56931	1	31477	29.2179	29	7.11339
HeQ	ERR1620322	NODE_383_length_49100_cov_8.41919_fragment_1	NODE_383_length_49100_cov_8.41919	dormant	0.0572842	0.987033	-0.234283	11587		18	3.78355	0.997842	37238	18.068	18	4.37474
HeQ	ERR1620322	NODE_398_length_48314_cov_11.4205_fragment_1	NODE_398_length_48314_cov_11.4205	dormant	0.00962231	0.996648	-0.0698374	7390		21	5.97336	1	40624	20.8352	20	8.34697
HeQ	ERR1620322	NODE_401_length_48183_cov_23.7953_fragment_1	NODE_401_length_48183_cov_23.7953	dormant	0.145831	0.974435	-1.35025	29950		51	8.12219	1	17933	52.8163	53	10.2708
HeQ	ERR1620322	NODE_405_length_47960_cov_90.2374_fragment_1	NODE_405_length_47960_cov_90.2374	dormant	0.0059202	1.00151	0.280177	11814		170	43.2587	1	35846	185.035	174	51.0696
HeQ	ERR1620322	NODE_409_length_47896_cov_7.64334_fragment_1	NODE_409_length_47896_cov_7.64334	dormant	0.0250414	1.00703	0.110588	35557		16	4.62593	0.999831	12039	15.7253	16	4.19599
HeQ	ERR1620322	NODE_410_length_47789_cov_3.86844_fragment_2	NODE_410_length_47789_cov_3.86844	dormant	0.0715004	0.975891	-0.208906	18594		8	2.92981	1	28895	8.66524	8	2.91367
HeQ	ERR1620322	NODE_491_length_42336_cov_11.7969_fragment_1	NODE_491_length_42336_cov_11.7969	dormant	0.290619	1.06583	1.60883	35200		26	5.75215	1	6836	24.4386	25	5.31075
HeQ	ERR1620322	NODE_508_length_41517_cov_6.13948_fragment_1	NODE_508_length_41517_cov_6.13948	dormant	0.506026	1.19724	2.58521	6071		15	5.7933	0.999176	35151	13.1067	13	4.3172
HeQ	ERR1620322	NODE_535_length_39570_cov_3.11444_fragment_1	NODE_535_length_39570_cov_3.11444	dormant	0.360395	1.14342	0.949614	9150		8	2.5978	1	30120	6.62131	6	2.67153
HeQ	ERR1620322	NODE_546_length_39134_cov_10.243_fragment_1	NODE_546_length_39134_cov_10.243	dormant	0.47653	0.875	-3.15644	32558		22	6.89419	1	6276	25.2516	25	6.34189
HeQ	ERR1620322	NODE_570_length_38202_cov_4.571_fragment_1	NODE_570_length_38202_cov_4.571	dormant	0.298462	1.09821	0.980598	5218		11	3.08414	0.971445	32833	9.98508	10	3.47521
HeQ	ERR1620322	NODE_713_length_33574_cov_3.30887_fragment_1	NODE_713_length_33574_cov_3.30887	dormant	0.152505	1.05666	0.397213	22369		7	2.71516	1	10905	7.01027	7	2.48909
HeQ	ERR1620322	NODE_775_length_31737_cov_3.47175_fragment_1	NODE_775_length_31737_cov_3.47175	dormant	0.170501	1.06443	0.472331	21623		8	3.05996	0.993155	9962	7.33056	7	2.44647
HeQ	ERR1620322	NODE_837_length_29964_cov_6.77204_fragment_1	NODE_837_length_29964_cov_6.77204	dormant	0.0413897	1.01142	0.169203	16664		15	4.36034	1	13000	14.8216	15	3.79629
HeQ	ERR1620322	NODE_957_length_27087_cov_4.29979_fragment_1	NODE_957_length_27087_cov_4.29979	dormant	0.297758	0.90191	-0.942703	6393		9	2.91417	1	20394	9.61062	9	3.39922
HeQ	ERR1620322	NODE_1100_length_24217_cov_26.657_fragment_1	NODE_1100_length_24217_cov_26.657	dormant	0.331668	0.910966	-4.98436	11482		48	15.3306	0.998694	12435	55.9827	54	14.7195
HeQ	ERR1620322	NODE_1142_length_23525_cov_5.47435_fragment_1	NODE_1142_length_23525_cov_5.47435	dormant	0.0892743	0.973835	-0.318142	6359		12	3.32871	1	16866	12.1588	12	3.78402
HeQ	ERR1620322	NODE_1180_length_23002_cov_6.01826_fragment_1	NODE_1180_length_23002_cov_6.01826	dormant	0.350681	1.10368	1.26816	17522		13	3.7661	0.995263	5263	12.2312	12	3.45997
HeQ	ERR1620322	NODE_1307_length_21401_cov_4.52956_fragment_1	NODE_1307_length_21401_cov_4.52956	dormant	1.41709	0.573331	-6.30964	18096		8	3.24869	0.991821	3153	14.7881	14	5.39409
HeQ	ERR1620322	NODE_1363_length_20808_cov_3.04539_fragment_1	NODE_1363_length_20808_cov_3.04539	dormant	0.235852	0.918541	-0.576769	16580		6	2.43765	0.991013	4077	7.08045	7	2.45327
HeQ	ERR1620322	NODE_1460_length_19741_cov_3.51468_fragment_1	NODE_1460_length_19741_cov_3.51468	dormant	0.0819511	1.03039	0.231933	10337		8	2.83965	1	9104	7.63302	7	2.82059
HeQ	ERR1620322	NODE_1812_length_16815_cov_17.4729_fragment_1	NODE_1812_length_16815_cov_17.4729	dormant	0.161501	0.955771	-1.62107	6777		35	9.09476	1	9738	36.6515	36	10.8991
HeQ	ERR1620322	NODE_2058_length_15156_cov_3.29534_fragment_1	NODE_2058_length_15156_cov_3.29534	not present	NA	NA	NA	10227		NA	NA	NA	15156	NA	NA	NA
HeQ	ERR1620324	NODE_2_length_532752_cov_15.6743_fragment_2	NODE_2_length_532752_cov_15.6743	dormant	0.0566118	1.01172	0.400189	38823		34	6.96983	1	493629	34.1361	34	7.1668
HeQ	ERR1620324	NODE_17_length_257378_cov_24.9702_fragment_3	NODE_17_length_257378_cov_24.9702	dormant	0.200628	1.03822	1.95514	45600		53	8.59115	1	211478	51.151	51	10.7761
HeQ	ERR1620324	NODE_44_length_202186_cov_14.3634_fragment_1	NODE_44_length_202186_cov_14.3634	dormant	0.0822367	1.01982	0.611702	33037		31	7.4381	0.995672	168992	30.8566	30	7.43852
HeQ	ERR1620324	NODE_57_length_163649_cov_17.0591_fragment_1	NODE_57_length_163649_cov_17.0591	dormant	0.816794	1.19881	6.7948	35448		40	9.11646	1	127901	34.1779	34	7.43623
HeQ	ERR1620324	NODE_71_length_151388_cov_6.43073_fragment_2	NODE_71_length_151388_cov_6.43073	dormant	0.0453453	1.01319	0.185747	9150		14	3.79002	1	141938	14.0846	14	4.38119
HeQ	ERR1620324	NODE_86_length_140519_cov_13.1243_fragment_2	NODE_86_length_140519_cov_13.1243	dormant	0.094776	0.975916	-0.661792	7419		27	6.79798	1	132800	27.4785	27	7.16265
HeQ	ERR1620324	NODE_89_length_138824_cov_6.13814_fragment_2	NODE_89_length_138824_cov_6.13814	dormant	0.444476	1.14326	1.85644	41543		15	4.28035	1	96981	12.9583	13	4.07038
HeQ	ERR1620324	NODE_104_length_128048_cov_5.49891_fragment_2	NODE_104_length_128048_cov_5.49891	dormant	0.337023	0.903798	-1.17755	16407		11	3.17149	0.996343	111401	12.2404	12	3.78913
HeQ	ERR1620324	NODE_112_length_121881_cov_13.5587_fragment_1	NODE_112_length_121881_cov_13.5587	dormant	0.105297	0.975611	-0.718298	31673		28	6.79969	1	89908	29.4518	29	6.84358
HeQ	ERR1620324	NODE_120_length_118595_cov_28.1391_fragment_1	NODE_120_length_118595_cov_28.1391	dormant	0.439156	1.07817	4.60151	67942		63	10.4583	1	50353	58.8691	59	10.4978
HeQ	ERR1620324	NODE_145_length_104613_cov_28.6572_fragment_1	NODE_145_length_104613_cov_28.6572	dormant	0.218437	1.04015	2.46213	10205		64	11.259	1	94108	61.3234	61	11.2841
HeQ	ERR1620324	NODE_147_length_104172_cov_7.95565_fragment_2	NODE_147_length_104172_cov_7.95565	dormant	0.16758	1.04552	0.779759	19564		18	4.57076	1	84308	17.1317	17	4.73391
HeQ	ERR1620324	NODE_174_length_94041_cov_13.9853_fragment_1	NODE_174_length_94041_cov_13.9853	dormant	0.312921	1.0732	2.17038	40434		32	7.10121	1	53307	29.6489	30	6.76651
HeQ	ERR1620324	NODE_180_length_92452_cov_8.24028_fragment_1	NODE_180_length_92452_cov_8.24028	dormant	0.101575	1.03004	0.515429	9054		17	5.11172	1	83098	17.1608	17	5.03676
HeQ	ERR1620324	NODE_207_length_85786_cov_6.68951_fragment_1	NODE_207_length_85786_cov_6.68951	dormant	0.481799	0.853142	-1.94234	14610		11	3.7555	1	70876	13.226	13	4.28967
HeQ	ERR1620324	NODE_243_length_77371_cov_14.8414_fragment_1	NODE_243_length_77371_cov_14.8414	dormant	1.26851	0.740818	-10.2945	66099		29	7.76648	1	10972	39.7194	39	8.45004
HeQ	ERR1620324	NODE_272_length_70468_cov_23.573_fragment_1	NODE_272_length_70468_cov_23.573	dormant	0.786911	1.15264	6.45961	54801		49	8.90317	1	15367	42.3192	42	7.45003
HeQ	ERR1620324	NODE_316_length_62388_cov_69.3741_fragment_2	NODE_316_length_62388_cov_69.3741	dormant	0.286205	1.05054	7.43041	15688		152	27.1922	1	46400	147.015	144	24.6701
HeQ	ERR1620324	NODE_317_length_62369_cov_6.80812_fragment_2	NODE_317_length_62369_cov_6.80812	dormant	0.0751478	1.0219	0.323951	37516		15	4.2758	1	24553	14.789	15	4.34562
HeQ	ERR1620324	NODE_336_length_60365_cov_23.8622_fragment_1	NODE_336_length_60365_cov_23.8622	dormant	0.207351	0.96187	-1.85674	12628		46	8.3252	1	47437	48.6945	49	9.54253
HeQ	ERR1620324	NODE_348_length_58510_cov_247.927_fragment_3	NODE_348_length_58510_cov_247.927	dormant	1.04907	0.80403	-107.802	11487		441	97.6797	0.987116	46871	550.093	553	107.6
HeQ	ERR1620324	NODE_382_length_53322_cov_41.0986_fragment_1	NODE_382_length_53322_cov_41.0986	dormant	1.15213	0.78172	-20.7672	19582		74	15.0963	1	33440	95.1403	96	20.5403
HeQ	ERR1620324	NODE_456_length_46849_cov_79.3553_fragment_1	NODE_456_length_46849_cov_79.3553	dormant	0.617436	1.11098	18.3788	11523		183	31.2184	1	35026	165.61	162	28.2396
HeQ	ERR1620324	NODE_791_length_26264_cov_7.85337_fragment_1	NODE_791_length_26264_cov_7.85337	dormant	0.110489	0.969313	-0.537231	18806		17	5.09384	0.99346	7281	17.5069	17	4.61916
HeQ	ERR1620324	NODE_892_length_23341_cov_11.9883_fragment_1	NODE_892_length_23341_cov_11.9883	dormant	0.0141862	0.996845	-0.0815529	5364		26	5.83773	1	17677	25.8465	26	5.65836
HeQ	ERR1620324	NODE_898_length_23201_cov_21.4177_fragment_1	NODE_898_length_23201_cov_21.4177	dormant	0.331589	1.06848	2.91876	6027		45	7.64534	1	16874	42.6246	43	9.82401
HeQ	ERR1620324	NODE_1118_length_18240_cov_233.797_fragment_1	NODE_1118_length_18240_cov_233.797	dormant	0.374274	1.05478	27.7215	5648		537	66.7288	1	12292	506.054	497	80.7419
HeQ	ERR1620324	NODE_1142_length_17753_cov_23.3569_fragment_1	NODE_1142_length_17753_cov_23.3569	not present	NA	NA	NA	6128		NA	NA	NA	17753	NA	NA	NA
HeQ	ERR1620326	NODE_2_length_456701_cov_9.73689_fragment_2	NODE_2_length_456701_cov_9.73689	dormant	0.284317	1.08223	1.71331	88591		22	6.77518	1	367810	20.8346	21	5.16949
HeQ	ERR1620326	NODE_5_length_325510_cov_35.7575_fragment_5	NODE_5_length_325510_cov_35.7575	dormant	0.124369	1.02661	2.06417	40847		80	15.157	1	284363	77.5625	77	17.922
HeQ	ERR1620326	NODE_17_length_233796_cov_11.1915_fragment_1	NODE_17_length_233796_cov_11.1915	dormant	0.339277	1.08136	1.95749	58781		26	5.68546	1	174715	24.0587	24	5.85253
HeQ	ERR1620326	NODE_23_length_203133_cov_10.8016_fragment_2	NODE_23_length_203133_cov_10.8016	dormant	0.00776191	0.998222	-0.0422006	18572		24	5.28132	1	184261	23.7385	24	5.58812
HeQ	ERR1620326	NODE_26_length_194817_cov_21.0291_fragment_2	NODE_26_length_194817_cov_21.0291	dormant	0.0874443	1.01622	0.729153	42471		46	7.84858	1	152046	44.9665	45	8.80118
HeQ	ERR1620326	NODE_40_length_168364_cov_9.0155_fragment_1	NODE_40_length_168364_cov_9.0155	dormant	0.153036	1.03909	0.768458	47932		20	5.17539	1	120132	19.6567	19	4.86257
HeQ	ERR1620326	NODE_42_length_165144_cov_14.8924_fragment_1	NODE_42_length_165144_cov_14.8924	dormant	0.311633	1.0902	2.80903	70798		33	8.85567	1	94046	31.1432	30	9.16942
HeQ	ERR1620326	NODE_49_length_157517_cov_9.02555_fragment_3	NODE_49_length_157517_cov_9.02555	dormant	0.0662862	1.01759	0.344781	48495		20	5.1268	0.999588	108722	19.5989	19	5.27496
HeQ	ERR1620326	NODE_52_length_152464_cov_7.77688_fragment_2	NODE_52_length_152464_cov_7.77688	dormant	0.104301	1.02894	0.482837	33883		17	4.57923	1	118281	16.6869	17	4.67874
HeQ	ERR1620326	NODE_57_length_149499_cov_70.3152_fragment_2	NODE_57_length_149499_cov_70.3152	dormant	0.239199	0.937086	-9.76116	55635		139	39.1917	1	93564	155.152	148	42.362
HeQ	ERR1620326	NODE_59_length_147402_cov_7.63547_fragment_2	NODE_59_length_147402_cov_7.63547	dormant	0.131082	0.963406	-0.632343	121217		16	4.67318	1	25885	17.28	17	4.97032
HeQ	ERR1620326	NODE_71_length_140897_cov_12.6569_fragment_1	NODE_71_length_140897_cov_12.6569	dormant	0.934755	0.78941	-6.17143	36434		23	5.37548	1	104163	29.3055	29	7.63427
HeQ	ERR1620326	NODE_77_length_137870_cov_11.7448_fragment_1	NODE_77_length_137870_cov_11.7448	dormant	0.721459	1.29796	3.23811	115638		14	4.58608	1	21932	10.8677	10	4.38829
HeQ	ERR1620326	NODE_96_length_126667_cov_24.6246_fragment_2	NODE_96_length_126667_cov_24.6246	dormant	0.0166982	0.996768	-0.173143	37332		53	10.292	1	89035	53.5633	53	10.4454
HeQ	ERR1620326	NODE_98_length_125380_cov_11.689_fragment_1	NODE_98_length_125380_cov_11.689	dormant	0.170008	0.956752	-1.10533	11201		24	6.30392	1	113879	25.5583	25	6.69354
HeQ	ERR1620326	NODE_111_length_119385_cov_15.3956_fragment_1	NODE_111_length_119385_cov_15.3956	dormant	1.17156	1.36191	11.6553	9780		43	10.5104	1	109305	32.2053	31	9.35301
HeQ	ERR1620326	NODE_116_length_116071_cov_73.1657_fragment_1	NODE_116_length_116071_cov_73.1657	dormant	0.23092	1.0305	4.87995	8683		166	20.9678	1	107088	159.98	160	21.2961
HeQ	ERR1620326	NODE_118_length_115265_cov_27.4043_fragment_1	NODE_118_length_115265_cov_27.4043	dormant	0.480103	0.913177	-5.11403	12589		54	10.0128	1	102376	58.902	59	11.2549
HeQ	ERR1620326	NODE_162_length_101758_cov_75.7743_fragment_2	NODE_162_length_101758_cov_75.7743	dormant	0.109186	1.02879	4.44413	43326		153	42.4085	1	58132	154.359	151	38.9214
HeQ	ERR1620326	NODE_170_length_99740_cov_6.15313_fragment_1	NODE_170_length_99740_cov_6.15313	dormant	0.342513	1.10495	1.32983	62498		14	3.93851	1	36942	12.6706	12	3.82584
HeQ	ERR1620326	NODE_173_length_98759_cov_8.37216_fragment_2	NODE_173_length_98759_cov_8.37216	dormant	0.263371	0.934681	-1.20132	5233		17	4.54806	0.996942	93226	18.3915	18	4.57454
HeQ	ERR1620326	NODE_222_length_89938_cov_9.46532_fragment_1	NODE_222_length_89938_cov_9.46532	dormant	0.152045	0.963841	-0.764901	46885		20	4.89057	1	42753	21.1538	21	5.1671
HeQ	ERR1620326	NODE_230_length_88410_cov_6.35507_fragment_1	NODE_230_length_88410_cov_6.35507	dormant	0.143128	1.04214	0.581493	39789		14	4.22984	1	48321	13.7977	14	3.88849
HeQ	ERR1620326	NODE_333_length_75610_cov_23.9495_fragment_1	NODE_333_length_75610_cov_23.9495	dormant	0.47417	1.12489	5.22089	46859		45	13.1769	0.996842	28599	41.8038	42	8.29681
HeQ	ERR1620326	NODE_336_length_75420_cov_5.39293_fragment_1	NODE_336_length_75420_cov_5.39293	dormant	0.163758	0.948933	-0.610988	25183		11	3.86184	0.999126	49959	11.9646	12	3.5955
HeQ	ERR1620326	NODE_373_length_71466_cov_23.1363_fragment_2	NODE_373_length_71466_cov_23.1363	dormant	0.400441	0.920244	-4.03263	48345		47	8.47525	1	22821	50.5618	51	11.4455
HeQ	ERR1620326	NODE_448_length_63955_cov_5.02875_fragment_1	NODE_448_length_63955_cov_5.02875	dormant	0.210495	1.08409	0.874146	39722		11	4.31129	0.999648	23933	10.3959	10	3.98805
HeQ	ERR1620326	NODE_475_length_62154_cov_4.66613_fragment_1	NODE_475_length_62154_cov_4.66613	dormant	0.250041	0.909898	-0.939869	27587		9	3.77581	0.999819	34267	10.4311	10	3.74184
HeQ	ERR1620326	NODE_486_length_61262_cov_10.0417_fragment_1	NODE_486_length_61262_cov_10.0417	dormant	0.360416	0.91971	-1.7518	7195		20	4.38539	1	53767	21.8185	21	5.29311
HeQ	ERR1620326	NODE_500_length_60163_cov_5.55761_fragment_1	NODE_500_length_60163_cov_5.55761	dormant	0.150638	0.956299	-0.547193	39330		12	3.63158	0.999644	20533	12.5213	12	3.63342
HeQ	ERR1620326	NODE_604_length_53143_cov_11.8055_fragment_1	NODE_604_length_53143_cov_11.8055	dormant	0.0901404	0.979129	-0.543495	7836		25	5.76052	1	45007	26.0403	26	6.28684
HeQ	ERR1620326	NODE_695_length_47904_cov_13.225_fragment_1	NODE_695_length_47904_cov_13.225	dormant	0.337955	0.928894	-2.05729	8701		27	5.44307	1	38903	28.9327	29	6.66988
HeQ	ERR1620326	NODE_706_length_47297_cov_36.5232_fragment_1	NODE_706_length_47297_cov_36.5232	dormant	0.300641	0.8837	-9.06041	5754		76	38.7268	1	41243	77.9056	76	17.7962
HeQ	ERR1620326	NODE_756_length_45238_cov_6.98504_fragment_1	NODE_756_length_45238_cov_6.98504	dormant	0.351498	1.12542	1.83119	18968		16	4.75233	1	25970	14.601	14	5.62997
HeQ	ERR1620326	NODE_769_length_44684_cov_8.80943_fragment_2	NODE_769_length_44684_cov_8.80943	dormant	0.12395	0.970121	-0.585965	16912		19	4.5178	1	27472	19.6116	19	4.92818
HeQ	ERR1620326	NODE_775_length_44503_cov_33.925_fragment_1	NODE_775_length_44503_cov_33.925	dormant	0.74648	1.22794	13.9833	42405		76	15.6141	0.996463	1948	61.347	64	21.401
HeQ	ERR1620326	NODE_787_length_43882_cov_24.0554_fragment_1	NODE_787_length_43882_cov_24.0554	dormant	0.00074911	0.999862	-0.00720017	34620		52	10.0065	1	8962	52.0543	52	9.19979
HeQ	ERR1620326	NODE_821_length_42796_cov_9.81503_fragment_1	NODE_821_length_42796_cov_9.81503	dormant	0.76801	0.818236	-3.99546	5103		18	4.63655	1	37393	21.9815	22	5.71239
HeQ	ERR1620326	NODE_889_length_40426_cov_3.38758_fragment_1	NODE_889_length_40426_cov_3.38758	dormant	0.234031	0.91738	-0.634873	12944		7	2.63037	0.998532	27182	7.68424	8	2.79274
HeQ	ERR1620326	NODE_904_length_39963_cov_6.88839_fragment_1	NODE_904_length_39963_cov_6.88839	dormant	0.503766	0.871966	-1.91396	7761		13	3.32639	0.980801	32051	14.9488	15	4.21953
HeQ	ERR1620326	NODE_1034_length_36299_cov_122.84_fragment_1	NODE_1034_length_36299_cov_122.84	active	3.48418	2.14707	181.977	21987		338	35.4436	1	14012	158.645	139	64.8042
HeQ	ERR1620326	NODE_1065_length_35638_cov_13.7511_fragment_1	NODE_1065_length_35638_cov_13.7511	dormant	0.352899	0.904403	-2.72568	21235		26	5.52837	1	14103	28.512	28	9.42057
HeQ	ERR1620326	NODE_1102_length_34547_cov_23.7779_fragment_1	NODE_1102_length_34547_cov_23.7779	dormant	0.0154468	1.0034	0.171879	20805		50	9.90477	1	13442	50.5032	51	12.228
HeQ	ERR1620326	NODE_1127_length_33957_cov_3.8032_fragment_1	NODE_1127_length_33957_cov_3.8032	dormant	0.138944	0.953655	-0.39286	11692		8	2.55747	1	21965	8.47685	8	3.07386
HeQ	ERR1620326	NODE_1312_length_29726_cov_9.35971_fragment_1	NODE_1312_length_29726_cov_9.35971	dormant	0.37816	1.16982	2.26281	24073		14	7.22259	0.998131	5398	13.3244	13	4.40958
HeQ	ERR1620326	NODE_1344_length_29126_cov_8.46314_fragment_1	NODE_1344_length_29126_cov_8.46314	dormant	0.220533	0.949381	-0.954151	9639		18	4.19087	0.990248	19281	18.8495	19	4.45812
HeQ	ERR1620326	NODE_1380_length_28579_cov_8.77899_fragment_1	NODE_1380_length_28579_cov_8.77899	dormant	0.256147	0.942481	-1.14689	14501		19	4.29466	1	13778	19.9393	20	4.65312
HeQ	ERR1620326	NODE_1450_length_27401_cov_4.4653_fragment_1	NODE_1450_length_27401_cov_4.4653	dormant	0.890336	0.707491	-3.37748	12863		8	2.96901	1	14238	11.5466	11	4.46834
HeQ	ERR1620326	NODE_1765_length_23487_cov_4.243_fragment_1	NODE_1765_length_23487_cov_4.243	dormant	0.27152	0.913228	-0.862514	15698		9	3.02008	0.994076	7582	9.93999	10	3.32579
HeQ	ERR1620326	NODE_1781_length_23321_cov_10.7911_fragment_1	NODE_1781_length_23321_cov_10.7911	dormant	0.11552	1.04349	0.957663	12438		21	9.85705	0.990593	10700	22.0207	22	6.34716
HeQ	ERR1620326	NODE_2018_length_20684_cov_3.15851_fragment_1	NODE_2018_length_20684_cov_3.15851	dormant	0.208113	1.08495	0.561255	7565		7	2.97128	1	12819	6.60676	6	2.3912
HeQ	ERR1620326	NODE_2189_length_19237_cov_30.545_fragment_1	NODE_2189_length_19237_cov_30.545	dormant	0.603807	1.12886	7.13453	5989		63	11.9411	0.975288	13096	55.3661	55	11.6894
HeQ	ERR1620326	NODE_2273_length_18649_cov_17.6812_fragment_1	NODE_2273_length_18649_cov_17.6812	dormant	0.0648033	1.01156	0.446689	6805		39	6.04186	0.999706	11546	38.6278	38	7.65003
HeQ	ERR1620326	NODE_2655_length_15890_cov_11.281_fragment_1	NODE_2655_length_15890_cov_11.281	dormant	1.31886	0.655654	-9.8077	7610		18	5.03673	1	7980	28.4821	28	9.23225
HeQ	ERR1620326	NODE_2939_length_14433_cov_2.7387_fragment_1	NODE_2939_length_14433_cov_2.7387	not present	NA	NA	NA	6455		NA	NA	NA	14433	NA	NA	NA
HeQ	ERR1620327	NODE_3_length_482665_cov_14.4353_fragment_5	NODE_3_length_482665_cov_14.4353	dormant	0.0518152	0.989682	-0.327955	119986		31	6.33272	1	362379	31.7832	32	6.32589
HeQ	ERR1620327	NODE_6_length_342299_cov_23.597_fragment_1	NODE_6_length_342299_cov_23.597	dormant	0.160204	0.974054	-1.34621	14439		51	8.09216	1	327560	51.8847	52	8.703
HeQ	ERR1620327	NODE_15_length_261729_cov_29.2818_fragment_1	NODE_15_length_261729_cov_29.2818	dormant	1.19425	0.834393	-11.0429	51933		55	8.93857	1	209496	66.6812	67	9.54496
HeQ	ERR1620327	NODE_23_length_204406_cov_27.1176_fragment_4	NODE_23_length_204406_cov_27.1176	dormant	0.193509	0.971074	-1.76481	134528		59	9.17367	1	69578	61.011	61	9.06606
HeQ	ERR1620327	NODE_26_length_200306_cov_33.8799_fragment_3	NODE_26_length_200306_cov_33.8799	dormant	0.332255	1.05342	3.86354	58080		76	11.3662	1	141926	72.329	72	11.8845
HeQ	ERR1620327	NODE_52_length_146545_cov_29.1967_fragment_1	NODE_52_length_146545_cov_29.1967	dormant	0.802551	0.880866	-8.22553	86277		61	10.4978	1	59968	69.0444	69	9.9945
HeQ	ERR1620327	NODE_66_length_132482_cov_20.543_fragment_2	NODE_66_length_132482_cov_20.543	dormant	0.468275	1.09307	4.11391	6459		49	8.20127	1	125723	44.2004	44	9.33277
HeQ	ERR1620327	NODE_72_length_123666_cov_24.773_fragment_3	NODE_72_length_123666_cov_24.773	dormant	0.111666	0.978514	-1.17105	44008		53	10.449	1	79358	54.503	54	10.525
HeQ	ERR1620327	NODE_79_length_120094_cov_23.5651_fragment_2	NODE_79_length_120094_cov_23.5651	dormant	0.718284	1.14795	7.41507	24876		57	10.5377	1	94918	50.1185	50	10.1044
HeQ	ERR1620327	NODE_85_length_115929_cov_12.1705_fragment_1	NODE_85_length_115929_cov_12.1705	dormant	0.101839	1.02088	0.557086	29659		27	5.31507	1	85970	26.6788	27	5.62123
HeQ	ERR1620327	NODE_104_length_108300_cov_12.3399_fragment_3	NODE_104_length_108300_cov_12.3399	dormant	0.392607	1.08268	2.22864	8908		29	5.65169	1	99092	26.9555	27	5.70123
HeQ	ERR1620327	NODE_108_length_105898_cov_24.4503_fragment_1	NODE_108_length_105898_cov_24.4503	dormant	0.621763	1.11792	5.99775	49099		57	9.7391	1	56499	50.8614	51	9.55273
HeQ	ERR1620327	NODE_116_length_100636_cov_41.1567_fragment_1	NODE_116_length_100636_cov_41.1567	dormant	0.26132	0.958351	-3.72262	28019		85	13.5953	1	72317	89.3813	89	14.8672
HeQ	ERR1620327	NODE_128_length_94249_cov_13.0991_fragment_1	NODE_128_length_94249_cov_13.0991	dormant	0.212325	1.04292	1.23156	6966		30	5.75036	1	86983	28.6974	29	5.84996
HeQ	ERR1620327	NODE_186_length_75891_cov_223.845_fragment_2	NODE_186_length_75891_cov_223.845	dormant	0.211969	1.03329	16.3832	6731		513	83.804	0.977864	69009	492.147	491	70.1754
HeQ	ERR1620327	NODE_224_length_66399_cov_7.01005_fragment_1	NODE_224_length_66399_cov_7.01005	dormant	1.17512	1.39539	5.1288	31453		18	4.59179	0.995295	34794	12.9717	13	4.12466
HeQ	ERR1620327	NODE_254_length_61997_cov_187.138_fragment_2	NODE_254_length_61997_cov_187.138	dormant	0.318881	1.04813	19.3022	25369		418	58.6545	1	36328	401.003	398	62.351
HeQ	ERR1620327	NODE_290_length_57067_cov_5.36769_fragment_1	NODE_290_length_57067_cov_5.36769	dormant	0.0649653	0.98023	-0.231428	9800		11	3.64592	0.987551	47089	11.7062	11	3.47673
HeQ	ERR1620327	NODE_303_length_55679_cov_4.63618_fragment_1	NODE_303_length_55679_cov_4.63618	dormant	0.105327	1.03544	0.35607	28873		10	3.50306	1	26506	10.0466	10	3.25354
HeQ	ERR1620327	NODE_336_length_51666_cov_4.66265_fragment_1	NODE_336_length_51666_cov_4.66265	dormant	1.08098	0.686579	-4.32649	41761		9	3.437	1	9605	13.8041	14	4.49722
HeQ	ERR1620327	NODE_366_length_48937_cov_4.22231_fragment_1	NODE_366_length_48937_cov_4.22231	dormant	0.404196	0.871141	-1.35989	43070		9	3.33793	0.998421	5635	10.5533	10	3.39075
HeQ	ERR1620327	NODE_374_length_48199_cov_26.8779_fragment_1	NODE_374_length_48199_cov_26.8779	dormant	0.273202	1.04155	2.4219	15629		60	8.37933	0.994369	32358	58.2911	58	9.32516
HeQ	ERR1620327	NODE_452_length_41175_cov_10.5041_fragment_1	NODE_452_length_41175_cov_10.5041	dormant	0.262259	0.930494	-1.21097	6128		16	4.41445	1	34747	17.4226	17	4.81195
HeQ	ERR1620327	NODE_487_length_38690_cov_4.91808_fragment_1	NODE_487_length_38690_cov_4.91808	dormant	0.23365	1.08028	0.802519	28216		11	3.53919	0.994755	10299	9.99699	10	3.32694
HeQ	ERR1620327	NODE_622_length_32455_cov_18.5783_fragment_1	NODE_622_length_32455_cov_18.5783	dormant	0.128437	1.02762	1.07256	6667		39	7.76448	1	25488	38.8296	39	8.8987
HeQ	ERR1620327	NODE_676_length_30110_cov_33.206_fragment_2	NODE_676_length_30110_cov_33.206	dormant	0.607453	1.16528	11.1138	9878		73	22.9867	1	19932	67.2411	66	11.8778
HeQ	ERR1620327	NODE_841_length_24831_cov_3.53378_fragment_1	NODE_841_length_24831_cov_3.53378	not present	NA	NA	NA	14057		NA	NA	NA	24831	NA	NA	NA
HeQ	ERR1620328	NODE_7_length_345595_cov_6.44669_fragment_1	NODE_7_length_345595_cov_6.44669	dormant	0.341709	1.1101	1.54125	37185		15	4.8592	1	308110	13.9985	14	4.13231
HeQ	ERR1620328	NODE_14_length_281339_cov_14.123_fragment_1	NODE_14_length_281339_cov_14.123	dormant	0.183748	1.05985	1.81943	30612		31	8.17713	1	250427	30.4	30	11.3677
HeQ	ERR1620328	NODE_17_length_270404_cov_18.3955_fragment_6	NODE_17_length_270404_cov_18.3955	dormant	0.675005	0.853044	-5.76267	13663		34	6.90626	1	256441	39.2137	38	9.90313
HeQ	ERR1620328	NODE_18_length_270067_cov_9.79731_fragment_3	NODE_18_length_270067_cov_9.79731	dormant	0.730403	1.19285	3.73217	153067		23	5.39653	1	116700	19.3531	19	4.80587
HeQ	ERR1620328	NODE_32_length_200392_cov_106.464_fragment_1	NODE_32_length_200392_cov_106.464	dormant	0.962599	1.17116	39.2669	17377		264	40.7619	1	182715	229.416	227	40.8233
HeQ	ERR1620328	NODE_49_length_166562_cov_33.3737_fragment_2	NODE_49_length_166562_cov_33.3737	dormant	0.0268588	1.00489	0.349521	36887		71	12.7652	1	129375	71.5258	71	13.2567
HeQ	ERR1620328	NODE_58_length_156928_cov_8.76178_fragment_3	NODE_58_length_156928_cov_8.76178	dormant	0.273796	1.06745	1.29783	7403		21	4.41246	1	149225	19.2415	19	5.04659
HeQ	ERR1620328	NODE_76_length_145091_cov_22.7587_fragment_1	NODE_76_length_145091_cov_22.7587	dormant	1.41411	0.720025	-14.0317	14982		36	7.82087	1	129809	50.1176	50	11.6512
HeQ	ERR1620328	NODE_77_length_144295_cov_9.89382_fragment_1	NODE_77_length_144295_cov_9.89382	dormant	0.500453	0.871166	-2.84231	32078		19	5.08675	1	111917	22.0619	22	6.21593
HeQ	ERR1620328	NODE_121_length_108760_cov_15.6843_fragment_1	NODE_121_length_108760_cov_15.6843	dormant	0.501284	1.12306	4.07413	10403		37	7.93614	1	98057	33.1073	33	8.31422
HeQ	ERR1620328	NODE_142_length_101770_cov_34.9451_fragment_1	NODE_142_length_101770_cov_34.9451	dormant	0.285783	1.05596	4.17914	21153		78	14.9182	1	80317	74.6869	74	14.3227
HeQ	ERR1620328	NODE_152_length_98551_cov_6.86508_fragment_1	NODE_152_length_98551_cov_6.86508	dormant	0.295767	1.0881	1.32583	7465		16	4.64487	1	90786	15.0494	15	4.3144
HeQ	ERR1620328	NODE_156_length_97196_cov_34.7798_fragment_1	NODE_156_length_97196_cov_34.7798	dormant	0.102748	0.773594	-16.2935	8724		55	9.75072	1	88172	71.9659	52	224.05
HeQ	ERR1620328	NODE_179_length_90089_cov_11.9504_fragment_1	NODE_179_length_90089_cov_11.9504	dormant	1.31151	1.38785	8.65485	13068		31	6.59494	1	76721	22.315	22	6.60339
HeQ	ERR1620328	NODE_194_length_83611_cov_11.2788_fragment_1	NODE_194_length_83611_cov_11.2788	dormant	0.468164	1.12785	3.00154	7850		27	5.79366	1	75461	23.4774	23	6.97445
HeQ	ERR1620328	NODE_211_length_80585_cov_5.78506_fragment_1	NODE_211_length_80585_cov_5.78506	dormant	0.112033	0.964999	-0.440754	5863		12	3.81807	1	74422	12.5926	12	4.04691
HeQ	ERR1620328	NODE_233_length_76576_cov_4.97155_fragment_1	NODE_233_length_76576_cov_4.97155	dormant	0.259236	0.902636	-1.10959	30633		10	4.08108	1	45643	11.3963	11	4.4705
HeQ	ERR1620328	NODE_234_length_76506_cov_126.041_fragment_1	NODE_234_length_76506_cov_126.041	dormant	0.43543	1.07289	19.1174	45580		278	48.0922	1	30626	262.263	261	39.2729
HeQ	ERR1620328	NODE_249_length_74813_cov_6.7908_fragment_1	NODE_249_length_74813_cov_6.7908	dormant	0.128591	1.04075	0.563524	49239		14	4.451	1	25274	13.8299	14	4.31248
HeQ	ERR1620328	NODE_286_length_67709_cov_7.12375_fragment_2	NODE_286_length_67709_cov_7.12375	dormant	0.60019	1.1861	2.70402	27509		17	4.8439	1	39900	14.5301	14	4.13902
HeQ	ERR1620328	NODE_397_length_56305_cov_8.70284_fragment_1	NODE_397_length_56305_cov_8.70284	dormant	0.184687	1.05338	0.998714	25051		19	5.81373	1	30954	18.711	18	4.96838
HeQ	ERR1620328	NODE_465_length_50171_cov_10.3147_fragment_1	NODE_465_length_50171_cov_10.3147	dormant	0.988202	1.32579	6.90329	5952		28	7.73155	1	43919	21.1893	21	6.15008
HeQ	ERR1620328	NODE_491_length_47929_cov_5.78738_fragment_1	NODE_491_length_47929_cov_5.78738	dormant	0.385072	1.13521	1.65851	9683		13	4.70102	1	37946	12.2666	12	3.87313
HeQ	ERR1620328	NODE_546_length_43810_cov_4.56995_fragment_1	NODE_546_length_43810_cov_4.56995	dormant	0.376859	1.14387	1.29625	33825		10	3.79912	1	9685	9.00991	9	3.03786
HeQ	ERR1620328	NODE_736_length_33494_cov_13.9323_fragment_1	NODE_736_length_33494_cov_13.9323	dormant	0.488609	1.11682	3.32175	18831		31	7.26685	1	14363	28.4344	28	6.29514
HeQ	ERR1620328	NODE_779_length_31743_cov_14.5599_fragment_1	NODE_779_length_31743_cov_14.5599	dormant	0.112747	0.974927	-0.816414	24678		32	6.64277	0.994003	6913	32.561	32	7.79367
HeQ	ERR1620328	NODE_947_length_26718_cov_3.80377_fragment_1	NODE_947_length_26718_cov_3.80377	dormant	0.0392543	1.0158	0.130729	15424		8	3.46755	0.990405	11142	8.27141	8	3.18715
HeQ	ERR1620328	NODE_1087_length_23211_cov_74.1977_fragment_1	NODE_1087_length_23211_cov_74.1977	dormant	0.776398	1.13565	20.9578	3052		172	29.0709	1	19859	154.498	155	24.7426
HeQ	ERR1620328	NODE_1233_length_20846_cov_30.2354_fragment_1	NODE_1233_length_20846_cov_30.2354	dormant	0.0602237	0.986367	-0.841899	7405		59	11.8551	1	13141	61.7547	60	15.8213
HeQ	ERR1620328	NODE_1239_length_20777_cov_7.6413_fragment_1	NODE_1239_length_20777_cov_7.6413	dormant	0.298668	1.07922	1.30451	5151		18	4.46168	1	15326	16.4674	16	4.2718
HeQ	ERR1620328	NODE_1260_length_20376_cov_22.4524_fragment_1	NODE_1260_length_20376_cov_22.4524	dormant	0.091011	1.01735	0.807747	6957		48	8.30306	1	13119	46.5484	46	9.41276
HeQ	ERR1620328	NODE_1339_length_19164_cov_3.66026_fragment_1	NODE_1339_length_19164_cov_3.66026	dormant	0.161917	1.06408	0.49478	13822		8	3.49807	1	5042	7.72075	7	2.53749
HeQ	ERR1620328	NODE_1398_length_18472_cov_3.16604_fragment_1	NODE_1398_length_18472_cov_3.16604	not present	NA	NA	NA	11052		NA	NA	NA	18472	NA	NA	NA
HeQ	ERR1620330	NODE_13_length_269436_cov_21.7116_fragment_3	NODE_13_length_269436_cov_21.7116	dormant	0.383105	0.914695	-4.03334	11030		43	8.93569	1	258106	47.2811	46	11.9093
HeQ	ERR1620330	NODE_15_length_248675_cov_18.7555_fragment_1	NODE_15_length_248675_cov_18.7555	dormant	0.0392352	1.00791	0.322713	27772		41	8.28125	1	220603	40.806	41	8.16854
HeQ	ERR1620330	NODE_20_length_218892_cov_18.0551_fragment_1	NODE_20_length_218892_cov_18.0551	dormant	1.29611	0.745454	-10.6628	61119		30	7.90346	0.999902	157473	41.8895	42	8.53788
HeQ	ERR1620330	NODE_21_length_215887_cov_12.0463_fragment_2	NODE_21_length_215887_cov_12.0463	dormant	0.13348	1.03026	0.791574	55913		27	5.78031	1	159674	26.1593	26	6.07653
HeQ	ERR1620330	NODE_22_length_214607_cov_7.43854_fragment_1	NODE_22_length_214607_cov_7.43854	dormant	0.126926	0.965432	-0.569362	40457		16	4.27718	1	173850	16.4707	16	4.68508
HeQ	ERR1620330	NODE_45_length_155580_cov_16.5552_fragment_3	NODE_45_length_155580_cov_16.5552	dormant	0.406571	0.901205	-3.56837	36806		32	7.3024	1	118474	36.1188	35	10.0368
HeQ	ERR1620330	NODE_50_length_146624_cov_19.4299_fragment_1	NODE_50_length_146624_cov_19.4299	dormant	0.546616	0.893672	-4.3146	22417		36	6.75263	1	123907	40.578	40	8.88876
HeQ	ERR1620330	NODE_84_length_116970_cov_19.5163_fragment_1	NODE_84_length_116970_cov_19.5163	dormant	0.476032	0.886558	-4.72153	15562		37	8.06855	1	101108	41.6205	40	11.474
HeQ	ERR1620330	NODE_114_length_100627_cov_16.3829_fragment_1	NODE_114_length_100627_cov_16.3829	dormant	0.108171	1.02348	0.831519	11853		36	7.94844	1	88474	35.4121	35	7.41656
HeQ	ERR1620330	NODE_116_length_99656_cov_6.96098_fragment_2	NODE_116_length_99656_cov_6.96098	dormant	0.0621699	1.01834	0.259548	10087		14	4.21955	0.985328	89417	14.1514	14	4.12961
HeQ	ERR1620330	NODE_150_length_88565_cov_9.39955_fragment_1	NODE_150_length_88565_cov_9.39955	dormant	2.06306	0.339171	-24.6651	60542		9	10.3492	0.999653	27723	37.3245	38	13.3703
HeQ	ERR1620330	NODE_187_length_78723_cov_170.458_fragment_1	NODE_187_length_78723_cov_170.458	dormant	0.893908	0.750274	-107.067	46099		308	80.0673	1	32324	428.739	397	149.268
HeQ	ERR1620330	NODE_188_length_78611_cov_5.633_fragment_1	NODE_188_length_78611_cov_5.633	dormant	0.383607	1.13593	1.55432	52992		13	3.91854	1	25319	11.4348	11	4.18091
HeQ	ERR1620330	NODE_192_length_77979_cov_4.19982_fragment_1	NODE_192_length_77979_cov_4.19982	dormant	0.215599	0.925759	-0.699371	22934		9	3.12752	0.996991	54802	9.42031	9	3.35615
HeQ	ERR1620330	NODE_193_length_77959_cov_4.84598_fragment_1	NODE_193_length_77959_cov_4.84598	dormant	0.114641	0.963971	-0.390951	46317		10	3.36223	1	31342	10.8511	11	3.45752
HeQ	ERR1620330	NODE_230_length_70718_cov_6.17838_fragment_1	NODE_230_length_70718_cov_6.17838	dormant	0.141675	1.04156	0.541753	27038		13	3.9733	1	43380	13.0341	13	3.66846
HeQ	ERR1620330	NODE_268_length_63899_cov_7.96972_fragment_1	NODE_268_length_63899_cov_7.96972	dormant	0.802203	0.808833	-3.89609	48461		16	4.88546	1	15138	20.3806	20	4.82785
HeQ	ERR1620330	NODE_305_length_59503_cov_5.27712_fragment_2	NODE_305_length_59503_cov_5.27712	dormant	0.0112073	0.996323	-0.0420511	13563		11	3.66932	1	45640	11.4377	11	3.83314
HeQ	ERR1620330	NODE_331_length_56602_cov_17.5289_fragment_1	NODE_331_length_56602_cov_17.5289	dormant	0.0251713	1.00457	0.176046	30746		38	7.28073	1	25556	38.501	38	6.69488
HeQ	ERR1620330	NODE_339_length_55698_cov_5.03235_fragment_1	NODE_339_length_55698_cov_5.03235	dormant	0.216198	1.07709	0.827182	8437		11	4.00989	1	46961	10.7294	10	3.6329
HeQ	ERR1620330	NODE_377_length_52176_cov_4.43741_fragment_1	NODE_377_length_52176_cov_4.43741	dormant	0.00618007	1.00211	0.0201682	42453		9	3.46724	1	9423	9.5616	9	3.04601
HeQ	ERR1620330	NODE_385_length_51691_cov_3.97819_fragment_1	NODE_385_length_51691_cov_3.97819	dormant	0.220755	1.08592	0.712505	34001		9	3.44036	0.999059	17390	8.29252	8	2.99974
HeQ	ERR1620330	NODE_486_length_42997_cov_38.6806_fragment_1	NODE_486_length_42997_cov_38.6806	dormant	0.164796	1.02895	2.42269	12671		85	15.7477	0.99124	30137	83.6777	83	13.5742
HeQ	ERR1620330	NODE_649_length_34299_cov_7.31971_fragment_1	NODE_649_length_34299_cov_7.31971	dormant	0.00582358	0.998345	-0.0255246	15321		15	4.13992	1	18678	15.4212	15	4.61326
HeQ	ERR1620330	NODE_681_length_32755_cov_23.8977_fragment_1	NODE_681_length_32755_cov_23.8977	dormant	0.154832	0.967928	-1.69453	6819		51	11.5047	1	25636	52.8347	52	10.3535
HeQ	ERR1620330	NODE_699_length_31918_cov_21.864_fragment_1	NODE_699_length_31918_cov_21.864	dormant	0.213127	0.942595	-2.79771	17185		46	8.40274	1	14433	48.7361	45	16.5539
HeQ	ERR1620330	NODE_787_length_28731_cov_9.87415_fragment_1	NODE_787_length_28731_cov_9.87415	dormant	0.291346	0.934427	-1.45183	15951		20	5.14159	1	12480	22.1406	22	4.81955
HeQ	ERR1620330	NODE_1031_length_22137_cov_3.59311_fragment_1	NODE_1031_length_22137_cov_3.59311	dormant	0.222436	1.0852	0.642976	6700		8	3.10224	0.997761	15137	7.54628	7	2.66222
HeQ	ERR1620330	NODE_1160_length_20079_cov_25.5609_fragment_1	NODE_1160_length_20079_cov_25.5609	dormant	0.089773	1.0206	1.07063	10019		53	11.0733	1	9760	51.9743	52	12.7217
HeQ	ERR1620330	NODE_1284_length_18063_cov_3.97829_fragment_1	NODE_1284_length_18063_cov_3.97829	dormant	0.0935781	0.962862	-0.311553	8073		8	2.86172	0.981543	9839	8.38917	8	3.73892
HeQ	ERR1620330	NODE_1509_length_14928_cov_25.9525_fragment_1	NODE_1509_length_14928_cov_25.9525	not present	NA	NA	NA	8731		NA	NA	NA	14928	NA	NA	NA
HeQ	ERR1620332	NODE_1_length_502752_cov_8.09488_fragment_4	NODE_1_length_502752_cov_8.09488	dormant	0.0155894	0.99597	-0.070756	49717		17	4.52118	1	452735	17.5574	17	4.55622
HeQ	ERR1620332	NODE_16_length_245232_cov_11.1513_fragment_1	NODE_16_length_245232_cov_11.1513	dormant	0.0889356	1.0215	0.437424	36004		20	4.9556	1	208928	20.342	20	4.88098
HeQ	ERR1620332	NODE_37_length_181611_cov_44.1455_fragment_1	NODE_37_length_181611_cov_44.1455	dormant	0.330339	1.07294	6.7935	49297		99	16.9546	1	132014	93.1351	89	23.6305
HeQ	ERR1620332	NODE_48_length_165235_cov_20.9507_fragment_2	NODE_48_length_165235_cov_20.9507	dormant	0.240789	1.04321	1.90461	11119		46	7.40814	1	153816	44.0743	44	8.38168
HeQ	ERR1620332	NODE_61_length_151912_cov_6.99758_fragment_3	NODE_61_length_151912_cov_6.99758	dormant	0.700681	0.805078	-2.99144	9076		12	4.28758	1	142536	15.3469	15	4.25102
HeQ	ERR1620332	NODE_70_length_142442_cov_22.0397_fragment_1	NODE_70_length_142442_cov_22.0397	dormant	0.291425	1.05778	2.64251	13750		48	9.2766	1	128392	45.7376	45	8.85356
HeQ	ERR1620332	NODE_71_length_142422_cov_20.6664_fragment_2	NODE_71_length_142422_cov_20.6664	dormant	0.226359	1.04284	1.85917	45013		45	8.06669	1	97109	43.3982	43	8.35747
HeQ	ERR1620332	NODE_93_length_122818_cov_5.76108_fragment_1	NODE_93_length_122818_cov_5.76108	dormant	0.529632	1.17567	2.01087	68587		13	3.85167	1	53931	11.4468	11	3.74098
HeQ	ERR1620332	NODE_103_length_116224_cov_5.23254_fragment_2	NODE_103_length_116224_cov_5.23254	dormant	0.0622294	0.981022	-0.217958	58545		11	3.55122	1	57379	11.4849	11	3.45308
HeQ	ERR1620332	NODE_121_length_107591_cov_6.13501_fragment_1	NODE_121_length_107591_cov_6.13501	dormant	2.04862	0.504352	-11.1623	91779		11	3.527	0.999379	15569	22.5206	23	6.85101
HeQ	ERR1620332	NODE_175_length_91983_cov_22.6654_fragment_3	NODE_175_length_91983_cov_22.6654	dormant	0.534962	1.13	6.24342	11309		54	10.959	1	80374	48.0265	47	12.3416
HeQ	ERR1620332	NODE_193_length_87165_cov_5.93731_fragment_1	NODE_193_length_87165_cov_5.93731	dormant	0.628682	1.19913	2.24962	63360		13	3.71641	1	23505	11.2971	11	3.43465
HeQ	ERR1620332	NODE_212_length_81790_cov_21.3801_fragment_1	NODE_212_length_81790_cov_21.3801	dormant	0.140573	1.03223	1.41661	65306		44	11.7517	0.997734	16332	43.9547	43	8.06253
HeQ	ERR1620332	NODE_273_length_68775_cov_6.04133_fragment_1	NODE_273_length_68775_cov_6.04133	dormant	0.177073	0.941689	-0.808599	57273		13	3.70385	1	11202	13.8669	14	5.29026
HeQ	ERR1620332	NODE_281_length_67725_cov_24.2612_fragment_1	NODE_281_length_67725_cov_24.2612	dormant	0.243018	0.959268	-2.19962	54044		52	9.06269	1	13381	54.0025	54	9.03983
HeQ	ERR1620332	NODE_286_length_65550_cov_3.69376_fragment_1	NODE_286_length_65550_cov_3.69376	dormant	0.0082171	1.00327	0.0259683	36221		8	2.74266	1	29029	7.95167	7	3.5288
HeQ	ERR1620332	NODE_295_length_63989_cov_50.322_fragment_2	NODE_295_length_63989_cov_50.322	dormant	0.312027	1.05181	4.39272	37314		89	14.1483	1	26375	84.7859	84	14.0075
HeQ	ERR1620332	NODE_328_length_59329_cov_4.37232_fragment_2	NODE_328_length_59329_cov_4.37232	dormant	0.0996959	1.03489	0.32673	28755		9	3.28126	1	30274	9.36414	9	3.27328
HeQ	ERR1620332	NODE_353_length_55952_cov_18.938_fragment_1	NODE_353_length_55952_cov_18.938	dormant	0.409681	0.920783	-3.38755	32897		39	7.98048	1	22755	42.763	42	8.54732
HeQ	ERR1620332	NODE_407_length_51314_cov_4.97208_fragment_1	NODE_407_length_51314_cov_4.97208	dormant	0.399356	1.12648	1.22059	47476		11	3.3452	1	3538	9.65008	10	2.73726
HeQ	ERR1620332	NODE_461_length_47318_cov_4.67905_fragment_1	NODE_461_length_47318_cov_4.67905	dormant	0.479803	0.853039	-1.70914	39134		9	3.72883	0.996218	8032	11.6299	11	3.38732
HeQ	ERR1620332	NODE_515_length_43394_cov_57.5914_fragment_2	NODE_515_length_43394_cov_57.5914	dormant	1.38931	0.803428	-24.3603	6207		98	13.5292	1	36887	123.926	125	20.7809
HeQ	ERR1620332	NODE_588_length_39727_cov_26.6642_fragment_1	NODE_588_length_39727_cov_26.6642	dormant	0.905702	1.20553	11.0691	6490		64	13.1572	1	32937	53.8554	53	11.2081
HeQ	ERR1620332	NODE_804_length_31426_cov_4.65946_fragment_1	NODE_804_length_31426_cov_4.65946	dormant	0.435051	1.17246	1.63202	11928		11	3.96982	1	19198	9.46338	9	3.51933
HeQ	ERR1620332	NODE_1571_length_17836_cov_3.7328_fragment_1	NODE_1571_length_17836_cov_3.7328	dormant	0.00799527	0.996927	-0.0240574	6427		7	3.12914	1	11109	7.82879	7	2.88378
HeQ	ERR1620332	NODE_1594_length_17628_cov_5.61686_fragment_1	NODE_1594_length_17628_cov_5.61686	dormant	0.310763	0.90385	-1.25502	9691		11	4.23716	1	7637	13.0528	13	3.82958
HeQ	ERR1620332	NODE_1765_length_16311_cov_9.52172_fragment_1	NODE_1765_length_16311_cov_9.52172	not present	NA	NA	NA	10250		NA	NA	NA	16311	NA	NA	NA
HeQ	ERR1620335	NODE_4_length_423314_cov_11.929_fragment_2	NODE_4_length_423314_cov_11.929	dormant	0.554612	0.84305	-4.10552	59859		22	6.24133	1	363155	26.158	25	8.40474
HeQ	ERR1620335	NODE_5_length_404596_cov_84.0806_fragment_1	NODE_5_length_404596_cov_84.0806	dormant	0.446392	1.06004	10.9386	45640		194	23.4422	1	358656	182.198	181	25.5224
HeQ	ERR1620335	NODE_15_length_247881_cov_17.594_fragment_1	NODE_15_length_247881_cov_17.594	dormant	0.0220301	1.0044	0.167441	54058		38	7.81416	1	193523	38.0739	38	7.38078
HeQ	ERR1620335	NODE_16_length_242628_cov_57.2571_fragment_3	NODE_16_length_242628_cov_57.2571	dormant	0.191168	0.966049	-4.22222	11169		122	20.8807	1	231159	124.361	125	23.2297
HeQ	ERR1620335	NODE_24_length_212412_cov_6.98553_fragment_1	NODE_24_length_212412_cov_6.98553	dormant	0.337482	0.911633	-1.36288	37556		14	3.7201	1	174556	15.4229	15	4.33335
HeQ	ERR1620335	NODE_26_length_209450_cov_32.2402_fragment_4	NODE_26_length_209450_cov_32.2402	dormant	0.0499639	0.992873	-0.497548	10910		69	9.84002	1	198240	69.8153	70	10.0749
HeQ	ERR1620335	NODE_35_length_190706_cov_29.364_fragment_3	NODE_35_length_190706_cov_29.364	dormant	0.186185	1.03662	2.29261	37614		64	12.7784	0.996039	152941	62.609	62	11.8307
HeQ	ERR1620335	NODE_53_length_159833_cov_107.69_fragment_1	NODE_53_length_159833_cov_107.69	dormant	0.498014	0.936479	-14.9336	12708		222	28.9775	1	146825	235.098	234	30.9622
HeQ	ERR1620335	NODE_59_length_155539_cov_9.87864_fragment_2	NODE_59_length_155539_cov_9.87864	dormant	0.86347	1.25562	5.01919	53302		24	6.14815	1	101937	19.6355	19	5.45689
HeQ	ERR1620335	NODE_71_length_149384_cov_16.8999_fragment_3	NODE_71_length_149384_cov_16.8999	dormant	0.504956	1.10043	3.642	12779		40	7.23096	0.992488	136401	36.2649	36	7.19403
HeQ	ERR1620335	NODE_72_length_148692_cov_5.37176_fragment_3	NODE_72_length_148692_cov_5.37176	dormant	0.0401623	0.987332	-0.150662	5555		11	3.68619	1	90109	11.8927	12	3.81537
HeQ	ERR1620335	NODE_72_length_148692_cov_5.37176_fragment_1	NODE_72_length_148692_cov_5.37176	dormant	0.163009	0.948246	-0.6155	52728		11	3.73597	1	90109	11.8927	12	3.81537
HeQ	ERR1620335	NODE_90_length_133153_cov_29.0264_fragment_1	NODE_90_length_133153_cov_29.0264	dormant	0.0772873	1.01522	0.937317	40501		62	11.3092	1	92352	61.5951	60	12.8943
HeQ	ERR1620335	NODE_98_length_128949_cov_11.4172_fragment_2	NODE_98_length_128949_cov_11.4172	dormant	0.309579	1.07431	1.83068	7124		27	5.63143	1	121525	24.6372	24	6.1826
HeQ	ERR1620335	NODE_100_length_128557_cov_30.9153_fragment_2	NODE_100_length_128557_cov_30.9153	dormant	0.0345789	0.995	-0.336901	44195		67	10.0915	1	84062	67.3777	67	9.38148
HeQ	ERR1620335	NODE_106_length_125280_cov_20.6785_fragment_1	NODE_106_length_125280_cov_20.6785	dormant	0.0846845	1.01911	0.848243	44261		44	10.2973	0.998735	80775	44.3904	44	9.72765
HeQ	ERR1620335	NODE_107_length_124540_cov_4.35784_fragment_1	NODE_107_length_124540_cov_4.35784	dormant	0.466098	1.20403	1.66465	97494		10	3.63463	0.998718	26871	8.15868	8	3.50714
HeQ	ERR1620335	NODE_113_length_121615_cov_35.307_fragment_1	NODE_113_length_121615_cov_35.307	dormant	0.129703	0.968151	-2.35916	20677		71	14.0981	1	100638	74.0729	72	21.5154
HeQ	ERR1620335	NODE_129_length_111807_cov_33.7919_fragment_1	NODE_129_length_111807_cov_33.7919	dormant	0.154613	1.02474	1.77753	37466		73	11.5309	1	74041	71.8495	72	11.4622
HeQ	ERR1620335	NODE_155_length_101977_cov_66.6065_fragment_1	NODE_155_length_101977_cov_66.6065	dormant	0.682441	0.924128	-11.1328	37035		136	14.1387	1	64642	146.732	146	18.2302
HeQ	ERR1620335	NODE_182_length_92325_cov_21.3978_fragment_1	NODE_182_length_92325_cov_21.3978	dormant	0.087509	1.01756	0.807161	38989		46	9.66037	1	53036	45.9675	45	8.7654
HeQ	ERR1620335	NODE_187_length_91270_cov_54.4062_fragment_1	NODE_187_length_91270_cov_54.4062	dormant	0.717583	1.11066	12.81	9770		129	15.35	1	81200	115.762	116	20.0433
HeQ	ERR1620335	NODE_245_length_79867_cov_9.57733_fragment_1	NODE_245_length_79867_cov_9.57733	dormant	0.711777	1.32429	6.34602	12811		25	9.60648	1	66756	19.5691	18	8.16677
HeQ	ERR1620335	NODE_275_length_76700_cov_7.2922_fragment_1	NODE_275_length_76700_cov_7.2922	dormant	0.0423141	0.988139	-0.182694	6700		15	4.53139	1	69700	15.4024	15	4.09261
HeQ	ERR1620335	NODE_279_length_75699_cov_5.22865_fragment_2	NODE_279_length_75699_cov_5.22865	dormant	0.154809	0.95288	-0.543577	34752		11	3.49579	1	40647	11.536	11	3.52668
HeQ	ERR1620335	NODE_285_length_75193_cov_50.8976_fragment_1	NODE_285_length_75193_cov_50.8976	dormant	0.464142	1.06808	7.47273	8026		116	15.9032	0.981311	67017	109.769	110	16.2946
HeQ	ERR1620335	NODE_298_length_74191_cov_8.15107_fragment_1	NODE_298_length_74191_cov_8.15107	dormant	0.0324869	0.98671	-0.236393	55132		17	6.68522	1	18759	17.787	16	7.82338
HeQ	ERR1620335	NODE_301_length_73414_cov_8.10026_fragment_1	NODE_301_length_73414_cov_8.10026	dormant	0.544386	0.872196	-2.44941	45668		16	4.48695	1	27446	19.1653	19	4.51183
HeQ	ERR1620335	NODE_310_length_71798_cov_23.8034_fragment_1	NODE_310_length_71798_cov_23.8034	dormant	0.845733	0.829483	-8.79503	8664		41	10.4216	1	62834	51.5787	51	10.3769
HeQ	ERR1620335	NODE_311_length_71742_cov_4.48424_fragment_1	NODE_311_length_71742_cov_4.48424	dormant	0.180618	0.939284	-0.61888	53121		9	3.24902	0.997176	18471	10.193	10	3.59515
HeQ	ERR1620335	NODE_337_length_66920_cov_191.587_fragment_1	NODE_337_length_66920_cov_191.587	dormant	0.0253701	1.00512	1.9645	5904		393	75.6394	1	60716	383.888	392	79.187
HeQ	ERR1620335	NODE_343_length_65683_cov_8.92887_fragment_2	NODE_343_length_65683_cov_8.92887	dormant	0.0532113	1.01662	0.316817	38440		19	5.78822	1	26943	19.0663	18	6.1152
HeQ	ERR1620335	NODE_371_length_61487_cov_6.21474_fragment_1	NODE_371_length_61487_cov_6.21474	dormant	0.25246	1.07376	0.97978	12518		14	3.85152	1	48669	13.2826	13	3.91013
HeQ	ERR1620335	NODE_382_length_59883_cov_5.85288_fragment_2	NODE_382_length_59883_cov_5.85288	dormant	0.0109656	0.996747	-0.040824	14753		12	3.85571	1	44830	12.5502	12	3.58518
HeQ	ERR1620335	NODE_412_length_56211_cov_13.4003_fragment_1	NODE_412_length_56211_cov_13.4003	dormant	0.231666	1.05524	1.54302	26242		29	6.90208	1	29669	27.9355	27	6.40988
HeQ	ERR1620335	NODE_464_length_51666_cov_5.26419_fragment_1	NODE_464_length_51666_cov_5.26419	dormant	0.27426	1.0873	0.940862	36008		12	3.30449	0.999944	15360	10.777	11	3.55213
HeQ	ERR1620335	NODE_469_length_51299_cov_3.19645_fragment_1	NODE_469_length_51299_cov_3.19645	dormant	0.184963	1.07376	0.489273	33911		7	2.68767	1	17088	6.63296	6	2.60213
HeQ	ERR1620335	NODE_472_length_51111_cov_65.9703_fragment_1	NODE_472_length_51111_cov_65.9703	dormant	0.970254	0.89818	-16.0951	46807		142	15.9798	1	4004	158.074	157	17.1758
HeQ	ERR1620335	NODE_475_length_50986_cov_5.80468_fragment_1	NODE_475_length_50986_cov_5.80468	dormant	0.0075377	1.00219	0.0272823	5453		12	3.61789	0.978911	45348	12.4849	12	3.62099
HeQ	ERR1620335	NODE_532_length_46450_cov_14.4847_fragment_1	NODE_532_length_46450_cov_14.4847	dormant	0.116851	1.03208	0.916683	25841		29	7.60861	0.992996	20459	28.5756	28	8.07428
HeQ	ERR1620335	NODE_612_length_41481_cov_5.91554_fragment_1	NODE_612_length_41481_cov_5.91554	dormant	0.0161933	1.00517	0.0617814	5738		12	3.98362	0.984664	35531	11.9561	12	3.6391
HeQ	ERR1620335	NODE_620_length_41195_cov_7.61395_fragment_1	NODE_620_length_41195_cov_7.61395	dormant	0.113285	1.03367	0.549223	26837		17	4.52529	1	14058	16.3139	16	5.15083
HeQ	ERR1620335	NODE_658_length_39429_cov_19.692_fragment_1	NODE_658_length_39429_cov_19.692	dormant	0.156163	0.973408	-1.13127	5616		42	7.38019	0.973291	33663	42.5409	42	7.10546
HeQ	ERR1620335	NODE_697_length_37746_cov_168.198_fragment_1	NODE_697_length_37746_cov_168.198	dormant	0.33065	1.03705	12.8767	23307		360	39.1408	0.995195	14251	347.583	346	38.7457
HeQ	ERR1620335	NODE_821_length_32870_cov_21.1053_fragment_1	NODE_821_length_32870_cov_21.1053	dormant	0.0267251	1.00473	0.215715	14366		45	8.59576	1	18204	45.654	46	7.51102
HeQ	ERR1620335	NODE_829_length_32470_cov_72.1356_fragment_1	NODE_829_length_32470_cov_72.1356	dormant	0.51446	1.061	9.0594	18643		157	17.0211	0.991954	13677	148.515	147	18.1789
HeQ	ERR1620335	NODE_993_length_26913_cov_23.9869_fragment_1	NODE_993_length_26913_cov_23.9869	dormant	2.07665	0.154568	-71.3876	12516		12	5.28475	1	14097	84.4392	105	48.3274
HeQ	ERR1620335	NODE_998_length_26786_cov_2.67869_fragment_1	NODE_998_length_26786_cov_2.67869	dormant	0.00189134	1.00087	0.00510808	10900		6	2.86226	0.986055	15734	5.87212	6	2.52901
HeQ	ERR1620335	NODE_1025_length_26019_cov_15.5106_fragment_1	NODE_1025_length_26019_cov_15.5106	dormant	0.311199	0.931801	-2.38489	21012		32	7.51877	0.996288	4785	34.9695	35	7.80565
HeQ	ERR1620335	NODE_1049_length_25554_cov_2.94694_fragment_1	NODE_1049_length_25554_cov_2.94694	dormant	0.293636	0.890015	-0.766573	19905		6	2.56256	0.990404	5499	6.96981	7	2.65782
HeQ	ERR1620335	NODE_1119_length_24084_cov_66.4268_fragment_1	NODE_1119_length_24084_cov_66.4268	dormant	0.283951	0.934103	-9.32239	8704		128	26.8626	1	15080	141.47	135	37.8703
HeQ	ERR1620335	NODE_1158_length_23289_cov_3.58539_fragment_1	NODE_1158_length_23289_cov_3.58539	dormant	0.378232	1.17303	1.2463	10651		8	3.6807	1	12338	7.20295	7	2.85787
HeQ	ERR1620335	NODE_1238_length_21746_cov_162.694_fragment_1	NODE_1238_length_21746_cov_162.694	dormant	0.697414	1.08231	27.2292	17037		358	38.3974	0.995246	4490	330.812	335	39.6782
HeQ	ERR1620335	NODE_1489_length_18053_cov_3.71558_fragment_1	NODE_1489_length_18053_cov_3.71558	dormant	0.0531755	1.01869	0.15181	8053		8	2.83043	0.995778	9734	8.12266	8	2.87914
HeQ	ERR1620335	NODE_1859_length_14459_cov_3.02791_fragment_1	NODE_1859_length_14459_cov_3.02791	dormant	0.034481	0.986606	-0.0897474	5503		6	2.69763	1	8656	6.70032	7	2.5044
HeQ	ERR1620335	NODE_2040_length_13204_cov_2.85398_fragment_1	NODE_2040_length_13204_cov_2.85398	not present	NA	NA	NA	7819		NA	NA	NA	13204	NA	NA	NA
HeQ	ERR1620336	NODE_1_length_590371_cov_16.8691_fragment_1	NODE_1_length_590371_cov_16.8691	dormant	0.107879	1.02108	0.771198	40402		38	7.43099	1	549669	36.5908	36	6.85488
HeQ	ERR1620336	NODE_4_length_320712_cov_19.7319_fragment_9	NODE_4_length_320712_cov_19.7319	dormant	0.101934	0.982519	-0.738848	7307		42	6.91489	1	267967	42.2668	42	7.56703
HeQ	ERR1620336	NODE_4_length_320712_cov_19.7319_fragment_2	NODE_4_length_320712_cov_19.7319	dormant	0.441225	1.08023	3.39117	45138		45	7.80277	1	267967	42.2668	42	7.56703
HeQ	ERR1620336	NODE_13_length_235541_cov_6.65669_fragment_1	NODE_13_length_235541_cov_6.65669	dormant	0.112481	1.0339	0.486824	54073		14	4.4604	1	181168	14.3625	14	4.19152
HeQ	ERR1620336	NODE_19_length_213181_cov_8.17664_fragment_3	NODE_19_length_213181_cov_8.17664	dormant	0.0947904	1.02432	0.422514	37911		18	4.43698	1	174970	17.3722	17	4.47763
HeQ	ERR1620336	NODE_46_length_162103_cov_3.85836_fragment_1	NODE_46_length_162103_cov_3.85836	dormant	0.161559	1.06308	0.499184	158497		8	2.96844	0.999028	3455	7.91375	8	3.20656
HeQ	ERR1620336	NODE_84_length_126422_cov_20.5857_fragment_2	NODE_84_length_126422_cov_20.5857	dormant	0.363762	0.91623	-3.66301	21353		40	7.31496	1	104769	43.7271	42	12.2185
HeQ	ERR1620336	NODE_115_length_110526_cov_5.27429_fragment_1	NODE_115_length_110526_cov_5.27429	dormant	0.0710722	0.978462	-0.225723	33526		10	3.13322	1	76700	10.4804	10	3.21815
HeQ	ERR1620336	NODE_137_length_102237_cov_6.15752_fragment_1	NODE_137_length_102237_cov_6.15752	dormant	0.0100382	0.99702	-0.0398451	51646		13	3.89595	0.999342	50325	13.3718	13	4.04141
HeQ	ERR1620336	NODE_139_length_101339_cov_9.98256_fragment_1	NODE_139_length_101339_cov_9.98256	dormant	0.199268	0.939754	-0.786819	72861		12	3.93964	0.999753	28178	13.0602	13	3.95742
HeQ	ERR1620336	NODE_157_length_93351_cov_4.82205_fragment_1	NODE_157_length_93351_cov_4.82205	dormant	0.611482	1.2231	2.14368	34029		11	3.69597	1	59022	9.60847	9	3.30453
HeQ	ERR1620336	NODE_180_length_86927_cov_6.84042_fragment_2	NODE_180_length_86927_cov_6.84042	dormant	0.0923704	0.975029	-0.378952	56704		15	3.94094	0.997355	30073	15.1756	15	4.25798
HeQ	ERR1620336	NODE_208_length_78934_cov_4.09976_fragment_2	NODE_208_length_78934_cov_4.09976	dormant	0.00413671	0.998579	-0.0125152	11079		9	2.7994	0.999007	29088	8.80501	9	3.23566
HeQ	ERR1620336	NODE_208_length_78934_cov_4.09976_fragment_1	NODE_208_length_78934_cov_4.09976	dormant	0.0834794	1.02981	0.262455	38617		9	3.04948	0.996116	29088	8.80501	9	3.23566
HeQ	ERR1620336	NODE_223_length_76378_cov_11.8799_fragment_1	NODE_223_length_76378_cov_11.8799	dormant	0.0367928	1.00881	0.215729	55237		24	5.97489	0.997321	20989	24.4771	24	5.74962
HeQ	ERR1620336	NODE_237_length_73881_cov_21.2784_fragment_1	NODE_237_length_73881_cov_21.2784	dormant	0.935503	1.21834	9.17066	31216		51	9.75711	1	42365	42.0026	41	9.84852
HeQ	ERR1620336	NODE_300_length_62976_cov_12.7233_fragment_1	NODE_300_length_62976_cov_12.7233	dormant	0.253287	1.07317	1.87626	35924		27	7.52238	1	26752	25.6424	25	7.29109
HeQ	ERR1620336	NODE_351_length_56417_cov_6.27884_fragment_1	NODE_351_length_56417_cov_6.27884	dormant	0.16545	1.05293	0.657876	29466		13	4.17268	0.994943	26800	12.4291	12	3.76964
HeQ	ERR1620336	NODE_422_length_50452_cov_4.2116_fragment_1	NODE_422_length_50452_cov_4.2116	dormant	0.258384	0.911528	-0.83652	12361		9	3.11493	1	37791	9.45524	9	3.35561
HeQ	ERR1620336	NODE_450_length_47457_cov_3.25919_fragment_1	NODE_450_length_47457_cov_3.25919	dormant	0.187937	1.08191	0.571964	6748		7	3.4089	0.978068	40557	6.98304	7	2.62749
HeQ	ERR1620336	NODE_465_length_45900_cov_193.914_fragment_1	NODE_465_length_45900_cov_193.914	dormant	0.752336	1.10667	43.0245	19540		446	56.0045	1	26060	403.331	398	58.3473
HeQ	ERR1620336	NODE_483_length_45093_cov_4.61526_fragment_1	NODE_483_length_45093_cov_4.61526	dormant	0.0209408	1.00697	0.0698432	23791		10	3.37603	1	21002	10.0213	10	3.29399
HeQ	ERR1620336	NODE_518_length_43039_cov_6.26882_fragment_1	NODE_518_length_43039_cov_6.26882	dormant	0.101474	1.03431	0.454512	35195		13	4.6829	1	7544	13.2458	13	4.26558
HeQ	ERR1620336	NODE_620_length_37961_cov_5.44478_fragment_1	NODE_620_length_37961_cov_5.44478	dormant	0.156648	1.0479	0.552656	17108		12	3.59497	1	20553	11.5387	11	3.45974
HeQ	ERR1620336	NODE_652_length_36281_cov_9.54254_fragment_1	NODE_652_length_36281_cov_9.54254	dormant	0.151659	0.955876	-0.60327	6449		13	3.9316	1	29532	13.6721	13	4.02349
HeQ	ERR1620336	NODE_706_length_34605_cov_10.6911_fragment_2	NODE_706_length_34605_cov_10.6911	dormant	0.0970076	1.02656	0.365623	7666		14	3.84462	1	26639	13.7681	14	3.69186
HeQ	ERR1620336	NODE_748_length_32915_cov_7.60718_fragment_1	NODE_748_length_32915_cov_7.60718	dormant	0.130105	1.04008	0.59992	10209		15	4.44836	0.990009	22508	14.9694	15	4.76818
HeQ	ERR1620336	NODE_779_length_31977_cov_4.75218_fragment_1	NODE_779_length_31977_cov_4.75218	dormant	0.588808	1.24521	2.35918	10595		12	4.18297	1	21082	9.6211	9	3.82231
HeQ	ERR1620336	NODE_811_length_30905_cov_3.60288_fragment_1	NODE_811_length_30905_cov_3.60288	dormant	0.0378349	0.985555	-0.114851	10925		8	3.15412	1	19680	7.95091	8	2.9122
HeQ	ERR1620336	NODE_860_length_29541_cov_22.3943_fragment_1	NODE_860_length_29541_cov_22.3943	dormant	0.152617	0.966237	-1.58791	8451		45	8.18413	1	20790	47.0312	45	12.2282
HeQ	ERR1620336	NODE_890_length_28566_cov_3.48886_fragment_1	NODE_890_length_28566_cov_3.48886	dormant	0.391701	1.15352	1.11728	8632		8	2.9649	0.982739	19783	7.27751	7	2.73523
HeQ	ERR1620336	NODE_1194_length_22625_cov_2.75104_fragment_2	NODE_1194_length_22625_cov_2.75104	dormant	0.0339981	1.01271	0.075586	6322		6	2.14944	1	16003	5.94514	6	2.29467
HeQ	ERR1620336	NODE_1224_length_22239_cov_4.8155_fragment_1	NODE_1224_length_22239_cov_4.8155	dormant	0.423167	0.858606	-1.45173	8640		8	2.88855	1	13299	10.2672	10	3.89804
HeQ	ERR1620336	NODE_1468_length_19337_cov_5.11638_fragment_1	NODE_1468_length_19337_cov_5.11638	dormant	0.365891	0.882335	-1.38323	6874		10	4.05334	1	12163	11.7557	12	3.48629
HeQ	ERR1620336	NODE_1662_length_17570_cov_4.28747_fragment_1	NODE_1662_length_17570_cov_4.28747	dormant	0.00311	0.99897	-0.00978133	10004		9	2.90296	0.990904	7357	9.49803	10	3.36993
HeQ	ERR1620336	NODE_2199_length_13452_cov_4.64701_fragment_1	NODE_2199_length_13452_cov_4.64701	dormant	0.658696	1.27035	2.42772	6861		11	4.2482	0.978137	6441	8.97997	9	3.02005
HeQ	ERR1620336	NODE_2207_length_13375_cov_3.69212_fragment_1	NODE_2207_length_13375_cov_3.69212	dormant	0.167576	0.941529	-0.483641	5323		8	2.75656	0.998309	7752	8.27154	8	3.01008
HeQ	ERR1620336	NODE_2343_length_12620_cov_3.0881_fragment_1	NODE_2343_length_12620_cov_3.0881	dormant	0.0635821	1.02575	0.170752	5686		7	2.57696	1	6634	6.63175	6	2.78988
HeQ	ERR1620336	NODE_2627_length_11007_cov_6.81583_fragment_1	NODE_2627_length_11007_cov_6.81583	not present	NA	NA	NA	6204		NA	NA	NA	11007	NA	NA	NA
HeQ	ERR1620337	NODE_16_length_314013_cov_6.77226_fragment_5	NODE_16_length_314013_cov_6.77226	dormant	0.488829	1.21478	3.16778	12138		17	6.39436	1	301575	14.7491	14	6.5652
HeQ	ERR1620337	NODE_25_length_275121_cov_11.7403_fragment_1	NODE_25_length_275121_cov_11.7403	dormant	0.0128049	0.997277	-0.069342	55718		25	5.26772	1	219103	25.4631	25	5.55891
HeQ	ERR1620337	NODE_32_length_233101_cov_37.9073_fragment_3	NODE_32_length_233101_cov_37.9073	dormant	0.627198	1.15766	12.9957	8930		95	21.413	1	223871	82.43	79	20.0035
HeQ	ERR1620337	NODE_34_length_223789_cov_54.0306_fragment_1	NODE_34_length_223789_cov_54.0306	dormant	0.332498	1.0623	7.25503	44144		122	22.2968	1	179345	116.457	114	21.3321
HeQ	ERR1620337	NODE_51_length_194797_cov_6.88386_fragment_3	NODE_51_length_194797_cov_6.88386	dormant	0.339474	0.895346	-1.58828	31301		13	5.09675	1	163196	15.1764	15	4.21931
HeQ	ERR1620337	NODE_72_length_166269_cov_7.39958_fragment_2	NODE_72_length_166269_cov_7.39958	dormant	0.109033	1.02916	0.466691	41260		16	4.24409	1	124709	16.0033	16	4.31618
HeQ	ERR1620337	NODE_91_length_149604_cov_8.93392_fragment_1	NODE_91_length_149604_cov_8.93392	dormant	0.146596	0.962742	-0.692507	18572		18	4.4621	1	130732	18.587	18	4.97195
HeQ	ERR1620337	NODE_103_length_137748_cov_15.5864_fragment_2	NODE_103_length_137748_cov_15.5864	dormant	0.214948	0.957665	-1.47013	49721		33	6.67442	1	87727	34.7265	34	7.00066
HeQ	ERR1620337	NODE_113_length_132825_cov_53.8753_fragment_2	NODE_113_length_132825_cov_53.8753	dormant	0.153865	0.978314	-2.58361	45872		116	16.3917	1	86653	119.139	119	17.1817
HeQ	ERR1620337	NODE_139_length_122226_cov_4.55848_fragment_1	NODE_139_length_122226_cov_4.55848	dormant	0.109038	0.964827	-0.359336	41967		10	3.30658	1	79959	10.2162	10	3.2844
HeQ	ERR1620337	NODE_143_length_120804_cov_14.4315_fragment_1	NODE_143_length_120804_cov_14.4315	dormant	1.02545	0.748131	-8.7953	58176		25	8.93317	1	62328	34.9202	34	8.2055
HeQ	ERR1620337	NODE_166_length_112464_cov_44.9426_fragment_2	NODE_166_length_112464_cov_44.9426	dormant	0.0656578	1.0106	1.02142	31532		97	15.4074	1	80632	96.3462	96	15.7046
HeQ	ERR1620337	NODE_176_length_110674_cov_4.74177_fragment_1	NODE_176_length_110674_cov_4.74177	dormant	0.0527595	0.982128	-0.187832	5900		10	3.70643	1	104474	10.5097	10	3.4076
HeQ	ERR1620337	NODE_189_length_106768_cov_7.09646_fragment_1	NODE_189_length_106768_cov_7.09646	dormant	0.32115	0.904649	-1.47386	13882		14	4.62952	1	92586	15.4572	15	4.54875
HeQ	ERR1620337	NODE_207_length_100900_cov_42.9082_fragment_1	NODE_207_length_100900_cov_42.9082	dormant	0.724859	0.862261	-14.6107	82330		91	15.0158	1	18270	106.075	105	24.2302
HeQ	ERR1620337	NODE_218_length_97998_cov_17.4852_fragment_1	NODE_218_length_97998_cov_17.4852	dormant	0.0374782	1.00802	0.292894	40019		37	8.18004	0.996127	57827	36.5173	37	7.43216
HeQ	ERR1620337	NODE_223_length_96903_cov_12.3027_fragment_1	NODE_223_length_96903_cov_12.3027	dormant	2.17762	0.496498	-19.6565	59306		17	9.72294	0.997757	37430	39.0396	39	8.2718
HeQ	ERR1620337	NODE_229_length_96004_cov_11.3534_fragment_1	NODE_229_length_96004_cov_11.3534	dormant	0.0103691	1.00253	0.061877	34195		24	6.15492	0.999912	61509	24.4288	24	5.77386
HeQ	ERR1620337	NODE_250_length_92651_cov_31.1336_fragment_1	NODE_250_length_92651_cov_31.1336	dormant	0.31392	0.948498	-3.54159	34936		64	11.8269	1	57415	68.7665	68	10.709
HeQ	ERR1620337	NODE_259_length_91364_cov_8.12526_fragment_2	NODE_259_length_91364_cov_8.12526	dormant	0.0103995	1.0027	0.0478991	32724		18	4.43192	0.995416	58490	17.7662	18	4.77355
HeQ	ERR1620337	NODE_274_length_88489_cov_15.5424_fragment_1	NODE_274_length_88489_cov_15.5424	dormant	0.070152	1.01488	0.50152	47792		34	6.92847	1	40397	33.6982	33	7.36304
HeQ	ERR1620337	NODE_277_length_87269_cov_32.0882_fragment_1	NODE_277_length_87269_cov_32.0882	dormant	0.126148	1.02112	1.47268	40681		71	11.7184	1	46288	69.7346	69	11.6299
HeQ	ERR1620337	NODE_283_length_86037_cov_7.44091_fragment_1	NODE_283_length_86037_cov_7.44091	dormant	0.0953517	0.974777	-0.415045	44282		16	4.42709	1	41455	16.4553	16	4.27719
HeQ	ERR1620337	NODE_311_length_78922_cov_4.07845_fragment_1	NODE_311_length_78922_cov_4.07845	dormant	0.11291	1.0406	0.357359	22205		9	3.22068	1	56417	8.80256	9	3.10833
HeQ	ERR1620337	NODE_322_length_76609_cov_9.71452_fragment_1	NODE_322_length_76609_cov_9.71452	dormant	0.316771	1.08292	1.65474	63250		21	5.30341	1	13059	19.9557	19	5.14289
HeQ	ERR1620337	NODE_351_length_72023_cov_6.91195_fragment_1	NODE_351_length_72023_cov_6.91195	dormant	0.325261	0.91185	-1.32857	14015		13	3.73694	1	57708	15.0717	15	4.40497
HeQ	ERR1620337	NODE_362_length_70408_cov_5.32296_fragment_1	NODE_362_length_70408_cov_5.32296	dormant	0.202465	0.926822	-0.860725	8510		10	4.24976	1	61598	11.7621	11	4.25272
HeQ	ERR1620337	NODE_372_length_69052_cov_18.3518_fragment_1	NODE_372_length_69052_cov_18.3518	dormant	0.202331	0.957273	-1.72636	22425		39	7.18721	0.9934	46475	40.4043	39	9.69257
HeQ	ERR1620337	NODE_388_length_66322_cov_3.67385_fragment_1	NODE_388_length_66322_cov_3.67385	dormant	0.150959	0.945644	-0.458689	49557		8	2.8967	0.997014	16613	8.43863	8	3.17399
HeQ	ERR1620337	NODE_404_length_64638_cov_32.5478_fragment_1	NODE_404_length_64638_cov_32.5478	dormant	0.428666	1.07146	4.93386	32326		73	11.9277	1	32012	69.0415	68	11.0762
HeQ	ERR1620337	NODE_419_length_63163_cov_4.02806_fragment_1	NODE_419_length_63163_cov_4.02806	dormant	0.0222606	0.991518	-0.0752753	33561		8	3.31879	1	29302	8.87516	9	3.44316
HeQ	ERR1620337	NODE_425_length_62978_cov_7.7038_fragment_2	NODE_425_length_62978_cov_7.7038	dormant	0.046339	0.987522	-0.205295	16233		16	4.64067	1	46445	16.4528	16	4.20937
HeQ	ERR1620337	NODE_456_length_60107_cov_5.91701_fragment_1	NODE_456_length_60107_cov_5.91701	dormant	0.184975	0.945857	-0.712488	10678		12	3.48657	1	49129	13.1593	13	4.1853
HeQ	ERR1620337	NODE_509_length_56166_cov_3.96208_fragment_1	NODE_509_length_56166_cov_3.96208	dormant	0.0874309	1.03166	0.270488	32892		9	3.07888	0.99544	23124	8.5426	8	3.10851
HeQ	ERR1620337	NODE_536_length_53910_cov_7.13718_fragment_1	NODE_536_length_53910_cov_7.13718	dormant	0.174166	0.955846	-0.699819	15552		15	3.74383	0.990419	38207	15.8495	16	4.27485
HeQ	ERR1620337	NODE_541_length_53302_cov_3.94773_fragment_1	NODE_541_length_53302_cov_3.94773	dormant	0.259892	0.909432	-0.809855	18984		8	2.87052	1	34018	8.94191	9	3.34374
HeQ	ERR1620337	NODE_591_length_49987_cov_7.4529_fragment_1	NODE_591_length_49987_cov_7.4529	dormant	0.136361	1.04106	0.615911	35991		15	4.51967	0.995832	13846	15.0005	15	4.51386
HeQ	ERR1620337	NODE_613_length_48814_cov_4.16489_fragment_1	NODE_613_length_48814_cov_4.16489	dormant	0.271506	1.09604	0.867166	8531		10	3.15308	1	39983	9.02921	9	3.23423
HeQ	ERR1620337	NODE_657_length_46591_cov_3.85145_fragment_1	NODE_657_length_46591_cov_3.85145	dormant	0.0320032	1.01135	0.0942835	32501		8	3.20111	1	13790	8.30943	8	2.66673
HeQ	ERR1620337	NODE_677_length_45362_cov_4.80464_fragment_1	NODE_677_length_45362_cov_4.80464	dormant	0.505782	0.83826	-1.93634	32504		10	3.48256	1	12558	11.972	12	4.14553
HeQ	ERR1620337	NODE_679_length_44971_cov_4.32392_fragment_2	NODE_679_length_44971_cov_4.32392	dormant	0.221381	1.07457	0.707463	7441		10	3.13161	1	37230	9.487	9	3.2585
HeQ	ERR1620337	NODE_800_length_39549_cov_57.0742_fragment_1	NODE_800_length_39549_cov_57.0742	dormant	0.474264	1.06903	8.18891	31934		127	18.1554	0.995459	7460	118.632	118	16.3294
HeQ	ERR1620337	NODE_878_length_36164_cov_5.3642_fragment_1	NODE_878_length_36164_cov_5.3642	dormant	0.147144	1.0475	0.552664	14285		12	3.68089	0.989639	21727	11.6357	11	3.82952
HeQ	ERR1620337	NODE_904_length_35354_cov_6.83218_fragment_1	NODE_904_length_35354_cov_6.83218	dormant	0.0974813	1.02786	0.415167	7812		15	4.0197	1	27242	14.9001	15	4.48543
HeQ	ERR1620337	NODE_906_length_35212_cov_61.1382_fragment_1	NODE_906_length_35212_cov_61.1382	dormant	0.0493095	0.990081	-1.31615	11980		129	21.6453	1	22932	132.685	128	30.9253
HeQ	ERR1620337	NODE_1196_length_27642_cov_3.24439_fragment_1	NODE_1196_length_27642_cov_3.24439	dormant	0.236541	1.09031	0.614225	12360		7	2.65137	1	14982	6.80123	7	2.54084
HeQ	ERR1620337	NODE_1302_length_24758_cov_35.636_fragment_1	NODE_1302_length_24758_cov_35.636	dormant	0.512361	1.11327	4.28961	8392		42	7.05224	1	16066	37.8694	36	9.51079
HeQ	ERR1620337	NODE_1332_length_24041_cov_7.6214_fragment_1	NODE_1332_length_24041_cov_7.6214	dormant	1.93272	1.87885	11.3473	6419		23	7.30577	0.976788	17471	12.9115	13	3.9455
HeQ	ERR1620337	NODE_1480_length_21273_cov_6.91781_fragment_1	NODE_1480_length_21273_cov_6.91781	dormant	0.722662	0.756602	-4.20725	12089		14	6.60982	0.987592	9034	17.2855	17	4.90906
HeQ	ERR1620337	NODE_1627_length_19234_cov_3.8489_fragment_1	NODE_1627_length_19234_cov_3.8489	dormant	0.37476	0.876501	-1.14289	14011		8	3.04087	0.989437	5071	9.25419	9	3.05841
HeQ	ERR1620337	NODE_1711_length_18256_cov_3.58854_fragment_1	NODE_1711_length_18256_cov_3.58854	not present	NA	NA	NA	8319		NA	NA	NA	18256	NA	NA	NA
HeQ	ERR1620338	NODE_8_length_374527_cov_21.4397_fragment_1	NODE_8_length_374527_cov_21.4397	dormant	1.23932	0.759513	-11.5315	25761		36	8.41918	1	348466	47.9507	48	10.113
HeQ	ERR1620338	NODE_26_length_230993_cov_18.2536_fragment_1	NODE_26_length_230993_cov_18.2536	dormant	0.602776	0.889581	-4.43645	14763		35	6.86756	1	215930	40.1782	40	7.82155
HeQ	ERR1620338	NODE_38_length_205836_cov_35.6846_fragment_4	NODE_38_length_205836_cov_35.6846	dormant	0.161086	0.973516	-2.06664	11204		76	12.1814	1	194332	78.0347	79	13.4462
HeQ	ERR1620338	NODE_91_length_129975_cov_21.8924_fragment_1	NODE_91_length_129975_cov_21.8924	dormant	0.412436	1.09763	4.57656	38972		51	11.1958	1	90703	46.8781	47	10.9961
HeQ	ERR1620338	NODE_116_length_114151_cov_71.2294_fragment_2	NODE_116_length_114151_cov_71.2294	dormant	0.112723	1.01348	2.10667	35748		158	17.7414	1	78103	156.25	156	19.5908
HeQ	ERR1620338	NODE_123_length_111633_cov_10.1036_fragment_1	NODE_123_length_111633_cov_10.1036	dormant	0.315825	1.07437	1.58831	36220		23	4.88237	1	75113	21.3578	21	5.17167
HeQ	ERR1620338	NODE_163_length_98563_cov_19.9425_fragment_2	NODE_163_length_98563_cov_19.9425	dormant	0.498294	0.900899	-4.26617	7537		38	7.61255	1	90726	43.0487	42	9.41537
HeQ	ERR1620338	NODE_166_length_97649_cov_36.6791_fragment_2	NODE_166_length_97649_cov_36.6791	dormant	0.348292	1.08181	3.90116	33958		52	12.6188	0.995259	63539	47.6835	47	9.57516
HeQ	ERR1620338	NODE_185_length_91647_cov_92.4568_fragment_1	NODE_185_length_91647_cov_92.4568	dormant	0.498471	1.25931	48.0733	8499		190	127.347	1	82848	185.39	180	48.8332
HeQ	ERR1620338	NODE_192_length_90953_cov_6.41526_fragment_1	NODE_192_length_90953_cov_6.41526	dormant	0.19098	0.929421	-0.982143	8758		12	5.57899	1	81895	13.9156	13	4.66566
HeQ	ERR1620338	NODE_208_length_87388_cov_19.7989_fragment_1	NODE_208_length_87388_cov_19.7989	dormant	0.16088	1.03072	1.30963	41346		44	8.29842	1	45742	42.6319	42	7.97924
HeQ	ERR1620338	NODE_239_length_80066_cov_44.4334_fragment_1	NODE_239_length_80066_cov_44.4334	dormant	4.95995	0.229561	-116.115	36395		34	8.93419	0.998571	43423	150.712	148	31.8791
HeQ	ERR1620338	NODE_243_length_78509_cov_4.16081_fragment_1	NODE_243_length_78509_cov_4.16081	dormant	0.233553	0.923402	-0.710888	31224		8	2.99811	1	46985	9.28077	9	3.0888
HeQ	ERR1620338	NODE_276_length_72765_cov_5.648_fragment_2	NODE_276_length_72765_cov_5.648	dormant	0.143164	0.955939	-0.55787	25815		12	3.7549	1	46650	12.6614	12	4.03356
HeQ	ERR1620338	NODE_294_length_69898_cov_6.31483_fragment_2	NODE_294_length_69898_cov_6.31483	dormant	0.0981468	1.02665	0.368239	13526		14	3.66132	0.988984	56221	13.8167	14	3.84038
HeQ	ERR1620338	NODE_368_length_61130_cov_19.0533_fragment_1	NODE_368_length_61130_cov_19.0533	dormant	0.0857537	0.981729	-0.671959	9493		36	6.31821	1	51337	36.7765	36	9.10404
HeQ	ERR1620338	NODE_387_length_59007_cov_6.36954_fragment_1	NODE_387_length_59007_cov_6.36954	dormant	0.10386	0.969535	-0.430629	40980		13	4.12076	0.99634	17877	14.1353	14	4.17154
HeQ	ERR1620338	NODE_475_length_50176_cov_20.4689_fragment_1	NODE_475_length_50176_cov_20.4689	dormant	0.11189	1.02042	0.90848	22304		45	7.75312	0.993813	27710	44.4864	44	8.46991
HeQ	ERR1620338	NODE_486_length_49661_cov_5.05276_fragment_1	NODE_486_length_49661_cov_5.05276	dormant	0.0519646	1.02079	0.228067	31300		11	4.39453	1	18061	10.9715	10	4.38325
HeQ	ERR1620338	NODE_522_length_47126_cov_42.5172_fragment_1	NODE_522_length_47126_cov_42.5172	dormant	0.366535	1.06249	5.70348	18449		96	16.2586	0.995718	28456	91.2772	91	14.8296
HeQ	ERR1620338	NODE_547_length_45849_cov_17.0469_fragment_1	NODE_547_length_45849_cov_17.0469	dormant	0.113923	1.0223	0.825352	21844		38	6.90342	1	23705	37.0102	37	7.57089
HeQ	ERR1620338	NODE_565_length_44960_cov_17.5553_fragment_1	NODE_565_length_44960_cov_17.5553	dormant	0.410366	0.911017	-3.56228	21677		36	7.94448	1	22983	40.0332	40	9.35926
HeQ	ERR1620338	NODE_600_length_43101_cov_9.04899_fragment_1	NODE_600_length_43101_cov_9.04899	dormant	0.0385119	0.98938	-0.208624	17154		19	5.19039	1	25647	19.644	19	5.63475
HeQ	ERR1620338	NODE_660_length_39580_cov_27.3157_fragment_1	NODE_660_length_39580_cov_27.3157	dormant	0.125462	1.04027	2.17275	28673		52	22.5028	1	10607	53.9565	54	9.667
HeQ	ERR1620338	NODE_818_length_33783_cov_67.8486_fragment_1	NODE_818_length_33783_cov_67.8486	dormant	0.244867	1.05065	7.28071	12099		145	31.0801	1	21384	143.758	141	28.3227
HeQ	ERR1620338	NODE_827_length_33512_cov_9.33978_fragment_1	NODE_827_length_33512_cov_9.33978	dormant	0.310497	0.912983	-1.78842	10881		19	5.03151	1	22331	20.5526	20	6.40593
HeQ	ERR1620338	NODE_834_length_33288_cov_3.27136_fragment_1	NODE_834_length_33288_cov_3.27136	dormant	0.512109	0.81201	-1.60009	26408		7	3.15631	0.994396	6728	8.51159	8	3.09239
HeQ	ERR1620338	NODE_937_length_30795_cov_31.1779_fragment_1	NODE_937_length_30795_cov_31.1779	dormant	0.0934619	0.980767	-1.21797	8948		63	14.3915	1	21547	63.3257	63	11.5125
HeQ	ERR1620338	NODE_983_length_29748_cov_4.46927_fragment_1	NODE_983_length_29748_cov_4.46927	dormant	0.175365	1.07026	0.675225	12029		10	4.04548	0.997839	17419	9.611	10	3.64488
HeQ	ERR1620338	NODE_1110_length_27121_cov_5.04973_fragment_1	NODE_1110_length_27121_cov_5.04973	dormant	0.176686	0.938566	-0.69585	8855		10	4.19958	0.990062	18054	11.3269	11	3.65847
HeQ	ERR1620338	NODE_1123_length_26735_cov_4.44535_fragment_1	NODE_1123_length_26735_cov_4.44535	dormant	0.0870901	0.970049	-0.297289	10448		9	3.20596	0.985643	16137	9.92576	10	3.60928
HeQ	ERR1620338	NODE_1146_length_26224_cov_29.4025_fragment_1	NODE_1146_length_26224_cov_29.4025	dormant	0.271876	1.04396	2.76784	6271		65	10.4085	1	19653	62.9635	63	9.94727
HeQ	ERR1620338	NODE_1232_length_24562_cov_6.43861_fragment_1	NODE_1232_length_24562_cov_6.43861	dormant	2.30222	0.404248	-10.9301	9965		7	2.63852	1	14297	18.3468	19	6.17403
HeQ	ERR1620338	NODE_1265_length_24079_cov_7.31244_fragment_1	NODE_1265_length_24079_cov_7.31244	dormant	0.28156	0.926907	-1.21371	6714		15	4.09896	1	17065	16.605	16	4.51243
HeQ	ERR1620338	NODE_1288_length_23724_cov_22.1268_fragment_1	NODE_1288_length_23724_cov_22.1268	dormant	0.0751256	0.984085	-0.765192	7821		47	10.7765	1	15603	48.0804	47	9.55805
HeQ	ERR1620338	NODE_2002_length_16281_cov_2.56859_fragment_1	NODE_2002_length_16281_cov_2.56859	dormant	0.180963	0.923416	-0.441565	5555		5	2.36358	1	10426	5.76578	6	2.51426
HeQ	ERR1620338	NODE_2097_length_15499_cov_24.6988_fragment_1	NODE_2097_length_15499_cov_24.6988	dormant	0.0209314	1.005	0.154454	6504		31	7.78154	1	8695	30.888	30	6.95331
HeQ	ERR1620338	NODE_2356_length_13969_cov_27.1019_fragment_1	NODE_2356_length_13969_cov_27.1019	dormant	0.0982234	0.977876	-1.2714	7455		57	9.21994	0.989805	6290	57.4671	56	15.8141
HeQ	ERR1620338	NODE_2590_length_12708_cov_4.70584_fragment_1	NODE_2590_length_12708_cov_4.70584	not present	NA	NA	NA	7642		NA	NA	NA	12708	NA	NA	NA
HeQ	ERR1620340	NODE_2_length_405644_cov_7.63407_fragment_1	NODE_2_length_405644_cov_7.63407	dormant	0.12896	1.03624	0.60494	37812		17	4.64841	1	367532	16.6907	17	4.733
HeQ	ERR1620340	NODE_3_length_380597_cov_6.2729_fragment_2	NODE_3_length_380597_cov_6.2729	dormant	0.124268	0.963117	-0.508893	42337		13	3.99491	1	337960	13.7974	14	4.19295
HeQ	ERR1620340	NODE_13_length_263154_cov_35.6605_fragment_2	NODE_13_length_263154_cov_35.6605	dormant	0.384595	0.938048	-4.85889	41833		74	11.8222	1	221021	78.4301	78	13.3963
HeQ	ERR1620340	NODE_16_length_236976_cov_35.1661_fragment_1	NODE_16_length_236976_cov_35.1661	dormant	0.676277	0.894881	-8.1311	18855		69	11.1579	1	217821	77.3516	77	12.8305
HeQ	ERR1620340	NODE_22_length_216324_cov_35.0012_fragment_1	NODE_22_length_216324_cov_35.0012	dormant	0.0865844	0.986258	-1.0492	70943		75	11.1027	0.9979	145230	76.3507	76	13.0539
HeQ	ERR1620340	NODE_38_length_172878_cov_7.49302_fragment_2	NODE_38_length_172878_cov_7.49302	dormant	0.133051	0.882313	-1.94361	77371		14	4.27581	0.998061	95357	16.5151	14	20.2116
HeQ	ERR1620340	NODE_40_length_171222_cov_87.5388_fragment_2	NODE_40_length_171222_cov_87.5388	dormant	1.35224	1.26987	45.4747	83296		215	39.926	1	87626	168.503	167	25.8409
HeQ	ERR1620340	NODE_72_length_130986_cov_4.85133_fragment_1	NODE_72_length_130986_cov_4.85133	dormant	0.140643	0.955057	-0.47391	59548		10	3.38051	1	71138	10.5447	10	3.35867
HeQ	ERR1620340	NODE_79_length_126341_cov_147.213_fragment_1	NODE_79_length_126341_cov_147.213	dormant	0.0405948	1.00565	1.81478	41668		322	44.1474	1	84373	321.252	321	45.2553
HeQ	ERR1620340	NODE_131_length_101969_cov_38.0399_fragment_1	NODE_131_length_101969_cov_38.0399	dormant	0.0132455	1.00234	0.193768	42612		83	13.6274	1	59057	82.6936	81	15.5662
HeQ	ERR1620340	NODE_146_length_97311_cov_19.3532_fragment_1	NODE_146_length_97311_cov_19.3532	dormant	0.493333	0.907574	-4.07845	44640		40	8.00133	1	52371	44.1268	44	8.52464
HeQ	ERR1620340	NODE_157_length_95098_cov_6.33299_fragment_1	NODE_157_length_95098_cov_6.33299	dormant	0.392584	1.12084	1.64108	21414		15	4.45224	1	73384	13.5803	13	3.88919
HeQ	ERR1620340	NODE_179_length_88779_cov_48.0887_fragment_2	NODE_179_length_88779_cov_48.0887	dormant	0.134399	1.02468	2.34878	13629		97	15.2532	1	74850	95.1718	97	19.4468
HeQ	ERR1620340	NODE_180_length_88630_cov_19.7209_fragment_1	NODE_180_length_88630_cov_19.7209	dormant	1.136	1.33436	13.4279	4970		53	13.8552	0.991147	83404	40.16	39	9.35269
HeQ	ERR1620340	NODE_186_length_86658_cov_41.6682_fragment_1	NODE_186_length_86658_cov_41.6682	dormant	0.0867348	1.0273	2.04816	52571		80	17.6704	1	33787	75.0317	75	28.3372
HeQ	ERR1620340	NODE_198_length_84908_cov_6.63374_fragment_2	NODE_198_length_84908_cov_6.63374	dormant	0.0727371	1.02206	0.318886	41131		14	4.32828	0.997763	43569	14.458	14	4.4392
HeQ	ERR1620340	NODE_243_length_77228_cov_35.5334_fragment_1	NODE_243_length_77228_cov_35.5334	dormant	0.357654	0.940918	-4.6455	41259		74	12.4647	1	35669	78.628	78	13.4925
HeQ	ERR1620340	NODE_260_length_74515_cov_4.25034_fragment_1	NODE_260_length_74515_cov_4.25034	dormant	0.00103653	0.999616	-0.0035782	39581		9	3.46803	1	34634	9.31992	9	3.43611
HeQ	ERR1620340	NODE_261_length_74492_cov_83.3053_fragment_1	NODE_261_length_74492_cov_83.3053	dormant	0.582985	1.085	15.4112	9672		195	25.5857	1	64520	181.301	180	27.2579
HeQ	ERR1620340	NODE_353_length_63355_cov_34.7481_fragment_1	NODE_353_length_63355_cov_34.7481	dormant	0.240874	1.06715	4.97561	12579		75	26.0353	1	50476	74.0939	74	13.2492
HeQ	ERR1620340	NODE_356_length_62929_cov_3.80711_fragment_1	NODE_356_length_62929_cov_3.80711	dormant	0.00238528	1.00089	0.0074424	24506		8	3.25329	0.995593	38231	8.38058	8	2.98105
HeQ	ERR1620340	NODE_393_length_59586_cov_7.68181_fragment_1	NODE_393_length_59586_cov_7.68181	active	5.51169	4.01979	33.8079	10147		45	7.69095	0.986498	49276	11.1954	11	4.01215
HeQ	ERR1620340	NODE_397_length_59437_cov_16.7149_fragment_2	NODE_397_length_59437_cov_16.7149	dormant	0.474773	0.913585	-3.32517	40708		35	7.2565	1	18429	38.479	38	6.74143
HeQ	ERR1620340	NODE_458_length_53595_cov_5.03579_fragment_1	NODE_458_length_53595_cov_5.03579	dormant	0.675968	1.26977	2.8717	8212		14	4.79052	0.981978	45231	10.645	10	3.62581
HeQ	ERR1620340	NODE_611_length_43230_cov_7.35803_fragment_2	NODE_611_length_43230_cov_7.35803	dormant	0.447863	1.14343	2.26264	8346		18	5.02077	0.99365	34637	15.7756	16	5.08319
HeQ	ERR1620340	NODE_631_length_42232_cov_6.34369_fragment_1	NODE_631_length_42232_cov_6.34369	dormant	0.243258	0.927075	-0.952761	9981		12	3.404	1	31951	13.065	13	4.36958
HeQ	ERR1620340	NODE_674_length_40151_cov_46.2366_fragment_1	NODE_674_length_40151_cov_46.2366	dormant	0.982389	1.20134	18.1449	6785		109	18.6464	1	33066	90.1189	88	18.2922
HeQ	ERR1620340	NODE_839_length_32785_cov_5.13013_fragment_1	NODE_839_length_32785_cov_5.13013	dormant	0.175161	0.945933	-0.624689	17007		11	3.55854	1	15478	11.554	11	3.57419
HeQ	ERR1620340	NODE_865_length_32079_cov_5.67737_fragment_2	NODE_865_length_32079_cov_5.67737	dormant	0.31447	1.11315	1.40131	6682		14	4.60524	1	25097	12.3842	12	4.30182
HeQ	ERR1620340	NODE_914_length_30490_cov_57.5104_fragment_1	NODE_914_length_30490_cov_57.5104	dormant	0.125891	0.968456	-3.5769	5005		104	34.5046	1	25185	113.394	115	20.591
HeQ	ERR1620340	NODE_1169_length_24030_cov_4.42628_fragment_1	NODE_1169_length_24030_cov_4.42628	dormant	0.0301065	0.98843	-0.112585	12464		9	3.87324	1	11266	9.73061	9	3.60096
HeQ	ERR1620340	NODE_1556_length_18052_cov_2.27255_fragment_1	NODE_1556_length_18052_cov_2.27255	not present	NA	NA	NA	8459		NA	NA	NA	18052	NA	NA	NA
HeQ	ERR1620341	NODE_2_length_608092_cov_26.3259_fragment_4	NODE_2_length_608092_cov_26.3259	dormant	0.374267	1.09657	5.52452	9111		63	9.905	1	598681	57.21	56	18.3755
HeQ	ERR1620341	NODE_3_length_571782_cov_48.1873_fragment_3	NODE_3_length_571782_cov_48.1873	dormant	0.0293309	0.995072	-0.487866	148154		99	13.8744	1	423328	99.0023	100	18.9954
HeQ	ERR1620341	NODE_4_length_567555_cov_54.0674_fragment_4	NODE_4_length_567555_cov_54.0674	dormant	0.117277	0.982965	-2.01058	67738		116	16.1441	1	499517	118.028	117	18.0884
HeQ	ERR1620341	NODE_9_length_355784_cov_18.5201_fragment_2	NODE_9_length_355784_cov_18.5201	dormant	0.134471	0.973689	-1.0604	9029		40	7.85341	1	346455	40.3021	40	7.91793
HeQ	ERR1620341	NODE_17_length_298526_cov_41.62_fragment_3	NODE_17_length_298526_cov_41.62	dormant	2.67566	0.608548	-39.9541	86162		61	13.9079	1	212064	102.066	102	15.8911
HeQ	ERR1620341	NODE_34_length_233739_cov_9.51945_fragment_1	NODE_34_length_233739_cov_9.51945	dormant	0.988808	0.780961	-4.62128	14332		17	4.40888	1	219107	21.098	21	4.92409
HeQ	ERR1620341	NODE_35_length_228830_cov_9.4942_fragment_2	NODE_35_length_228830_cov_9.4942	dormant	0.675474	0.833628	-3.65687	34193		18	4.86672	1	159090	21.9801	22	5.91043
HeQ	ERR1620341	NODE_35_length_228830_cov_9.4942_fragment_1	NODE_35_length_228830_cov_9.4942	dormant	0.974404	0.760445	-5.26545	35247		16	4.8444	1	159090	21.9801	22	5.91043
HeQ	ERR1620341	NODE_43_length_197219_cov_31.0468_fragment_1	NODE_43_length_197219_cov_31.0468	dormant	0.245	0.957771	-2.91568	36550		66	12.4971	1	160369	69.045	69	11.2729
HeQ	ERR1620341	NODE_54_length_181636_cov_27.7217_fragment_3	NODE_54_length_181636_cov_27.7217	dormant	0.522257	0.911966	-5.33446	5999		56	10.4613	0.990832	175392	60.5954	61	9.96105
HeQ	ERR1620341	NODE_70_length_161061_cov_6.71012_fragment_1	NODE_70_length_161061_cov_6.71012	dormant	0.835437	0.780725	-3.27894	12364		11	3.58386	1	148397	14.9536	15	4.23843
HeQ	ERR1620341	NODE_108_length_130844_cov_28.236_fragment_2	NODE_108_length_130844_cov_28.236	dormant	0.103257	0.921801	-3.71051	14015		44	9.10675	1	116529	47.4496	44	49.9967
HeQ	ERR1620341	NODE_140_length_113832_cov_5.88697_fragment_1	NODE_140_length_113832_cov_5.88697	dormant	0.0658216	1.02218	0.278626	24490		12	4.62059	1	89042	12.5636	12	3.80627
HeQ	ERR1620341	NODE_146_length_111119_cov_6.66345_fragment_1	NODE_146_length_111119_cov_6.66345	dormant	0.458588	1.14291	2.02731	17943		16	4.49943	0.991696	93025	14.1857	14	4.34068
HeQ	ERR1620341	NODE_154_length_108074_cov_51.2089_fragment_2	NODE_154_length_108074_cov_51.2089	dormant	0.127905	1.02532	2.65161	34185		108	20.7784	1	73589	104.734	104	20.6837
HeQ	ERR1620341	NODE_156_length_107549_cov_6.2751_fragment_2	NODE_156_length_107549_cov_6.2751	dormant	0.176067	1.06652	0.898999	7149		14	5.65567	1	100100	13.5149	13	4.48954
HeQ	ERR1620341	NODE_163_length_104650_cov_49.5587_fragment_1	NODE_163_length_104650_cov_49.5587	dormant	0.00149829	0.999722	-0.0297389	13049		110	20.6352	1	80097	107.03	108	19.0294
HeQ	ERR1620341	NODE_163_length_104650_cov_49.5587_fragment_2	NODE_163_length_104650_cov_49.5587	dormant	0.0972545	0.984669	-1.64086	11204		106	14.3944	1	80097	107.03	108	19.0294
HeQ	ERR1620341	NODE_185_length_97289_cov_7.17276_fragment_1	NODE_185_length_97289_cov_7.17276	dormant	0.221166	1.06544	1.0151	23479		16	4.64948	1	73510	15.5126	15	4.5292
HeQ	ERR1620341	NODE_202_length_92489_cov_6.58203_fragment_2	NODE_202_length_92489_cov_6.58203	dormant	0.447914	0.884001	-1.78808	52647		14	3.6288	1	39542	15.4147	15	4.32485
HeQ	ERR1620341	NODE_286_length_76579_cov_6.71981_fragment_1	NODE_286_length_76579_cov_6.71981	dormant	2.00599	0.547071	-8.31331	36883		10	3.3435	0.999648	39409	18.3546	18	4.81358
HeQ	ERR1620341	NODE_318_length_72457_cov_45.9933_fragment_1	NODE_318_length_72457_cov_45.9933	dormant	0.373596	1.04854	4.88675	10975		104	12.9646	0.996173	61224	100.673	101	13.1949
HeQ	ERR1620341	NODE_319_length_72398_cov_9.05525_fragment_1	NODE_319_length_72398_cov_9.05525	dormant	0.406595	1.17581	3.16146	17630		20	8.34668	1	54468	17.9826	17	7.15877
HeQ	ERR1620341	NODE_329_length_70617_cov_21.2408_fragment_1	NODE_329_length_70617_cov_21.2408	dormant	2.62846	0.614085	-22.0724	33855		35	6.44456	1	36462	57.1951	57	9.9751
HeQ	ERR1620341	NODE_338_length_68973_cov_8.92487_fragment_1	NODE_338_length_68973_cov_8.92487	dormant	0.144126	1.04007	0.750401	49828		19	5.14652	1	18845	18.728	18	5.26588
HeQ	ERR1620341	NODE_360_length_66523_cov_10.0608_fragment_3	NODE_360_length_66523_cov_10.0608	dormant	0.992822	1.59489	10.3503	11821		26	13.5481	1	54402	17.3988	16	5.81536
HeQ	ERR1620341	NODE_428_length_59643_cov_8.69366_fragment_1	NODE_428_length_59643_cov_8.69366	dormant	0.117814	1.02858	0.541452	11312		19	4.05654	1	48031	18.9481	19	5.07814
HeQ	ERR1620341	NODE_443_length_58579_cov_6.71979_fragment_1	NODE_443_length_58579_cov_6.71979	dormant	0.219946	1.06574	0.929482	35212		15	4.59559	1	23067	14.1392	14	3.82072
HeQ	ERR1620341	NODE_496_length_54502_cov_9.35565_fragment_1	NODE_496_length_54502_cov_9.35565	dormant	1.18309	0.751352	-6.23537	40332		19	4.92804	0.999455	13892	25.0771	25	5.59189
HeQ	ERR1620341	NODE_506_length_53436_cov_6.35769_fragment_1	NODE_506_length_53436_cov_6.35769	dormant	0.0723836	0.97816	-0.302512	22144		13	4.24331	1	30992	13.8511	14	4.11429
HeQ	ERR1620341	NODE_509_length_53395_cov_15.9467_fragment_1	NODE_509_length_53395_cov_15.9467	dormant	0.130009	0.974806	-0.892032	33208		34	6.82395	1	19887	35.4064	35	6.8985
HeQ	ERR1620341	NODE_554_length_50025_cov_6.79528_fragment_1	NODE_554_length_50025_cov_6.79528	dormant	0.287572	1.09312	1.30748	26301		15	4.7146	1	23424	14.0406	14	4.3722
HeQ	ERR1620341	NODE_603_length_46666_cov_43.2498_fragment_1	NODE_603_length_46666_cov_43.2498	dormant	0.807915	1.33133	24.8049	35379		85	39.6404	1	10987	74.8644	73	17.7173
HeQ	ERR1620341	NODE_619_length_45277_cov_4.62178_fragment_1	NODE_619_length_45277_cov_4.62178	dormant	0.168741	0.944414	-0.570629	24035		10	3.35715	1	20942	10.2658	10	3.40606
HeQ	ERR1620341	NODE_636_length_43893_cov_6.55169_fragment_2	NODE_636_length_43893_cov_6.55169	dormant	0.462807	0.869388	-1.98129	13686		13	4.30711	1	29907	15.1693	15	4.25478
HeQ	ERR1620341	NODE_688_length_40862_cov_17.5304_fragment_1	NODE_688_length_40862_cov_17.5304	dormant	0.125023	1.02283	0.848485	32449		38	6.83347	1	8113	37.1634	37	6.7395
HeQ	ERR1620341	NODE_710_length_39787_cov_6.76268_fragment_2	NODE_710_length_39787_cov_6.76268	dormant	1.11112	0.660499	-5.70326	16010		11	4.10979	1	23477	16.799	16	5.98357
HeQ	ERR1620341	NODE_724_length_39264_cov_8.28654_fragment_1	NODE_724_length_39264_cov_8.28654	dormant	0.80652	0.813124	-3.96185	30470		17	4.65396	1	8494	21.2004	21	5.15766
HeQ	ERR1620341	NODE_800_length_36261_cov_3.4149_fragment_1	NODE_800_length_36261_cov_3.4149	dormant	0.417719	0.844236	-1.3547	33448		7	3.09443	0.999282	2513	8.69717	8	3.38524
HeQ	ERR1620341	NODE_850_length_34854_cov_5.1044_fragment_1	NODE_850_length_34854_cov_5.1044	dormant	0.583599	1.20851	2.11704	9149		12	3.7733	1	25405	10.153	10	3.47572
HeQ	ERR1620341	NODE_933_length_32149_cov_5.7565_fragment_1	NODE_933_length_32149_cov_5.7565	dormant	0.109699	0.968482	-0.405444	12864		12	3.55686	0.98834	19135	12.8638	13	3.82999
HeQ	ERR1620341	NODE_1083_length_28166_cov_10.4253_fragment_1	NODE_1083_length_28166_cov_10.4253	dormant	3.33211	0.431781	-20.6251	18678		15	4.05327	0.995878	9265	36.2978	36	7.75876
HeQ	ERR1620341	NODE_1142_length_26991_cov_9.82703_fragment_1	NODE_1142_length_26991_cov_9.82703	dormant	0.0178995	1.01361	0.270517	7812		19	6.85074	1	18879	19.873	17	20.2454
HeQ	ERR1620341	NODE_1251_length_24874_cov_8.96511_fragment_1	NODE_1251_length_24874_cov_8.96511	dormant	0.258724	1.06989	1.29979	14057		20	4.88654	1	10517	18.5974	18	5.15749
HeQ	ERR1620341	NODE_1449_length_21957_cov_3.44617_fragment_1	NODE_1449_length_21957_cov_3.44617	dormant	0.185666	0.937951	-0.483621	16734		7	2.82353	0.991156	5071	7.79412	8	2.36591
HeQ	ERR1620341	NODE_1480_length_21483_cov_43.1276_fragment_1	NODE_1480_length_21483_cov_43.1276	dormant	0.493801	1.09179	6.25777	5842		73	13.21	0.974495	15490	68.1747	67	12.1115
HeQ	ERR1620341	NODE_1684_length_19093_cov_20.5336_fragment_1	NODE_1684_length_19093_cov_20.5336	dormant	1.02529	1.28468	11.1217	7069		50	10.6416	0.978922	11873	39.0673	38	11.0493
HeQ	ERR1620341	NODE_1709_length_18891_cov_13.4026_fragment_1	NODE_1709_length_18891_cov_13.4026	not present	NA	NA	NA	7031		NA	NA	NA	18891	NA	NA	NA
HeQ	ERR1620342	NODE_4_length_497129_cov_6.80292_fragment_3	NODE_4_length_497129_cov_6.80292	dormant	0.728639	1.21493	3.16486	38181		18	4.38939	1	458648	14.7251	15	4.29717
HeQ	ERR1620342	NODE_6_length_391194_cov_44.3529_fragment_5	NODE_6_length_391194_cov_44.3529	dormant	0.0675943	0.990341	-0.941439	38066		97	13.9964	1	352828	97.463	97	13.8588
HeQ	ERR1620342	NODE_9_length_369487_cov_15.2839_fragment_1	NODE_9_length_369487_cov_15.2839	dormant	0.329785	1.06852	2.27989	48267		35	6.8243	1	320920	33.2745	33	7.00109
HeQ	ERR1620342	NODE_14_length_337853_cov_16.9442_fragment_5	NODE_14_length_337853_cov_16.9442	dormant	0.068952	0.98606	-0.519106	82825		36	7.24163	1	254728	37.2385	37	7.80486
HeQ	ERR1620342	NODE_23_length_277524_cov_28.6449_fragment_1	NODE_23_length_277524_cov_28.6449	dormant	0.106477	0.980695	-1.20352	64964		61	11.1184	1	212260	62.3441	62	11.4849
HeQ	ERR1620342	NODE_54_length_196840_cov_7.97458_fragment_2	NODE_54_length_196840_cov_7.97458	dormant	0.222561	0.943754	-0.980522	8690		16	4.0121	1	187850	17.4328	17	4.76677
HeQ	ERR1620342	NODE_58_length_194832_cov_31.1651_fragment_2	NODE_58_length_194832_cov_31.1651	dormant	0.10669	1.02007	1.37098	10913		69	11.6329	1	183619	68.2941	67	13.9617
HeQ	ERR1620342	NODE_59_length_194189_cov_6.59152_fragment_1	NODE_59_length_194189_cov_6.59152	dormant	0.187867	0.945665	-0.78403	12564		14	4.08981	1	181325	14.4296	14	4.25519
HeQ	ERR1620342	NODE_79_length_167411_cov_22.3424_fragment_1	NODE_79_length_167411_cov_22.3424	dormant	0.0877611	1.01764	0.852408	14015		49	9.76972	1	153096	48.3298	48	9.65558
HeQ	ERR1620342	NODE_103_length_148141_cov_11.1854_fragment_1	NODE_103_length_148141_cov_11.1854	dormant	0.270043	0.941894	-1.44499	30589		23	5.01416	1	117252	24.8681	25	5.66779
[truncated: 78,917 more rows]
