# Supplementary material for: Deciphering Active Prophages from Metagenomes
Source: mSystems. 2022 Mar 24;7(2):e00084-22. doi: 10.1128/msystems.00084-22 (PMC9040807; doi:10.1128/msystems.00084-22)
Supplement: TABLE S4 [file msystems.00084-22-st004.xlsx]

## Sheet: TableS4A
Supplemental Table S4A. Number of active prophages identified in infant gut antibiotic treatment or no treatment samples.
reads set	active prophages	treatment group
SRR9865433	9	antibiotic treatment
SRR9865435	9	antibiotic treatment
SRR9865436	9	antibiotic treatment
SRR9865483	9	antibiotic treatment
SRR9865484	9	antibiotic treatment
SRR9865422	6	antibiotic treatment
SRR9865531	6	antibiotic treatment
SRR9865449	5	antibiotic treatment
SRR9865520	5	antibiotic treatment
SRR9865636	5	antibiotic treatment
SRR9865638	5	antibiotic treatment
SRR9865639	5	antibiotic treatment
SRR9865438	4	antibiotic treatment
SRR9865440	4	antibiotic treatment
SRR9865499	4	antibiotic treatment
SRR9865535	4	antibiotic treatment
SRR9865563	4	antibiotic treatment
SRR9865604	4	antibiotic treatment
SRR9865501	3	antibiotic treatment
SRR9865504	3	antibiotic treatment
SRR9865562	3	antibiotic treatment
SRR9865565	3	antibiotic treatment
SRR9865629	3	antibiotic treatment
SRR9865463	2	antibiotic treatment
SRR9865534	2	antibiotic treatment
SRR9865566	2	antibiotic treatment
SRR9865609	2	antibiotic treatment
SRR9865616	2	antibiotic treatment
SRR9865454	1	antibiotic treatment
SRR9865450	1	antibiotic treatment
SRR9865524	1	antibiotic treatment
SRR9865528	1	antibiotic treatment
SRR9865605	1	antibiotic treatment
SRR9865606	1	antibiotic treatment
SRR9865624	1	antibiotic treatment
SRR9865627	1	antibiotic treatment
SRR9865461	0	antibiotic treatment
SRR9865442	0	antibiotic treatment
SRR9865455	0	antibiotic treatment
SRR9865462	0	antibiotic treatment
SRR9865421	0	antibiotic treatment
SRR9865424	0	antibiotic treatment
SRR9865427	0	antibiotic treatment
SRR9865428	0	antibiotic treatment
SRR9865429	0	antibiotic treatment
SRR9865430	0	antibiotic treatment
SRR9865431	0	antibiotic treatment
SRR9865432	0	antibiotic treatment
SRR9865439	0	antibiotic treatment
SRR9865441	0	antibiotic treatment
SRR9865452	0	antibiotic treatment
SRR9865456	0	antibiotic treatment
SRR9865464	0	antibiotic treatment
SRR9865473	0	antibiotic treatment
SRR9865475	0	antibiotic treatment
SRR9865477	0	antibiotic treatment
SRR9865485	0	antibiotic treatment
SRR9865486	0	antibiotic treatment
SRR9865487	0	antibiotic treatment
SRR9865489	0	antibiotic treatment
SRR9865492	0	antibiotic treatment
SRR9865493	0	antibiotic treatment
SRR9865494	0	antibiotic treatment
SRR9865496	0	antibiotic treatment
SRR9865505	0	antibiotic treatment
SRR9865506	0	antibiotic treatment
SRR9865508	0	antibiotic treatment
SRR9865519	0	antibiotic treatment
SRR9865523	0	antibiotic treatment
SRR9865525	0	antibiotic treatment
SRR9865526	0	antibiotic treatment
SRR9865532	0	antibiotic treatment
SRR9865533	0	antibiotic treatment
SRR9865536	0	antibiotic treatment
SRR9865537	0	antibiotic treatment
SRR9865538	0	antibiotic treatment
SRR9865540	0	antibiotic treatment
SRR9865541	0	antibiotic treatment
SRR9865543	0	antibiotic treatment
SRR9865551	0	antibiotic treatment
SRR9865552	0	antibiotic treatment
SRR9865553	0	antibiotic treatment
SRR9865560	0	antibiotic treatment
SRR9865564	0	antibiotic treatment
SRR9865607	0	antibiotic treatment
SRR9865608	0	antibiotic treatment
SRR9865622	0	antibiotic treatment
SRR9865623	0	antibiotic treatment
SRR9865625	0	antibiotic treatment
SRR9865626	0	antibiotic treatment
SRR9865630	0	antibiotic treatment
SRR9865481	11	no treatment
SRR9865444	6	no treatment
SRR9865601	6	no treatment
SRR9865646	6	no treatment
SRR9865513	5	no treatment
SRR9865590	5	no treatment
SRR9865482	4	no treatment
SRR9865446	2	no treatment
SRR9865599	2	no treatment
SRR9865418	1	no treatment
SRR9865555	1	no treatment
SRR9865598	1	no treatment
SRR9865614	1	no treatment
SRR9865631	1	no treatment
SRR9865644	1	no treatment
SRR9865460	0	no treatment
SRR9865458	0	no treatment
SRR9865448	0	no treatment
SRR9865459	0	no treatment
SRR9865415	0	no treatment
SRR9865416	0	no treatment
SRR9865447	0	no treatment
SRR9865467	0	no treatment
SRR9865468	0	no treatment
SRR9865470	0	no treatment
SRR9865472	0	no treatment
SRR9865509	0	no treatment
SRR9865510	0	no treatment
SRR9865511	0	no treatment
SRR9865512	0	no treatment
SRR9865515	0	no treatment
SRR9865516	0	no treatment
SRR9865517	0	no treatment
SRR9865518	0	no treatment
SRR9865557	0	no treatment
SRR9865567	0	no treatment
SRR9865571	0	no treatment
SRR9865572	0	no treatment
SRR9865573	0	no treatment
SRR9865574	0	no treatment
SRR9865576	0	no treatment
SRR9865577	0	no treatment
SRR9865579	0	no treatment
SRR9865580	0	no treatment
SRR9865583	0	no treatment
SRR9865584	0	no treatment
SRR9865585	0	no treatment
SRR9865586	0	no treatment
SRR9865587	0	no treatment
SRR9865588	0	no treatment
SRR9865591	0	no treatment
SRR9865592	0	no treatment
SRR9865594	0	no treatment
SRR9865595	0	no treatment
SRR9865596	0	no treatment
SRR9865602	0	no treatment
SRR9865613	0	no treatment
SRR9865615	0	no treatment
SRR9865632	0	no treatment
SRR9865633	0	no treatment
SRR9865637	0	no treatment
SRR9865643	0	no treatment
SRR9865645	0	no treatment
SRR9865647	0	no treatment

## Sheet: TableS4B
Supplemental Table S4B. Active prophages across all infant gut samples per host and by treatment group. Respective to Supplemental Figure S2.
host	active antibiotic treatment	active no treatment	total active
QYMC01000039.1 Escherichia coli strain N015.C-21 NODE_39_length_40329_cov_17.5335, whole genome shotgun sequence	7	7	14
QYMO01000009.1 Escherichia coli strain N018.G-17 NODE_9_length_240940_cov_35.7635, whole genome shotgun sequence	7	2	9
QYNW01000003.1 Escherichia coli strain T0168A.G-17 NODE_3_length_361337_cov_33.9323, whole genome shotgun sequence	8	0	8
QYNG01000002.1 Escherichia coli strain N041.H-10 NODE_2_length_469853_cov_28.1469, whole genome shotgun sequence	6	2	8
QYNM01000029.1 Escherichia coli strain T0101B.C-21 NODE_29_length_50021_cov_24.3396, whole genome shotgun sequence	0	8	8
QYLZ01000018.1 Escherichia coli strain N010.L-7 NODE_18_length_91979_cov_38.6881, whole genome shotgun sequence	7	0	7
QYNR01000031.1 Escherichia coli strain T0101B.F-15 NODE_31_length_50337_cov_13.8732, whole genome shotgun sequence	0	7	7
QYLZ01000004.1 Escherichia coli strain N010.L-7 NODE_4_length_241432_cov_32.9156, whole genome shotgun sequence	6	0	6
QYNH01000004.1 Klebsiella pneumoniae strain N041.H-13 NODE_4_length_336999_cov_53.8602, whole genome shotgun sequence	6	0	6
QYNN01000004.1 Escherichia coli strain T0101B.C-24 NODE_4_length_316503_cov_13.7058, whole genome shotgun sequence	6	0	6
QYNG01000015.1 Escherichia coli strain N041.H-10 NODE_15_length_133297_cov_27.4896, whole genome shotgun sequence	6	0	6
QYNR01000039.1 Escherichia coli strain T0101B.F-15 NODE_39_length_21918_cov_12.0856, whole genome shotgun sequence	1	5	6
QYNJ01000007.1 Enterococcus faecalis strain T0101B.C-10 NODE_7_length_140752_cov_56.6519, whole genome shotgun sequence	4	1	5
QYNN01000012.1 Escherichia coli strain T0101B.C-24 NODE_12_length_116320_cov_12.7204, whole genome shotgun sequence	5	0	5
QYNA01000009.1 Klebsiella quasipneumoniae strain N039.H-13 NODE_9_length_261260_cov_19.4558, whole genome shotgun sequence	2	2	4
QYNR01000034.1 Escherichia coli strain T0101B.F-15 NODE_34_length_35866_cov_12.8083, whole genome shotgun sequence	0	4	4
QYMW01000011.1 Enterococcus faecalis strain N039.E-24 NODE_11_length_97215_cov_11.0067, whole genome shotgun sequence	4	0	4
QYMM01000029.1 Klebsiella pneumoniae strain N018.G-12 NODE_29_length_37207_cov_24.8577, whole genome shotgun sequence	4	0	4
QYNM01000033.1 Escherichia coli strain T0101B.C-21 NODE_33_length_35900_cov_22.8372, whole genome shotgun sequence	0	3	3
QYNZ01000011.1 Enterococcus faecalis strain T0185A.B-13 NODE_11_length_97183_cov_62.1228, whole genome shotgun sequence	3	0	3
QYMN01000010.1 Enterococcus faecalis strain N018.G-13 NODE_10_length_97216_cov_47.1268, whole genome shotgun sequence	3	0	3
QYOP01000039.1 Klebsiella pneumoniae strain T0181B.I-13 NODE_39_length_38753_cov_32.2527, whole genome shotgun sequence	3	0	3
QYNI01000001.1 Enterobacter hormaechei strain N041.H-27 NODE_1_length_289401_cov_43.3755, whole genome shotgun sequence	3	0	3
QYOR01000009.1 Klebsiella pneumoniae strain T0181B.I-21 NODE_9_length_162771_cov_29.0854, whole genome shotgun sequence	3	0	3
QYNR01000001.1 Escherichia coli strain T0101B.F-15 NODE_1_length_433448_cov_13.2572, whole genome shotgun sequence	3	0	3
QYMO01000001.1 Escherichia coli strain N018.G-17 NODE_1_length_359763_cov_40.9084, whole genome shotgun sequence	3	0	3
QYND01000019.1 Escherichia coli strain N039.H-6 NODE_19_length_76626_cov_8.34668, whole genome shotgun sequence	3	0	3
QYNL01000001.1 Escherichia coli strain T0101B.C-16 NODE_1_length_636490_cov_21.8559, whole genome shotgun sequence	3	0	3
QYNM01000001.1 Escherichia coli strain T0101B.C-21 NODE_1_length_433328_cov_23.6719, whole genome shotgun sequence	3	0	3
QYNO01000001.1 Enterobacter roggenkampii strain T0101B.C-30 NODE_1_length_312133_cov_27.6345, whole genome shotgun sequence	2	0	2
QYNV01000001.1 Enterobacter roggenkampii strain T0168A.B-13 NODE_1_length_311335_cov_23.6204, whole genome shotgun sequence	2	0	2
QYNT01000001.1 Enterobacter roggenkampii strain T0101B.F-9 NODE_1_length_313088_cov_13.2225, whole genome shotgun sequence	2	0	2
QYNM01000002.1 Escherichia coli strain T0101B.C-21 NODE_2_length_276107_cov_22.189, whole genome shotgun sequence	0	2	2
QYND01000055.1 Escherichia coli strain N039.H-6 NODE_55_length_25596_cov_6.95897, whole genome shotgun sequence	1	1	2
QYMO01000031.1 Escherichia coli strain N018.G-17 NODE_31_length_26200_cov_38.5425, whole genome shotgun sequence	1	1	2
QYMO01000002.1 Escherichia coli strain N018.G-17 NODE_2_length_334333_cov_39.5433, whole genome shotgun sequence	2	0	2
QYNI01000006.1 Enterobacter hormaechei strain N041.H-27 NODE_6_length_230960_cov_45.5927, whole genome shotgun sequence	2	0	2
RHFL01000018.1 Klebsiella variicola strain N041.A-12 NODE_18_length_128271_cov_24.6636, whole genome shotgun sequence	2	0	2
QYOL01000040.1 Escherichia coli strain T0181B.E-32 NODE_40_length_38068_cov_13.9747, whole genome shotgun sequence	1	0	1
QYNG01000003.1 Escherichia coli strain N041.H-10 NODE_3_length_417795_cov_26.3994, whole genome shotgun sequence	1	0	1
QYOI01000004.1 Klebsiella pneumoniae strain T0181B.E-11 NODE_4_length_194284_cov_14.9693, whole genome shotgun sequence	1	0	1
QYNB01000013.1 Enterobacter hormaechei strain N039.H-17 NODE_13_length_145314_cov_24.6921, whole genome shotgun sequence	1	0	1
QYMV01000012.1 Enterobacter hormaechei strain N039.E-13 NODE_12_length_145314_cov_55.3632, whole genome shotgun sequence	1	0	1
QYMF01000003.1 Enterobacter hormaechei strain N015.H-13 NODE_3_length_206270_cov_41.7377, whole genome shotgun sequence	1	0	1
QYNX01000013.1 Escherichia coli strain T0168A.G-25 NODE_13_length_158455_cov_23.4147, whole genome shotgun sequence	0	1	1
QYNG01000006.1 Escherichia coli strain N041.H-10 NODE_6_length_253577_cov_33.8465, whole genome shotgun sequence	1	0	1
QYOA01000001.1 Klebsiella pneumoniae strain T0185A.B-5 NODE_1_length_248611_cov_21.5231, whole genome shotgun sequence	0	1	1
QYMM01000007.1 Klebsiella pneumoniae strain N018.G-12 NODE_7_length_297691_cov_23.3833, whole genome shotgun sequence	1	0	1
QYNL01000003.1 Escherichia coli strain T0101B.C-16 NODE_3_length_251399_cov_20.1042, whole genome shotgun sequence	0	1	1
QYNL01000033.1 Escherichia coli strain T0101B.C-16 NODE_33_length_34254_cov_19.968, whole genome shotgun sequence	0	1	1
QYNN01000024.1 Escherichia coli strain T0101B.C-24 NODE_24_length_72196_cov_15.8033, whole genome shotgun sequence	0	1	1
QYNR01000003.1 Escherichia coli strain T0101B.F-15 NODE_3_length_251399_cov_12.0479, whole genome shotgun sequence	0	1	1
QYNL01000032.1 Escherichia coli strain T0101B.C-16 NODE_32_length_39748_cov_21.8465, whole genome shotgun sequence	0	1	1
QYNS01000007.1 Klebsiella michiganensis strain T0101B.F-25 NODE_7_length_209969_cov_73.0669, whole genome shotgun sequence	0	1	1
QYMW01000017.1 Enterococcus faecalis strain N039.E-24 NODE_17_length_61096_cov_14.6714, whole genome shotgun sequence	1	0	1
QYMZ01000007.1 Escherichia coli strain N039.H-10 NODE_7_length_197436_cov_16.8569, whole genome shotgun sequence	1	0	1
QYMN01000015.1 Enterococcus faecalis strain N018.G-13 NODE_15_length_62105_cov_70.0819, whole genome shotgun sequence	1	0	1
QYMX01000007.1 Escherichia coli strain N039.E-6 NODE_7_length_197653_cov_28.932, whole genome shotgun sequence	1	0	1
QYOM01000005.1 Enterobacter hormaechei strain T0181B.E-5 NODE_5_length_201588_cov_31.3893, whole genome shotgun sequence	1	0	1
QYNP01000017.1 Enterococcus sp. T0101B.F-10 NODE_17_length_82818_cov_28.7715, whole genome shotgun sequence	1	0	1
QYNH01000016.1 Klebsiella pneumoniae strain N041.H-13 NODE_16_length_130762_cov_56.6576, whole genome shotgun sequence	1	0	1
QYNH01000023.1 Klebsiella pneumoniae strain N041.H-13 NODE_23_length_82835_cov_52.4373, whole genome shotgun sequence	1	0	1
