# Supplementary material for: Deciphering Active Prophages from Metagenomes
Source: mSystems. 2022 Mar 24;7(2):e00084-22. doi: 10.1128/msystems.00084-22 (PMC9040807; doi:10.1128/msystems.00084-22)
Supplement: TABLE S5 [file msystems.00084-22-st005.xlsx]

## Sheet: TableS5
Supplemental Table S5. VIBRANT annotation information for active prophages from human gut time series. For the 11 active prophage populations identified, the longest representative of the four phage sequences per population was selected for visualization and annotation. Respective to Supplemental Figure S3.
protein	scaffold	accession	name
NODE_97_length_59232_ID_38832_fragment_3_48	NODE_97_length_59232_ID_38832_fragment_3	VOG00699	sp|P20331|ENLYS_BPT3 Endolysin
NODE_97_length_59232_ID_38832_fragment_3_49	NODE_97_length_59232_ID_38832_fragment_3	PF11195.8	Protein of unknown function (DUF2829)
NODE_97_length_59232_ID_38832_fragment_3_50	NODE_97_length_59232_ID_38832_fragment_3	VOG10103	sp|Q92FD1|Y175_LISIN Uncharacterized protein Lin0175
NODE_97_length_59232_ID_38832_fragment_3_51	NODE_97_length_59232_ID_38832_fragment_3	None	hypothetical protein
NODE_97_length_59232_ID_38832_fragment_3_52	NODE_97_length_59232_ID_38832_fragment_3	None	hypothetical protein
NODE_97_length_59232_ID_38832_fragment_3_53	NODE_97_length_59232_ID_38832_fragment_3	None	hypothetical protein
NODE_97_length_59232_ID_38832_fragment_3_54	NODE_97_length_59232_ID_38832_fragment_3	None	hypothetical protein
NODE_97_length_59232_ID_38832_fragment_3_55	NODE_97_length_59232_ID_38832_fragment_3	None	hypothetical protein
NODE_97_length_59232_ID_38832_fragment_3_56	NODE_97_length_59232_ID_38832_fragment_3	VOG11082	REFSEQ minor tail protein
NODE_97_length_59232_ID_38832_fragment_3_57	NODE_97_length_59232_ID_38832_fragment_3	None	hypothetical protein
NODE_97_length_59232_ID_38832_fragment_3_58	NODE_97_length_59232_ID_38832_fragment_3	VOG00844	REFSEQ host-specificity
NODE_97_length_59232_ID_38832_fragment_3_59	NODE_97_length_59232_ID_38832_fragment_3	VOG00179	REFSEQ minor tail protein
NODE_97_length_59232_ID_38832_fragment_3_60	NODE_97_length_59232_ID_38832_fragment_3	VOG01074	REFSEQ hypothetical protein
NODE_97_length_59232_ID_38832_fragment_3_61	NODE_97_length_59232_ID_38832_fragment_3	VOG02632	REFSEQ gp14
NODE_97_length_59232_ID_38832_fragment_3_62	NODE_97_length_59232_ID_38832_fragment_3	None	hypothetical protein
NODE_97_length_59232_ID_38832_fragment_3_63	NODE_97_length_59232_ID_38832_fragment_3	PF12363.8	Phage tail assembly chaperone protein, TAC
NODE_57_length_100966_ID_73988_fragment_1_74	NODE_57_length_100966_ID_73988_fragment_1	K01223	E3.2.1.86B, bglA; 6-phospho-beta-glucosidase [EC:3.2.1.86]
NODE_57_length_100966_ID_73988_fragment_1_75	NODE_57_length_100966_ID_73988_fragment_1	K14059	int; integrase
NODE_57_length_100966_ID_73988_fragment_1_76	NODE_57_length_100966_ID_73988_fragment_1	K02342	dnaQ; DNA polymerase III subunit epsilon [EC:2.7.7.7]
NODE_57_length_100966_ID_73988_fragment_1_77	NODE_57_length_100966_ID_73988_fragment_1	K22300	dicA; HTH-type transcriptional regulator, cell division transcriptional repressor
NODE_57_length_100966_ID_73988_fragment_1_78	NODE_57_length_100966_ID_73988_fragment_1	None	hypothetical protein
NODE_57_length_100966_ID_73988_fragment_1_79	NODE_57_length_100966_ID_73988_fragment_1	None	hypothetical protein
NODE_57_length_100966_ID_73988_fragment_1_80	NODE_57_length_100966_ID_73988_fragment_1	None	hypothetical protein
NODE_57_length_100966_ID_73988_fragment_1_81	NODE_57_length_100966_ID_73988_fragment_1	None	hypothetical protein
NODE_57_length_100966_ID_73988_fragment_1_82	NODE_57_length_100966_ID_73988_fragment_1	None	hypothetical protein
NODE_57_length_100966_ID_73988_fragment_1_83	NODE_57_length_100966_ID_73988_fragment_1	None	hypothetical protein
NODE_57_length_100966_ID_73988_fragment_1_84	NODE_57_length_100966_ID_73988_fragment_1	None	hypothetical protein
NODE_57_length_100966_ID_73988_fragment_1_85	NODE_57_length_100966_ID_73988_fragment_1	VOG20259	REFSEQ gp31
NODE_57_length_100966_ID_73988_fragment_1_86	NODE_57_length_100966_ID_73988_fragment_1	K04763	xerD; integrase/recombinase XerD
NODE_57_length_100966_ID_73988_fragment_1_87	NODE_57_length_100966_ID_73988_fragment_1	None	hypothetical protein
NODE_57_length_100966_ID_73988_fragment_1_88	NODE_57_length_100966_ID_73988_fragment_1	None	hypothetical protein
NODE_57_length_100966_ID_73988_fragment_1_89	NODE_57_length_100966_ID_73988_fragment_1	None	hypothetical protein
NODE_57_length_100966_ID_73988_fragment_1_90	NODE_57_length_100966_ID_73988_fragment_1	VOG00523	sp|Q9T1Q7|VP41_BPAPS Putative protein p41
NODE_57_length_100966_ID_73988_fragment_1_91	NODE_57_length_100966_ID_73988_fragment_1	VOG00102	sp|P29538|MTH1_HAEPA Modification methylase HpaI
NODE_57_length_100966_ID_73988_fragment_1_92	NODE_57_length_100966_ID_73988_fragment_1	None	hypothetical protein
NODE_57_length_100966_ID_73988_fragment_1_93	NODE_57_length_100966_ID_73988_fragment_1	None	hypothetical protein
NODE_57_length_100966_ID_73988_fragment_1_94	NODE_57_length_100966_ID_73988_fragment_1	None	hypothetical protein
NODE_57_length_100966_ID_73988_fragment_1_95	NODE_57_length_100966_ID_73988_fragment_1	VOG00012	sp|Q5UPT4|YL247_MIMIV Uncharacterized HNH endonuclease L247
NODE_57_length_100966_ID_73988_fragment_1_96	NODE_57_length_100966_ID_73988_fragment_1	None	hypothetical protein
NODE_57_length_100966_ID_73988_fragment_1_97	NODE_57_length_100966_ID_73988_fragment_1	None	hypothetical protein
NODE_57_length_100966_ID_73988_fragment_1_98	NODE_57_length_100966_ID_73988_fragment_1	None	hypothetical protein
NODE_57_length_100966_ID_73988_fragment_1_99	NODE_57_length_100966_ID_73988_fragment_1	VOG00137	sp|P03766|Y290_LAMBD Uncharacterized nin region protein ORF290
NODE_57_length_100966_ID_73988_fragment_1_100	NODE_57_length_100966_ID_73988_fragment_1	None	hypothetical protein
NODE_57_length_100966_ID_73988_fragment_1_101	NODE_57_length_100966_ID_73988_fragment_1	None	hypothetical protein
NODE_57_length_100966_ID_73988_fragment_1_102	NODE_57_length_100966_ID_73988_fragment_1	None	hypothetical protein
NODE_57_length_100966_ID_73988_fragment_1_103	NODE_57_length_100966_ID_73988_fragment_1	PF08761.11	dUTPase
NODE_57_length_100966_ID_73988_fragment_1_104	NODE_57_length_100966_ID_73988_fragment_1	None	hypothetical protein
NODE_57_length_100966_ID_73988_fragment_1_105	NODE_57_length_100966_ID_73988_fragment_1	VOG03112	REFSEQ putative methyltransferase
NODE_57_length_100966_ID_73988_fragment_1_106	NODE_57_length_100966_ID_73988_fragment_1	None	hypothetical protein
NODE_57_length_100966_ID_73988_fragment_1_107	NODE_57_length_100966_ID_73988_fragment_1	None	hypothetical protein
NODE_57_length_100966_ID_73988_fragment_1_108	NODE_57_length_100966_ID_73988_fragment_1	None	hypothetical protein
NODE_57_length_100966_ID_73988_fragment_1_109	NODE_57_length_100966_ID_73988_fragment_1	None	hypothetical protein
NODE_57_length_100966_ID_73988_fragment_1_110	NODE_57_length_100966_ID_73988_fragment_1	None	hypothetical protein
NODE_57_length_100966_ID_73988_fragment_1_111	NODE_57_length_100966_ID_73988_fragment_1	None	hypothetical protein
NODE_57_length_100966_ID_73988_fragment_1_112	NODE_57_length_100966_ID_73988_fragment_1	None	hypothetical protein
NODE_57_length_100966_ID_73988_fragment_1_113	NODE_57_length_100966_ID_73988_fragment_1	VOG00687	REFSEQ terminase small subunit
NODE_57_length_100966_ID_73988_fragment_1_114	NODE_57_length_100966_ID_73988_fragment_1	PF03354.15	Phage Terminase
NODE_57_length_100966_ID_73988_fragment_1_115	NODE_57_length_100966_ID_73988_fragment_1	PF04860.12	Phage portal protein
NODE_57_length_100966_ID_73988_fragment_1_116	NODE_57_length_100966_ID_73988_fragment_1	VOG00719	sp|A3N1T0|CLPP_ACTP2 ATP-dependent Clp protease proteolytic subunit
NODE_57_length_100966_ID_73988_fragment_1_117	NODE_57_length_100966_ID_73988_fragment_1	VOG00633	sp|O64210|CAPSD_BPMD2 Probable major capsid protein gp17
NODE_57_length_100966_ID_73988_fragment_1_118	NODE_57_length_100966_ID_73988_fragment_1	VOG03665	REFSEQ hypothetical protein
NODE_57_length_100966_ID_73988_fragment_1_119	NODE_57_length_100966_ID_73988_fragment_1	None	hypothetical protein
NODE_57_length_100966_ID_73988_fragment_1_120	NODE_57_length_100966_ID_73988_fragment_1	None	hypothetical protein
NODE_57_length_100966_ID_73988_fragment_1_121	NODE_57_length_100966_ID_73988_fragment_1	None	hypothetical protein
NODE_57_length_100966_ID_73988_fragment_1_122	NODE_57_length_100966_ID_73988_fragment_1	VOG01397	REFSEQ major tail protein
NODE_57_length_100966_ID_73988_fragment_1_123	NODE_57_length_100966_ID_73988_fragment_1	None	hypothetical protein
NODE_57_length_100966_ID_73988_fragment_1_124	NODE_57_length_100966_ID_73988_fragment_1	PF10145.9	Phage-related minor tail protein
NODE_57_length_100966_ID_73988_fragment_1_125	NODE_57_length_100966_ID_73988_fragment_1	None	hypothetical protein
NODE_57_length_100966_ID_73988_fragment_1_126	NODE_57_length_100966_ID_73988_fragment_1	PF14594.6	Siphovirus ReqiPepy6 Gp37-like protein
NODE_57_length_100966_ID_73988_fragment_1_127	NODE_57_length_100966_ID_73988_fragment_1	None	hypothetical protein
NODE_57_length_100966_ID_73988_fragment_1_128	NODE_57_length_100966_ID_73988_fragment_1	K13276	bpr; bacillopeptidase F [EC:3.4.21.-]
NODE_57_length_100966_ID_73988_fragment_1_129	NODE_57_length_100966_ID_73988_fragment_1	PF13754.6	Domain of unknown function
NODE_57_length_100966_ID_73988_fragment_1_130	NODE_57_length_100966_ID_73988_fragment_1	None	hypothetical protein
NODE_57_length_100966_ID_73988_fragment_1_131	NODE_57_length_100966_ID_73988_fragment_1	None	hypothetical protein
NODE_57_length_100966_ID_73988_fragment_1_132	NODE_57_length_100966_ID_73988_fragment_1	None	hypothetical protein
NODE_57_length_100966_ID_73988_fragment_1_133	NODE_57_length_100966_ID_73988_fragment_1	None	hypothetical protein
NODE_57_length_100966_ID_73988_fragment_1_134	NODE_57_length_100966_ID_73988_fragment_1	None	hypothetical protein
NODE_57_length_100966_ID_73988_fragment_1_135	NODE_57_length_100966_ID_73988_fragment_1	None	hypothetical protein
NODE_57_length_100966_ID_73988_fragment_1_136	NODE_57_length_100966_ID_73988_fragment_1	None	hypothetical protein
NODE_57_length_100966_ID_73988_fragment_1_137	NODE_57_length_100966_ID_73988_fragment_1	None	hypothetical protein
NODE_57_length_100966_ID_73988_fragment_1_138	NODE_57_length_100966_ID_73988_fragment_1	VOG00951	sp|Q38134|HOLIN_BPR1T Holin
NODE_57_length_100966_ID_73988_fragment_1_139	NODE_57_length_100966_ID_73988_fragment_1	VOG18093	REFSEQ hypothetical protein
NODE_57_length_100966_ID_73988_fragment_1_140	NODE_57_length_100966_ID_73988_fragment_1	K01447	xlyAB; N-acetylmuramoyl-L-alanine amidase [EC:3.5.1.28]
NODE_13_length_285400_ID_49935_fragment_1_2	NODE_13_length_285400_ID_49935_fragment_1	VOG00041	sp|O10330|VLF1_NPVOP Very late expression factor 1
NODE_13_length_285400_ID_49935_fragment_1_3	NODE_13_length_285400_ID_49935_fragment_1	None	hypothetical protein
NODE_13_length_285400_ID_49935_fragment_1_4	NODE_13_length_285400_ID_49935_fragment_1	None	hypothetical protein
NODE_13_length_285400_ID_49935_fragment_1_5	NODE_13_length_285400_ID_49935_fragment_1	None	hypothetical protein
NODE_13_length_285400_ID_49935_fragment_1_6	NODE_13_length_285400_ID_49935_fragment_1	None	hypothetical protein
NODE_13_length_285400_ID_49935_fragment_1_7	NODE_13_length_285400_ID_49935_fragment_1	VOG02632	REFSEQ gp14
NODE_13_length_285400_ID_49935_fragment_1_8	NODE_13_length_285400_ID_49935_fragment_1	VOG00129	REFSEQ tail assembly chaperone
NODE_13_length_285400_ID_49935_fragment_1_9	NODE_13_length_285400_ID_49935_fragment_1	None	hypothetical protein
NODE_13_length_285400_ID_49935_fragment_1_10	NODE_13_length_285400_ID_49935_fragment_1	VOG00470	sp|Q05229|VG23_BPML5 Major tail protein Gp23
NODE_13_length_285400_ID_49935_fragment_1_11	NODE_13_length_285400_ID_49935_fragment_1	VOG00105	sp|O64216|VG22_BPMD2 Gene 22 protein
NODE_13_length_285400_ID_49935_fragment_1_12	NODE_13_length_285400_ID_49935_fragment_1	None	hypothetical protein
NODE_13_length_285400_ID_49935_fragment_1_13	NODE_13_length_285400_ID_49935_fragment_1	None	hypothetical protein
NODE_13_length_285400_ID_49935_fragment_1_14	NODE_13_length_285400_ID_49935_fragment_1	VOG00315	sp|O64212|VG19_BPMD2 Gene 19 protein
NODE_13_length_285400_ID_49935_fragment_1_15	NODE_13_length_285400_ID_49935_fragment_1	VOG00633	sp|O64210|CAPSD_BPMD2 Probable major capsid protein gp17
NODE_13_length_285400_ID_49935_fragment_1_16	NODE_13_length_285400_ID_49935_fragment_1	VOG01931	REFSEQ scaffolding protein
NODE_13_length_285400_ID_49935_fragment_1_17	NODE_13_length_285400_ID_49935_fragment_1	VOG02502	sp|O64208|VG15_BPMD2 Gene 15 protein
NODE_13_length_285400_ID_49935_fragment_1_18	NODE_13_length_285400_ID_49935_fragment_1	VOG00213	sp|Q05220|PORTL_BPML5 Portal protein
NODE_13_length_285400_ID_49935_fragment_1_19	NODE_13_length_285400_ID_49935_fragment_1	VOG09810	sp|P17312|TERL_BPT4 Terminase, large subunit
NODE_13_length_285400_ID_49935_fragment_1_20	NODE_13_length_285400_ID_49935_fragment_1	VOG00779	sp|O64201|VG05_BPMD2 Gene 5 protein
NODE_13_length_285400_ID_49935_fragment_1_21	NODE_13_length_285400_ID_49935_fragment_1	None	hypothetical protein
NODE_13_length_285400_ID_49935_fragment_1_22	NODE_13_length_285400_ID_49935_fragment_1	None	hypothetical protein
NODE_13_length_285400_ID_49935_fragment_1_23	NODE_13_length_285400_ID_49935_fragment_1	None	hypothetical protein
NODE_13_length_285400_ID_49935_fragment_1_24	NODE_13_length_285400_ID_49935_fragment_1	VOG00233	REFSEQ hypothetical protein
NODE_13_length_285400_ID_49935_fragment_1_25	NODE_13_length_285400_ID_49935_fragment_1	VOG01544	REFSEQ HNH endonuclease
NODE_13_length_285400_ID_49935_fragment_1_26	NODE_13_length_285400_ID_49935_fragment_1	VOG01441	REFSEQ hypothetical protein
NODE_13_length_285400_ID_49935_fragment_1_27	NODE_13_length_285400_ID_49935_fragment_1	None	hypothetical protein
NODE_13_length_285400_ID_49935_fragment_1_28	NODE_13_length_285400_ID_49935_fragment_1	None	hypothetical protein
NODE_13_length_285400_ID_49935_fragment_1_29	NODE_13_length_285400_ID_49935_fragment_1	None	hypothetical protein
NODE_13_length_285400_ID_49935_fragment_1_30	NODE_13_length_285400_ID_49935_fragment_1	None	hypothetical protein
NODE_13_length_285400_ID_49935_fragment_1_31	NODE_13_length_285400_ID_49935_fragment_1	VOG09757	REFSEQ hypothetical protein
NODE_13_length_285400_ID_49935_fragment_1_32	NODE_13_length_285400_ID_49935_fragment_1	None	hypothetical protein
NODE_13_length_285400_ID_49935_fragment_1_33	NODE_13_length_285400_ID_49935_fragment_1	None	hypothetical protein
NODE_13_length_285400_ID_49935_fragment_1_34	NODE_13_length_285400_ID_49935_fragment_1	None	hypothetical protein
NODE_13_length_285400_ID_49935_fragment_1_35	NODE_13_length_285400_ID_49935_fragment_1	None	hypothetical protein
NODE_13_length_285400_ID_49935_fragment_1_36	NODE_13_length_285400_ID_49935_fragment_1	VOG00100	REFSEQ hypothetical protein
NODE_13_length_285400_ID_49935_fragment_1_37	NODE_13_length_285400_ID_49935_fragment_1	None	hypothetical protein
NODE_13_length_285400_ID_49935_fragment_1_38	NODE_13_length_285400_ID_49935_fragment_1	VOG00479	sp|O48499|D14_BPT5 Protein D14
NODE_13_length_285400_ID_49935_fragment_1_39	NODE_13_length_285400_ID_49935_fragment_1	None	hypothetical protein
NODE_13_length_285400_ID_49935_fragment_1_40	NODE_13_length_285400_ID_49935_fragment_1	None	hypothetical protein
NODE_13_length_285400_ID_49935_fragment_1_41	NODE_13_length_285400_ID_49935_fragment_1	None	hypothetical protein
NODE_13_length_285400_ID_49935_fragment_1_42	NODE_13_length_285400_ID_49935_fragment_1	K07455	recT; recombination protein RecT
NODE_13_length_285400_ID_49935_fragment_1_43	NODE_13_length_285400_ID_49935_fragment_1	VOG01132	sp|P03697|EXO_LAMBD Exonuclease
NODE_13_length_285400_ID_49935_fragment_1_44	NODE_13_length_285400_ID_49935_fragment_1	None	hypothetical protein
NODE_13_length_285400_ID_49935_fragment_1_45	NODE_13_length_285400_ID_49935_fragment_1	None	hypothetical protein
NODE_13_length_285400_ID_49935_fragment_1_46	NODE_13_length_285400_ID_49935_fragment_1	None	hypothetical protein
NODE_13_length_285400_ID_49935_fragment_1_47	NODE_13_length_285400_ID_49935_fragment_1	VOG10124	sp|O34449|YOQD_BACSU SPBc2 prophage-derived putative antirepressor protein YoqD
NODE_13_length_285400_ID_49935_fragment_1_48	NODE_13_length_285400_ID_49935_fragment_1	None	hypothetical protein
NODE_13_length_285400_ID_49935_fragment_1_49	NODE_13_length_285400_ID_49935_fragment_1	None	hypothetical protein
NODE_13_length_285400_ID_49935_fragment_1_50	NODE_13_length_285400_ID_49935_fragment_1	None	hypothetical protein
NODE_13_length_285400_ID_49935_fragment_1_51	NODE_13_length_285400_ID_49935_fragment_1	None	hypothetical protein
NODE_13_length_285400_ID_49935_fragment_1_52	NODE_13_length_285400_ID_49935_fragment_1	VOG00785	REFSEQ hypothetical protein
NODE_13_length_285400_ID_49935_fragment_1_53	NODE_13_length_285400_ID_49935_fragment_1	None	hypothetical protein
NODE_13_length_285400_ID_49935_fragment_1_54	NODE_13_length_285400_ID_49935_fragment_1	None	hypothetical protein
NODE_13_length_285400_ID_49935_fragment_1_55	NODE_13_length_285400_ID_49935_fragment_1	None	hypothetical protein
NODE_13_length_285400_ID_49935_fragment_1_56	NODE_13_length_285400_ID_49935_fragment_1	PF07927.12	HicA toxin of bacterial toxin-antitoxin,
NODE_13_length_285400_ID_49935_fragment_1_57	NODE_13_length_285400_ID_49935_fragment_1	VOG00041	sp|O10330|VLF1_NPVOP Very late expression factor 1
NODE_26_length_192914_ID_14462_fragment_2_150	NODE_26_length_192914_ID_14462_fragment_2	K07486	K07486; transposase
NODE_26_length_192914_ID_14462_fragment_2_151	NODE_26_length_192914_ID_14462_fragment_2	None	hypothetical protein
NODE_26_length_192914_ID_14462_fragment_2_152	NODE_26_length_192914_ID_14462_fragment_2	K11085	msbA; ATP-binding cassette, subfamily B, bacterial MsbA [EC:3.6.3.-]
NODE_26_length_192914_ID_14462_fragment_2_153	NODE_26_length_192914_ID_14462_fragment_2	None	hypothetical protein
NODE_26_length_192914_ID_14462_fragment_2_154	NODE_26_length_192914_ID_14462_fragment_2	None	hypothetical protein
NODE_26_length_192914_ID_14462_fragment_2_155	NODE_26_length_192914_ID_14462_fragment_2	PF03432.14	Relaxase/Mobilisation nuclease domain
NODE_26_length_192914_ID_14462_fragment_2_156	NODE_26_length_192914_ID_14462_fragment_2	None	hypothetical protein
NODE_26_length_192914_ID_14462_fragment_2_157	NODE_26_length_192914_ID_14462_fragment_2	None	hypothetical protein
NODE_26_length_192914_ID_14462_fragment_2_158	NODE_26_length_192914_ID_14462_fragment_2	None	hypothetical protein
NODE_26_length_192914_ID_14462_fragment_2_159	NODE_26_length_192914_ID_14462_fragment_2	None	hypothetical protein
NODE_26_length_192914_ID_14462_fragment_2_160	NODE_26_length_192914_ID_14462_fragment_2	None	hypothetical protein
NODE_26_length_192914_ID_14462_fragment_2_161	NODE_26_length_192914_ID_14462_fragment_2	None	hypothetical protein
NODE_26_length_192914_ID_14462_fragment_2_162	NODE_26_length_192914_ID_14462_fragment_2	VOG00041	sp|O10330|VLF1_NPVOP Very late expression factor 1
NODE_26_length_192914_ID_14462_fragment_2_163	NODE_26_length_192914_ID_14462_fragment_2	None	hypothetical protein
NODE_26_length_192914_ID_14462_fragment_2_164	NODE_26_length_192914_ID_14462_fragment_2	VOG21432	REFSEQ hypothetical protein
NODE_26_length_192914_ID_14462_fragment_2_165	NODE_26_length_192914_ID_14462_fragment_2	None	hypothetical protein
NODE_26_length_192914_ID_14462_fragment_2_166	NODE_26_length_192914_ID_14462_fragment_2	None	hypothetical protein
NODE_26_length_192914_ID_14462_fragment_2_167	NODE_26_length_192914_ID_14462_fragment_2	VOG02771	sp|P03034|RPC1_LAMBD Repressor protein cI
NODE_26_length_192914_ID_14462_fragment_2_168	NODE_26_length_192914_ID_14462_fragment_2	VOG02771	sp|P03034|RPC1_LAMBD Repressor protein cI
NODE_26_length_192914_ID_14462_fragment_2_169	NODE_26_length_192914_ID_14462_fragment_2	None	hypothetical protein
NODE_26_length_192914_ID_14462_fragment_2_170	NODE_26_length_192914_ID_14462_fragment_2	None	hypothetical protein
NODE_26_length_192914_ID_14462_fragment_2_171	NODE_26_length_192914_ID_14462_fragment_2	None	hypothetical protein
NODE_26_length_192914_ID_14462_fragment_2_172	NODE_26_length_192914_ID_14462_fragment_2	VOG22453	REFSEQ gp6
NODE_26_length_192914_ID_14462_fragment_2_173	NODE_26_length_192914_ID_14462_fragment_2	None	hypothetical protein
NODE_26_length_192914_ID_14462_fragment_2_174	NODE_26_length_192914_ID_14462_fragment_2	None	hypothetical protein
NODE_26_length_192914_ID_14462_fragment_2_175	NODE_26_length_192914_ID_14462_fragment_2	None	hypothetical protein
NODE_26_length_192914_ID_14462_fragment_2_176	NODE_26_length_192914_ID_14462_fragment_2	None	hypothetical protein
NODE_26_length_192914_ID_14462_fragment_2_177	NODE_26_length_192914_ID_14462_fragment_2	VOG01564	REFSEQ hypothetical protein
NODE_26_length_192914_ID_14462_fragment_2_178	NODE_26_length_192914_ID_14462_fragment_2	None	hypothetical protein
NODE_26_length_192914_ID_14462_fragment_2_179	NODE_26_length_192914_ID_14462_fragment_2	None	hypothetical protein
NODE_26_length_192914_ID_14462_fragment_2_180	NODE_26_length_192914_ID_14462_fragment_2	None	hypothetical protein
NODE_26_length_192914_ID_14462_fragment_2_181	NODE_26_length_192914_ID_14462_fragment_2	VOG00461	REFSEQ hypothetical protein
NODE_26_length_192914_ID_14462_fragment_2_182	NODE_26_length_192914_ID_14462_fragment_2	VOG10469	sp|P03698|VBET_LAMBD Recombination protein bet
NODE_26_length_192914_ID_14462_fragment_2_183	NODE_26_length_192914_ID_14462_fragment_2	PF12684.7	PDDEXK-like domain of unknown function (DUF3799)
NODE_26_length_192914_ID_14462_fragment_2_184	NODE_26_length_192914_ID_14462_fragment_2	None	hypothetical protein
NODE_26_length_192914_ID_14462_fragment_2_185	NODE_26_length_192914_ID_14462_fragment_2	VOG00098	sp|Q9MCN8|RUSA_BPHK7 Crossover junction endodeoxyribonuclease rusA
NODE_26_length_192914_ID_14462_fragment_2_186	NODE_26_length_192914_ID_14462_fragment_2	None	hypothetical protein
NODE_26_length_192914_ID_14462_fragment_2_187	NODE_26_length_192914_ID_14462_fragment_2	PF14297.6	Domain of unknown function (DUF4373)
NODE_26_length_192914_ID_14462_fragment_2_188	NODE_26_length_192914_ID_14462_fragment_2	None	hypothetical protein
NODE_26_length_192914_ID_14462_fragment_2_189	NODE_26_length_192914_ID_14462_fragment_2	VOG02541	sp|P77147|YDHT_ECOLI Uncharacterized protein YdhT
NODE_59_length_120961_ID_52413_fragment_2_74	NODE_59_length_120961_ID_52413_fragment_2	VOG00041	sp|O10330|VLF1_NPVOP Very late expression factor 1
NODE_59_length_120961_ID_52413_fragment_2_75	NODE_59_length_120961_ID_52413_fragment_2	PF06114.13	IrrE N-terminal-like domain
NODE_59_length_120961_ID_52413_fragment_2_76	NODE_59_length_120961_ID_52413_fragment_2	None	hypothetical protein
NODE_59_length_120961_ID_52413_fragment_2_77	NODE_59_length_120961_ID_52413_fragment_2	None	hypothetical protein
NODE_59_length_120961_ID_52413_fragment_2_78	NODE_59_length_120961_ID_52413_fragment_2	PF13310.6	Virulence protein RhuM family
NODE_59_length_120961_ID_52413_fragment_2_79	NODE_59_length_120961_ID_52413_fragment_2	VOG21432	REFSEQ hypothetical protein
NODE_59_length_120961_ID_52413_fragment_2_80	NODE_59_length_120961_ID_52413_fragment_2	VOG21433	REFSEQ hypothetical protein
NODE_59_length_120961_ID_52413_fragment_2_81	NODE_59_length_120961_ID_52413_fragment_2	None	hypothetical protein
NODE_59_length_120961_ID_52413_fragment_2_82	NODE_59_length_120961_ID_52413_fragment_2	None	hypothetical protein
NODE_59_length_120961_ID_52413_fragment_2_83	NODE_59_length_120961_ID_52413_fragment_2	None	hypothetical protein
NODE_59_length_120961_ID_52413_fragment_2_84	NODE_59_length_120961_ID_52413_fragment_2	VOG10124	sp|O34449|YOQD_BACSU SPBc2 prophage-derived putative antirepressor protein YoqD
NODE_59_length_120961_ID_52413_fragment_2_85	NODE_59_length_120961_ID_52413_fragment_2	None	hypothetical protein
NODE_59_length_120961_ID_52413_fragment_2_86	NODE_59_length_120961_ID_52413_fragment_2	None	hypothetical protein
NODE_59_length_120961_ID_52413_fragment_2_87	NODE_59_length_120961_ID_52413_fragment_2	None	hypothetical protein
NODE_59_length_120961_ID_52413_fragment_2_88	NODE_59_length_120961_ID_52413_fragment_2	None	hypothetical protein
NODE_59_length_120961_ID_52413_fragment_2_89	NODE_59_length_120961_ID_52413_fragment_2	None	hypothetical protein
NODE_59_length_120961_ID_52413_fragment_2_90	NODE_59_length_120961_ID_52413_fragment_2	None	hypothetical protein
NODE_59_length_120961_ID_52413_fragment_2_91	NODE_59_length_120961_ID_52413_fragment_2	K03111	ssb; single-strand DNA-binding protein
NODE_59_length_120961_ID_52413_fragment_2_92	NODE_59_length_120961_ID_52413_fragment_2	K03497	parB, spo0J; ParB family transcriptional regulator, chromosome partitioning protein
NODE_59_length_120961_ID_52413_fragment_2_93	NODE_59_length_120961_ID_52413_fragment_2	PF13730.6	Helix-turn-helix domain
NODE_59_length_120961_ID_52413_fragment_2_94	NODE_59_length_120961_ID_52413_fragment_2	None	hypothetical protein
NODE_59_length_120961_ID_52413_fragment_2_95	NODE_59_length_120961_ID_52413_fragment_2	None	hypothetical protein
NODE_59_length_120961_ID_52413_fragment_2_96	NODE_59_length_120961_ID_52413_fragment_2	K13288	orn, REX2, REXO2; oligoribonuclease [EC:3.1.-.-]
NODE_59_length_120961_ID_52413_fragment_2_97	NODE_59_length_120961_ID_52413_fragment_2	None	hypothetical protein
NODE_59_length_120961_ID_52413_fragment_2_98	NODE_59_length_120961_ID_52413_fragment_2	VOG02702	REFSEQ hypothetical protein
NODE_59_length_120961_ID_52413_fragment_2_99	NODE_59_length_120961_ID_52413_fragment_2	None	hypothetical protein
NODE_59_length_120961_ID_52413_fragment_2_100	NODE_59_length_120961_ID_52413_fragment_2	VOG01441	REFSEQ hypothetical protein
NODE_59_length_120961_ID_52413_fragment_2_101	NODE_59_length_120961_ID_52413_fragment_2	PF07927.12	HicA toxin of bacterial toxin-antitoxin,
NODE_59_length_120961_ID_52413_fragment_2_102	NODE_59_length_120961_ID_52413_fragment_2	VOG11403	sp|P51716|YO14_BPHC1 Uncharacterized 14.9 kDa protein in rep-hol intergenic region
NODE_59_length_120961_ID_52413_fragment_2_103	NODE_59_length_120961_ID_52413_fragment_2	None	hypothetical protein
NODE_59_length_120961_ID_52413_fragment_2_104	NODE_59_length_120961_ID_52413_fragment_2	None	hypothetical protein
NODE_59_length_120961_ID_52413_fragment_2_105	NODE_59_length_120961_ID_52413_fragment_2	None	hypothetical protein
NODE_59_length_120961_ID_52413_fragment_2_106	NODE_59_length_120961_ID_52413_fragment_2	None	hypothetical protein
NODE_59_length_120961_ID_52413_fragment_2_107	NODE_59_length_120961_ID_52413_fragment_2	VOG00559	sp|O64200|VG04_BPMD2 Gene 4 protein
NODE_59_length_120961_ID_52413_fragment_2_108	NODE_59_length_120961_ID_52413_fragment_2	VOG00233	REFSEQ hypothetical protein
NODE_59_length_120961_ID_52413_fragment_2_109	NODE_59_length_120961_ID_52413_fragment_2	None	hypothetical protein
NODE_59_length_120961_ID_52413_fragment_2_110	NODE_59_length_120961_ID_52413_fragment_2	VOG00068	sp|O55716|RIR1_IIV6 Ribonucleoside-diphosphate reductase large subunit
NODE_59_length_120961_ID_52413_fragment_2_111	NODE_59_length_120961_ID_52413_fragment_2	VOG00213	sp|Q05220|PORTL_BPML5 Portal protein
NODE_59_length_120961_ID_52413_fragment_2_112	NODE_59_length_120961_ID_52413_fragment_2	VOG02502	sp|O64208|VG15_BPMD2 Gene 15 protein
NODE_59_length_120961_ID_52413_fragment_2_113	NODE_59_length_120961_ID_52413_fragment_2	None	hypothetical protein
NODE_59_length_120961_ID_52413_fragment_2_114	NODE_59_length_120961_ID_52413_fragment_2	None	hypothetical protein
NODE_59_length_120961_ID_52413_fragment_2_115	NODE_59_length_120961_ID_52413_fragment_2	VOG00633	sp|O64210|CAPSD_BPMD2 Probable major capsid protein gp17
NODE_59_length_120961_ID_52413_fragment_2_116	NODE_59_length_120961_ID_52413_fragment_2	None	hypothetical protein
NODE_59_length_120961_ID_52413_fragment_2_117	NODE_59_length_120961_ID_52413_fragment_2	None	hypothetical protein
NODE_59_length_120961_ID_52413_fragment_2_118	NODE_59_length_120961_ID_52413_fragment_2	None	hypothetical protein
NODE_59_length_120961_ID_52413_fragment_2_119	NODE_59_length_120961_ID_52413_fragment_2	None	hypothetical protein
NODE_59_length_120961_ID_52413_fragment_2_120	NODE_59_length_120961_ID_52413_fragment_2	None	hypothetical protein
NODE_59_length_120961_ID_52413_fragment_2_121	NODE_59_length_120961_ID_52413_fragment_2	None	hypothetical protein
NODE_59_length_120961_ID_52413_fragment_2_122	NODE_59_length_120961_ID_52413_fragment_2	None	hypothetical protein
NODE_59_length_120961_ID_52413_fragment_2_123	NODE_59_length_120961_ID_52413_fragment_2	None	hypothetical protein
NODE_59_length_120961_ID_52413_fragment_2_124	NODE_59_length_120961_ID_52413_fragment_2	PF10145.9	Phage-related minor tail protein
NODE_59_length_120961_ID_52413_fragment_2_125	NODE_59_length_120961_ID_52413_fragment_2	None	hypothetical protein
NODE_59_length_120961_ID_52413_fragment_2_126	NODE_59_length_120961_ID_52413_fragment_2	VOG01567	sp|Q0PDK6|FIBER_BPSPP Tail spike protein
NODE_77_length_45134_ID_30340_fragment_1_12	NODE_77_length_45134_ID_30340_fragment_1	VOG00041	sp|O10330|VLF1_NPVOP Very late expression factor 1
NODE_77_length_45134_ID_30340_fragment_1_13	NODE_77_length_45134_ID_30340_fragment_1	PF18812.1	phage-Barnase-EndoU-ColicinE5/D-RelE like nuclease3
NODE_77_length_45134_ID_30340_fragment_1_14	NODE_77_length_45134_ID_30340_fragment_1	None	hypothetical protein
NODE_77_length_45134_ID_30340_fragment_1_15	NODE_77_length_45134_ID_30340_fragment_1	VOG00785	REFSEQ hypothetical protein
NODE_77_length_45134_ID_30340_fragment_1_16	NODE_77_length_45134_ID_30340_fragment_1	VOG02771	sp|P03034|RPC1_LAMBD Repressor protein cI
NODE_77_length_45134_ID_30340_fragment_1_17	NODE_77_length_45134_ID_30340_fragment_1	None	hypothetical protein
NODE_77_length_45134_ID_30340_fragment_1_18	NODE_77_length_45134_ID_30340_fragment_1	None	hypothetical protein
NODE_77_length_45134_ID_30340_fragment_1_19	NODE_77_length_45134_ID_30340_fragment_1	None	hypothetical protein
NODE_77_length_45134_ID_30340_fragment_1_20	NODE_77_length_45134_ID_30340_fragment_1	None	hypothetical protein
NODE_77_length_45134_ID_30340_fragment_1_21	NODE_77_length_45134_ID_30340_fragment_1	None	hypothetical protein
NODE_77_length_45134_ID_30340_fragment_1_22	NODE_77_length_45134_ID_30340_fragment_1	None	hypothetical protein
NODE_77_length_45134_ID_30340_fragment_1_23	NODE_77_length_45134_ID_30340_fragment_1	None	hypothetical protein
NODE_77_length_45134_ID_30340_fragment_1_24	NODE_77_length_45134_ID_30340_fragment_1	None	hypothetical protein
NODE_77_length_45134_ID_30340_fragment_1_25	NODE_77_length_45134_ID_30340_fragment_1	None	hypothetical protein
NODE_77_length_45134_ID_30340_fragment_1_26	NODE_77_length_45134_ID_30340_fragment_1	VOG15357	REFSEQ hypothetical protein
NODE_77_length_45134_ID_30340_fragment_1_27	NODE_77_length_45134_ID_30340_fragment_1	None	hypothetical protein
NODE_77_length_45134_ID_30340_fragment_1_28	NODE_77_length_45134_ID_30340_fragment_1	None	hypothetical protein
NODE_77_length_45134_ID_30340_fragment_1_29	NODE_77_length_45134_ID_30340_fragment_1	None	hypothetical protein
NODE_77_length_45134_ID_30340_fragment_1_30	NODE_77_length_45134_ID_30340_fragment_1	None	hypothetical protein
NODE_77_length_45134_ID_30340_fragment_1_31	NODE_77_length_45134_ID_30340_fragment_1	VOG20259	REFSEQ gp31
NODE_77_length_45134_ID_30340_fragment_1_32	NODE_77_length_45134_ID_30340_fragment_1	VOG00451	REFSEQ hypothetical protein
NODE_77_length_45134_ID_30340_fragment_1_33	NODE_77_length_45134_ID_30340_fragment_1	None	hypothetical protein
NODE_77_length_45134_ID_30340_fragment_1_34	NODE_77_length_45134_ID_30340_fragment_1	None	hypothetical protein
NODE_77_length_45134_ID_30340_fragment_1_35	NODE_77_length_45134_ID_30340_fragment_1	None	hypothetical protein
NODE_77_length_45134_ID_30340_fragment_1_36	NODE_77_length_45134_ID_30340_fragment_1	K03091	sigH; RNA polymerase sporulation-specific sigma factor
NODE_77_length_45134_ID_30340_fragment_1_37	NODE_77_length_45134_ID_30340_fragment_1	VOG00102	sp|P29538|MTH1_HAEPA Modification methylase HpaI
NODE_77_length_45134_ID_30340_fragment_1_38	NODE_77_length_45134_ID_30340_fragment_1	K00390	cysH; phosphoadenosine phosphosulfate reductase [EC:1.8.4.8 1.8.4.10]
NODE_77_length_45134_ID_30340_fragment_1_39	NODE_77_length_45134_ID_30340_fragment_1	None	hypothetical protein
NODE_77_length_45134_ID_30340_fragment_1_40	NODE_77_length_45134_ID_30340_fragment_1	None	hypothetical protein
NODE_77_length_45134_ID_30340_fragment_1_41	NODE_77_length_45134_ID_30340_fragment_1	None	hypothetical protein
NODE_77_length_45134_ID_30340_fragment_1_42	NODE_77_length_45134_ID_30340_fragment_1	None	hypothetical protein
NODE_77_length_45134_ID_30340_fragment_1_43	NODE_77_length_45134_ID_30340_fragment_1	None	hypothetical protein
NODE_77_length_45134_ID_30340_fragment_1_44	NODE_77_length_45134_ID_30340_fragment_1	None	hypothetical protein
NODE_77_length_45134_ID_30340_fragment_1_45	NODE_77_length_45134_ID_30340_fragment_1	None	hypothetical protein
NODE_77_length_45134_ID_30340_fragment_1_46	NODE_77_length_45134_ID_30340_fragment_1	None	hypothetical protein
NODE_77_length_45134_ID_30340_fragment_1_47	NODE_77_length_45134_ID_30340_fragment_1	VOG23109	REFSEQ hypothetical protein
NODE_77_length_45134_ID_30340_fragment_1_48	NODE_77_length_45134_ID_30340_fragment_1	None	hypothetical protein
NODE_77_length_45134_ID_30340_fragment_1_49	NODE_77_length_45134_ID_30340_fragment_1	None	hypothetical protein
NODE_77_length_45134_ID_30340_fragment_1_50	NODE_77_length_45134_ID_30340_fragment_1	None	hypothetical protein
NODE_77_length_45134_ID_30340_fragment_1_51	NODE_77_length_45134_ID_30340_fragment_1	VOG00687	REFSEQ terminase small subunit
NODE_77_length_45134_ID_30340_fragment_1_52	NODE_77_length_45134_ID_30340_fragment_1	PF03354.15	Phage Terminase
NODE_77_length_45134_ID_30340_fragment_1_53	NODE_77_length_45134_ID_30340_fragment_1	PF04860.12	Phage portal protein
NODE_77_length_45134_ID_30340_fragment_1_54	NODE_77_length_45134_ID_30340_fragment_1	K06904	K06904; uncharacterized protein
NODE_77_length_45134_ID_30340_fragment_1_55	NODE_77_length_45134_ID_30340_fragment_1	VOG13487	REFSEQ major capsid L
NODE_77_length_45134_ID_30340_fragment_1_56	NODE_77_length_45134_ID_30340_fragment_1	None	hypothetical protein
NODE_77_length_45134_ID_30340_fragment_1_57	NODE_77_length_45134_ID_30340_fragment_1	VOG01005	REFSEQ hypothetical protein
NODE_77_length_45134_ID_30340_fragment_1_58	NODE_77_length_45134_ID_30340_fragment_1	None	hypothetical protein
NODE_77_length_45134_ID_30340_fragment_1_59	NODE_77_length_45134_ID_30340_fragment_1	None	hypothetical protein
NODE_77_length_45134_ID_30340_fragment_1_60	NODE_77_length_45134_ID_30340_fragment_1	VOG00239	REFSEQ hypothetical protein
NODE_77_length_45134_ID_30340_fragment_1_61	NODE_77_length_45134_ID_30340_fragment_1	VOG00160	REFSEQ hypothetical protein
NODE_77_length_45134_ID_30340_fragment_1_62	NODE_77_length_45134_ID_30340_fragment_1	VOG01397	REFSEQ major tail protein
NODE_77_length_45134_ID_30340_fragment_1_63	NODE_77_length_45134_ID_30340_fragment_1	VOG17247	REFSEQ hypothetical protein
NODE_77_length_45134_ID_30340_fragment_1_64	NODE_77_length_45134_ID_30340_fragment_1	VOG03562	REFSEQ hypothetical protein
NODE_77_length_45134_ID_30340_fragment_1_65	NODE_77_length_45134_ID_30340_fragment_1	VOG00183	REFSEQ hypothetical protein
NODE_77_length_45134_ID_30340_fragment_1_66	NODE_77_length_45134_ID_30340_fragment_1	VOG01074	REFSEQ hypothetical protein
NODE_53_length_100757_ID_41353_fragment_1_58	NODE_53_length_100757_ID_41353_fragment_1	VOG02771	sp|P03034|RPC1_LAMBD Repressor protein cI
NODE_53_length_100757_ID_41353_fragment_1_59	NODE_53_length_100757_ID_41353_fragment_1	None	hypothetical protein
NODE_53_length_100757_ID_41353_fragment_1_60	NODE_53_length_100757_ID_41353_fragment_1	None	hypothetical protein
NODE_53_length_100757_ID_41353_fragment_1_61	NODE_53_length_100757_ID_41353_fragment_1	None	hypothetical protein
NODE_53_length_100757_ID_41353_fragment_1_62	NODE_53_length_100757_ID_41353_fragment_1	None	hypothetical protein
NODE_53_length_100757_ID_41353_fragment_1_63	NODE_53_length_100757_ID_41353_fragment_1	None	hypothetical protein
NODE_53_length_100757_ID_41353_fragment_1_64	NODE_53_length_100757_ID_41353_fragment_1	None	hypothetical protein
NODE_53_length_100757_ID_41353_fragment_1_65	NODE_53_length_100757_ID_41353_fragment_1	None	hypothetical protein
NODE_53_length_100757_ID_41353_fragment_1_66	NODE_53_length_100757_ID_41353_fragment_1	None	hypothetical protein
NODE_53_length_100757_ID_41353_fragment_1_67	NODE_53_length_100757_ID_41353_fragment_1	K03111	ssb; single-strand DNA-binding protein
NODE_53_length_100757_ID_41353_fragment_1_68	NODE_53_length_100757_ID_41353_fragment_1	None	hypothetical protein
NODE_53_length_100757_ID_41353_fragment_1_69	NODE_53_length_100757_ID_41353_fragment_1	VOG00100	REFSEQ hypothetical protein
NODE_53_length_100757_ID_41353_fragment_1_70	NODE_53_length_100757_ID_41353_fragment_1	VOG23248	REFSEQ HNH endonuclease domain protein
NODE_53_length_100757_ID_41353_fragment_1_71	NODE_53_length_100757_ID_41353_fragment_1	VOG00523	sp|Q9T1Q7|VP41_BPAPS Putative protein p41
NODE_53_length_100757_ID_41353_fragment_1_72	NODE_53_length_100757_ID_41353_fragment_1	VOG00102	sp|P29538|MTH1_HAEPA Modification methylase HpaI
NODE_53_length_100757_ID_41353_fragment_1_73	NODE_53_length_100757_ID_41353_fragment_1	VOG00231	sp|P04536|EXOD_BPT4 Exodeoxyribonuclease
NODE_53_length_100757_ID_41353_fragment_1_74	NODE_53_length_100757_ID_41353_fragment_1	VOG00194	sp|P07719|V17_BPT3 Gene 1.7 protein
NODE_53_length_100757_ID_41353_fragment_1_75	NODE_53_length_100757_ID_41353_fragment_1	None	hypothetical protein
NODE_53_length_100757_ID_41353_fragment_1_76	NODE_53_length_100757_ID_41353_fragment_1	None	hypothetical protein
NODE_53_length_100757_ID_41353_fragment_1_77	NODE_53_length_100757_ID_41353_fragment_1	None	hypothetical protein
NODE_53_length_100757_ID_41353_fragment_1_78	NODE_53_length_100757_ID_41353_fragment_1	None	hypothetical protein
NODE_53_length_100757_ID_41353_fragment_1_79	NODE_53_length_100757_ID_41353_fragment_1	None	hypothetical protein
NODE_53_length_100757_ID_41353_fragment_1_80	NODE_53_length_100757_ID_41353_fragment_1	None	hypothetical protein
NODE_53_length_100757_ID_41353_fragment_1_81	NODE_53_length_100757_ID_41353_fragment_1	None	hypothetical protein
NODE_53_length_100757_ID_41353_fragment_1_82	NODE_53_length_100757_ID_41353_fragment_1	None	hypothetical protein
NODE_53_length_100757_ID_41353_fragment_1_83	NODE_53_length_100757_ID_41353_fragment_1	K18955	whiB1_2_3_4; WhiB family transcriptional regulator, redox-sensing transcriptional regulator
NODE_53_length_100757_ID_41353_fragment_1_84	NODE_53_length_100757_ID_41353_fragment_1	None	hypothetical protein
NODE_53_length_100757_ID_41353_fragment_1_85	NODE_53_length_100757_ID_41353_fragment_1	None	hypothetical protein
NODE_53_length_100757_ID_41353_fragment_1_86	NODE_53_length_100757_ID_41353_fragment_1	VOG01441	REFSEQ hypothetical protein
NODE_53_length_100757_ID_41353_fragment_1_87	NODE_53_length_100757_ID_41353_fragment_1	None	hypothetical protein
NODE_53_length_100757_ID_41353_fragment_1_88	NODE_53_length_100757_ID_41353_fragment_1	VOG01544	REFSEQ HNH endonuclease
NODE_53_length_100757_ID_41353_fragment_1_89	NODE_53_length_100757_ID_41353_fragment_1	VOG10880	REFSEQ hypothetical protein
NODE_53_length_100757_ID_41353_fragment_1_90	NODE_53_length_100757_ID_41353_fragment_1	VOG09810	sp|P17312|TERL_BPT4 Terminase, large subunit
NODE_53_length_100757_ID_41353_fragment_1_91	NODE_53_length_100757_ID_41353_fragment_1	VOG00213	sp|Q05220|PORTL_BPML5 Portal protein
NODE_53_length_100757_ID_41353_fragment_1_92	NODE_53_length_100757_ID_41353_fragment_1	VOG02502	sp|O64208|VG15_BPMD2 Gene 15 protein
NODE_53_length_100757_ID_41353_fragment_1_93	NODE_53_length_100757_ID_41353_fragment_1	None	hypothetical protein
NODE_53_length_100757_ID_41353_fragment_1_94	NODE_53_length_100757_ID_41353_fragment_1	VOG01931	REFSEQ scaffolding protein
NODE_53_length_100757_ID_41353_fragment_1_95	NODE_53_length_100757_ID_41353_fragment_1	VOG00633	sp|O64210|CAPSD_BPMD2 Probable major capsid protein gp17
NODE_53_length_100757_ID_41353_fragment_1_96	NODE_53_length_100757_ID_41353_fragment_1	None	hypothetical protein
NODE_53_length_100757_ID_41353_fragment_1_97	NODE_53_length_100757_ID_41353_fragment_1	VOG00315	sp|O64212|VG19_BPMD2 Gene 19 protein
NODE_53_length_100757_ID_41353_fragment_1_98	NODE_53_length_100757_ID_41353_fragment_1	None	hypothetical protein
NODE_53_length_100757_ID_41353_fragment_1_99	NODE_53_length_100757_ID_41353_fragment_1	None	hypothetical protein
NODE_53_length_100757_ID_41353_fragment_1_100	NODE_53_length_100757_ID_41353_fragment_1	VOG00105	sp|O64216|VG22_BPMD2 Gene 22 protein
NODE_53_length_100757_ID_41353_fragment_1_101	NODE_53_length_100757_ID_41353_fragment_1	VOG00470	sp|Q05229|VG23_BPML5 Major tail protein Gp23
NODE_53_length_100757_ID_41353_fragment_1_102	NODE_53_length_100757_ID_41353_fragment_1	None	hypothetical protein
NODE_53_length_100757_ID_41353_fragment_1_103	NODE_53_length_100757_ID_41353_fragment_1	VOG00129	REFSEQ tail assembly chaperone
NODE_53_length_100757_ID_41353_fragment_1_104	NODE_53_length_100757_ID_41353_fragment_1	VOG02632	REFSEQ gp14
NODE_53_length_100757_ID_41353_fragment_1_105	NODE_53_length_100757_ID_41353_fragment_1	None	hypothetical protein
NODE_53_length_100757_ID_41353_fragment_1_106	NODE_53_length_100757_ID_41353_fragment_1	VOG01567	sp|Q0PDK6|FIBER_BPSPP Tail spike protein
NODE_48_length_65141_ID_5597_fragment_2_27	NODE_48_length_65141_ID_5597_fragment_2	PF18013.1	Phage tail lysozyme
NODE_48_length_65141_ID_5597_fragment_2_28	NODE_48_length_65141_ID_5597_fragment_2	PF05105.12	Bacteriophage holin family
NODE_48_length_65141_ID_5597_fragment_2_29	NODE_48_length_65141_ID_5597_fragment_2	None	hypothetical protein
NODE_48_length_65141_ID_5597_fragment_2_30	NODE_48_length_65141_ID_5597_fragment_2	VOG00179	REFSEQ minor tail protein
NODE_48_length_65141_ID_5597_fragment_2_31	NODE_48_length_65141_ID_5597_fragment_2	VOG01074	REFSEQ hypothetical protein
NODE_48_length_65141_ID_5597_fragment_2_32	NODE_48_length_65141_ID_5597_fragment_2	PF10145.9	Phage-related minor tail protein
NODE_48_length_65141_ID_5597_fragment_2_33	NODE_48_length_65141_ID_5597_fragment_2	VOG01394	REFSEQ hypothetical protein
NODE_48_length_65141_ID_5597_fragment_2_34	NODE_48_length_65141_ID_5597_fragment_2	PF12363.8	Phage tail assembly chaperone protein, TAC
NODE_48_length_65141_ID_5597_fragment_2_35	NODE_48_length_65141_ID_5597_fragment_2	VOG00149	sp|A9CRB8|TAIL_BPMR1 Putative tail protein
NODE_48_length_65141_ID_5597_fragment_2_36	NODE_48_length_65141_ID_5597_fragment_2	VOG00743	sp|O48448|COMPL_BPSPP Tail completion protein gp17
NODE_48_length_65141_ID_5597_fragment_2_37	NODE_48_length_65141_ID_5597_fragment_2	VOG00973	REFSEQ hypothetical protein
NODE_48_length_65141_ID_5597_fragment_2_38	NODE_48_length_65141_ID_5597_fragment_2	None	hypothetical protein
NODE_48_length_65141_ID_5597_fragment_2_39	NODE_48_length_65141_ID_5597_fragment_2	VOG00283	sp|Q38584|HCP15_BPSPP Head completion protein gp15
NODE_48_length_65141_ID_5597_fragment_2_40	NODE_48_length_65141_ID_5597_fragment_2	VOG01005	REFSEQ hypothetical protein
NODE_48_length_65141_ID_5597_fragment_2_41	NODE_48_length_65141_ID_5597_fragment_2	VOG13490	REFSEQ hypothetical protein
NODE_48_length_65141_ID_5597_fragment_2_42	NODE_48_length_65141_ID_5597_fragment_2	PF14265.6	Domain of unknown function (DUF4355)
NODE_48_length_65141_ID_5597_fragment_2_43	NODE_48_length_65141_ID_5597_fragment_2	PF04327.12	Cysteine protease Prp
NODE_48_length_65141_ID_5597_fragment_2_44	NODE_48_length_65141_ID_5597_fragment_2	None	hypothetical protein
NODE_48_length_65141_ID_5597_fragment_2_45	NODE_48_length_65141_ID_5597_fragment_2	None	hypothetical protein
NODE_48_length_65141_ID_5597_fragment_2_46	NODE_48_length_65141_ID_5597_fragment_2	None	hypothetical protein
NODE_48_length_65141_ID_5597_fragment_2_47	NODE_48_length_65141_ID_5597_fragment_2	VOG00686	sp|Q38442|GP7_BPSPP Minor head protein GP7
NODE_48_length_65141_ID_5597_fragment_2_48	NODE_48_length_65141_ID_5597_fragment_2	PF05133.14	Phage portal protein, SPP1 Gp6-like
NODE_48_length_65141_ID_5597_fragment_2_49	NODE_48_length_65141_ID_5597_fragment_2	K06909	xtmB; phage terminase large subunit
NODE_48_length_65141_ID_5597_fragment_2_50	NODE_48_length_65141_ID_5597_fragment_2	K07474	xtmA; phage terminase small subunit
NODE_48_length_65141_ID_5597_fragment_2_51	NODE_48_length_65141_ID_5597_fragment_2	None	hypothetical protein
NODE_48_length_65141_ID_5597_fragment_2_52	NODE_48_length_65141_ID_5597_fragment_2	None	hypothetical protein
NODE_48_length_65141_ID_5597_fragment_2_53	NODE_48_length_65141_ID_5597_fragment_2	None	hypothetical protein
NODE_48_length_65141_ID_5597_fragment_2_54	NODE_48_length_65141_ID_5597_fragment_2	None	hypothetical protein
NODE_48_length_65141_ID_5597_fragment_2_55	NODE_48_length_65141_ID_5597_fragment_2	None	hypothetical protein
NODE_48_length_65141_ID_5597_fragment_2_56	NODE_48_length_65141_ID_5597_fragment_2	None	hypothetical protein
NODE_48_length_65141_ID_5597_fragment_2_57	NODE_48_length_65141_ID_5597_fragment_2	None	hypothetical protein
NODE_48_length_65141_ID_5597_fragment_2_58	NODE_48_length_65141_ID_5597_fragment_2	None	hypothetical protein
NODE_48_length_65141_ID_5597_fragment_2_59	NODE_48_length_65141_ID_5597_fragment_2	None	hypothetical protein
NODE_48_length_65141_ID_5597_fragment_2_60	NODE_48_length_65141_ID_5597_fragment_2	K17680	PEO1; twinkle protein [EC:3.6.4.12]
NODE_48_length_65141_ID_5597_fragment_2_61	NODE_48_length_65141_ID_5597_fragment_2	None	hypothetical protein
NODE_48_length_65141_ID_5597_fragment_2_62	NODE_48_length_65141_ID_5597_fragment_2	PF14297.6	Domain of unknown function (DUF4373)
NODE_48_length_65141_ID_5597_fragment_2_63	NODE_48_length_65141_ID_5597_fragment_2	None	hypothetical protein
NODE_48_length_65141_ID_5597_fragment_2_64	NODE_48_length_65141_ID_5597_fragment_2	None	hypothetical protein
NODE_48_length_65141_ID_5597_fragment_2_65	NODE_48_length_65141_ID_5597_fragment_2	PF13479.6	AAA domain
NODE_48_length_65141_ID_5597_fragment_2_66	NODE_48_length_65141_ID_5597_fragment_2	None	hypothetical protein
NODE_48_length_65141_ID_5597_fragment_2_67	NODE_48_length_65141_ID_5597_fragment_2	None	hypothetical protein
NODE_48_length_65141_ID_5597_fragment_2_68	NODE_48_length_65141_ID_5597_fragment_2	None	hypothetical protein
NODE_48_length_65141_ID_5597_fragment_2_69	NODE_48_length_65141_ID_5597_fragment_2	None	hypothetical protein
NODE_48_length_65141_ID_5597_fragment_2_70	NODE_48_length_65141_ID_5597_fragment_2	None	hypothetical protein
NODE_48_length_65141_ID_5597_fragment_2_71	NODE_48_length_65141_ID_5597_fragment_2	None	hypothetical protein
NODE_48_length_65141_ID_5597_fragment_2_72	NODE_48_length_65141_ID_5597_fragment_2	None	hypothetical protein
NODE_48_length_65141_ID_5597_fragment_2_73	NODE_48_length_65141_ID_5597_fragment_2	VOG00015	sp|Q9YML3|BROJ_NPVLD Uncharacterized Bro-N domain-containing protein J
NODE_48_length_65141_ID_5597_fragment_2_74	NODE_48_length_65141_ID_5597_fragment_2	None	hypothetical protein
NODE_48_length_65141_ID_5597_fragment_2_75	NODE_48_length_65141_ID_5597_fragment_2	VOG02771	sp|P03034|RPC1_LAMBD Repressor protein cI
NODE_48_length_65141_ID_5597_fragment_2_76	NODE_48_length_65141_ID_5597_fragment_2	VOG00361	sp|P10426|YIM2_BPPH1 Uncharacterized immunity region protein 2
NODE_48_length_65141_ID_5597_fragment_2_77	NODE_48_length_65141_ID_5597_fragment_2	None	hypothetical protein
NODE_48_length_65141_ID_5597_fragment_2_78	NODE_48_length_65141_ID_5597_fragment_2	None	hypothetical protein
NODE_48_length_65141_ID_5597_fragment_2_79	NODE_48_length_65141_ID_5597_fragment_2	PF02661.18	Fic/DOC family
NODE_48_length_65141_ID_5597_fragment_2_80	NODE_48_length_65141_ID_5597_fragment_2	VOG21433	REFSEQ hypothetical protein
NODE_48_length_65141_ID_5597_fragment_2_81	NODE_48_length_65141_ID_5597_fragment_2	VOG21432	REFSEQ hypothetical protein
NODE_48_length_65141_ID_5597_fragment_2_82	NODE_48_length_65141_ID_5597_fragment_2	K06400	spoIVCA; site-specific DNA recombinase
NODE_4_length_299332_ID_21434_fragment_3_242	NODE_4_length_299332_ID_21434_fragment_3	K00762	pyrE; orotate phosphoribosyltransferase [EC:2.4.2.10]
NODE_4_length_299332_ID_21434_fragment_3_243	NODE_4_length_299332_ID_21434_fragment_3	K01591	pyrF; orotidine-5'-phosphate decarboxylase [EC:4.1.1.23]
NODE_4_length_299332_ID_21434_fragment_3_244	NODE_4_length_299332_ID_21434_fragment_3	None	hypothetical protein
NODE_4_length_299332_ID_21434_fragment_3_245	NODE_4_length_299332_ID_21434_fragment_3	K05337	fer; ferredoxin
NODE_4_length_299332_ID_21434_fragment_3_246	NODE_4_length_299332_ID_21434_fragment_3	None	hypothetical protein
NODE_4_length_299332_ID_21434_fragment_3_247	NODE_4_length_299332_ID_21434_fragment_3	K01447	xlyAB; N-acetylmuramoyl-L-alanine amidase [EC:3.5.1.28]
NODE_4_length_299332_ID_21434_fragment_3_248	NODE_4_length_299332_ID_21434_fragment_3	VOG10103	sp|Q92FD1|Y175_LISIN Uncharacterized protein Lin0175
NODE_4_length_299332_ID_21434_fragment_3_249	NODE_4_length_299332_ID_21434_fragment_3	None	hypothetical protein
NODE_4_length_299332_ID_21434_fragment_3_250	NODE_4_length_299332_ID_21434_fragment_3	None	hypothetical protein
NODE_4_length_299332_ID_21434_fragment_3_251	NODE_4_length_299332_ID_21434_fragment_3	None	hypothetical protein
NODE_4_length_299332_ID_21434_fragment_3_252	NODE_4_length_299332_ID_21434_fragment_3	None	hypothetical protein
NODE_4_length_299332_ID_21434_fragment_3_253	NODE_4_length_299332_ID_21434_fragment_3	None	hypothetical protein
NODE_4_length_299332_ID_21434_fragment_3_254	NODE_4_length_299332_ID_21434_fragment_3	PF13754.6	Domain of unknown function
NODE_4_length_299332_ID_21434_fragment_3_255	NODE_4_length_299332_ID_21434_fragment_3	K13276	bpr; bacillopeptidase F [EC:3.4.21.-]
NODE_4_length_299332_ID_21434_fragment_3_256	NODE_4_length_299332_ID_21434_fragment_3	None	hypothetical protein
NODE_4_length_299332_ID_21434_fragment_3_257	NODE_4_length_299332_ID_21434_fragment_3	None	hypothetical protein
NODE_4_length_299332_ID_21434_fragment_3_258	NODE_4_length_299332_ID_21434_fragment_3	None	hypothetical protein
NODE_4_length_299332_ID_21434_fragment_3_259	NODE_4_length_299332_ID_21434_fragment_3	VOG04811	REFSEQ hypothetical protein
NODE_4_length_299332_ID_21434_fragment_3_260	NODE_4_length_299332_ID_21434_fragment_3	PF17318.2	Family of unknown function (DUF5361)
NODE_4_length_299332_ID_21434_fragment_3_261	NODE_4_length_299332_ID_21434_fragment_3	VOG15337	REFSEQ hypothetical protein
NODE_4_length_299332_ID_21434_fragment_3_262	NODE_4_length_299332_ID_21434_fragment_3	VOG00470	sp|Q05229|VG23_BPML5 Major tail protein Gp23
NODE_4_length_299332_ID_21434_fragment_3_263	NODE_4_length_299332_ID_21434_fragment_3	None	hypothetical protein
NODE_4_length_299332_ID_21434_fragment_3_264	NODE_4_length_299332_ID_21434_fragment_3	VOG00388	REFSEQ hypothetical protein
NODE_4_length_299332_ID_21434_fragment_3_265	NODE_4_length_299332_ID_21434_fragment_3	VOG15336	REFSEQ hypothetical protein
NODE_4_length_299332_ID_21434_fragment_3_266	NODE_4_length_299332_ID_21434_fragment_3	PF09355.10	Phage protein Gp19/Gp15/Gp42
NODE_4_length_299332_ID_21434_fragment_3_267	NODE_4_length_299332_ID_21434_fragment_3	VOG00633	sp|O64210|CAPSD_BPMD2 Probable major capsid protein gp17
NODE_4_length_299332_ID_21434_fragment_3_268	NODE_4_length_299332_ID_21434_fragment_3	VOG01931	REFSEQ scaffolding protein
NODE_4_length_299332_ID_21434_fragment_3_269	NODE_4_length_299332_ID_21434_fragment_3	VOG09810	sp|P17312|TERL_BPT4 Terminase, large subunit
NODE_4_length_299332_ID_21434_fragment_3_270	NODE_4_length_299332_ID_21434_fragment_3	None	hypothetical protein
NODE_4_length_299332_ID_21434_fragment_3_271	NODE_4_length_299332_ID_21434_fragment_3	VOG15334	REFSEQ hypothetical protein
NODE_4_length_299332_ID_21434_fragment_3_272	NODE_4_length_299332_ID_21434_fragment_3	VOG00213	sp|Q05220|PORTL_BPML5 Portal protein
NODE_4_length_299332_ID_21434_fragment_3_273	NODE_4_length_299332_ID_21434_fragment_3	VOG00559	sp|O64200|VG04_BPMD2 Gene 4 protein
NODE_4_length_299332_ID_21434_fragment_3_274	NODE_4_length_299332_ID_21434_fragment_3	None	hypothetical protein
NODE_4_length_299332_ID_21434_fragment_3_275	NODE_4_length_299332_ID_21434_fragment_3	None	hypothetical protein
NODE_4_length_299332_ID_21434_fragment_3_276	NODE_4_length_299332_ID_21434_fragment_3	None	hypothetical protein
NODE_4_length_299332_ID_21434_fragment_3_277	NODE_4_length_299332_ID_21434_fragment_3	None	hypothetical protein
NODE_4_length_299332_ID_21434_fragment_3_278	NODE_4_length_299332_ID_21434_fragment_3	None	hypothetical protein
NODE_4_length_299332_ID_21434_fragment_3_279	NODE_4_length_299332_ID_21434_fragment_3	VOG00557	sp|P04530|VG41_BPT4 ATP-dependent helicase 41
NODE_4_length_299332_ID_21434_fragment_3_280	NODE_4_length_299332_ID_21434_fragment_3	None	hypothetical protein
NODE_4_length_299332_ID_21434_fragment_3_281	NODE_4_length_299332_ID_21434_fragment_3	VOG21431	REFSEQ hypothetical protein
NODE_4_length_299332_ID_21434_fragment_3_282	NODE_4_length_299332_ID_21434_fragment_3	None	hypothetical protein
NODE_4_length_299332_ID_21434_fragment_3_283	NODE_4_length_299332_ID_21434_fragment_3	None	hypothetical protein
NODE_4_length_299332_ID_21434_fragment_3_284	NODE_4_length_299332_ID_21434_fragment_3	None	hypothetical protein
NODE_4_length_299332_ID_21434_fragment_3_285	NODE_4_length_299332_ID_21434_fragment_3	VOG11593	REFSEQ hypothetical protein
NODE_4_length_299332_ID_21434_fragment_3_286	NODE_4_length_299332_ID_21434_fragment_3	None	hypothetical protein
NODE_4_length_299332_ID_21434_fragment_3_287	NODE_4_length_299332_ID_21434_fragment_3	None	hypothetical protein
NODE_4_length_299332_ID_21434_fragment_3_288	NODE_4_length_299332_ID_21434_fragment_3	None	hypothetical protein
NODE_4_length_299332_ID_21434_fragment_3_289	NODE_4_length_299332_ID_21434_fragment_3	None	hypothetical protein
NODE_4_length_299332_ID_21434_fragment_3_290	NODE_4_length_299332_ID_21434_fragment_3	K04763	xerD; integrase/recombinase XerD
NODE_4_length_299332_ID_21434_fragment_3_291	NODE_4_length_299332_ID_21434_fragment_3	None	hypothetical protein
NODE_4_length_299332_ID_21434_fragment_3_292	NODE_4_length_299332_ID_21434_fragment_3	None	hypothetical protein
NODE_4_length_299332_ID_21434_fragment_3_293	NODE_4_length_299332_ID_21434_fragment_3	VOG00012	sp|Q5UPT4|YL247_MIMIV Uncharacterized HNH endonuclease L247
NODE_4_length_299332_ID_21434_fragment_3_294	NODE_4_length_299332_ID_21434_fragment_3	None	hypothetical protein
NODE_4_length_299332_ID_21434_fragment_3_295	NODE_4_length_299332_ID_21434_fragment_3	K00571	E2.1.1.72; site-specific DNA-methyltransferase (adenine-specific) [EC:2.1.1.72]
NODE_4_length_299332_ID_21434_fragment_3_296	NODE_4_length_299332_ID_21434_fragment_3	None	hypothetical protein
NODE_4_length_299332_ID_21434_fragment_3_297	NODE_4_length_299332_ID_21434_fragment_3	None	hypothetical protein
NODE_4_length_299332_ID_21434_fragment_3_298	NODE_4_length_299332_ID_21434_fragment_3	None	hypothetical protein
NODE_4_length_299332_ID_21434_fragment_3_299	NODE_4_length_299332_ID_21434_fragment_3	None	hypothetical protein
NODE_4_length_299332_ID_21434_fragment_3_300	NODE_4_length_299332_ID_21434_fragment_3	PF10552.9	ORF6C domain
NODE_4_length_299332_ID_21434_fragment_3_301	NODE_4_length_299332_ID_21434_fragment_3	None	hypothetical protein
NODE_4_length_299332_ID_21434_fragment_3_302	NODE_4_length_299332_ID_21434_fragment_3	K22300	dicA; HTH-type transcriptional regulator, cell division transcriptional repressor
NODE_4_length_299332_ID_21434_fragment_3_303	NODE_4_length_299332_ID_21434_fragment_3	None	hypothetical protein
NODE_4_length_299332_ID_21434_fragment_3_304	NODE_4_length_299332_ID_21434_fragment_3	VOG02771	sp|P03034|RPC1_LAMBD Repressor protein cI
NODE_4_length_299332_ID_21434_fragment_3_305	NODE_4_length_299332_ID_21434_fragment_3	VOG19961	REFSEQ hypothetical protein
NODE_4_length_299332_ID_21434_fragment_3_306	NODE_4_length_299332_ID_21434_fragment_3	VOG00041	sp|O10330|VLF1_NPVOP Very late expression factor 1
NODE_118_length_62967_ID_29431_fragment_1_3	NODE_118_length_62967_ID_29431_fragment_1	VOG00149	sp|A9CRB8|TAIL_BPMR1 Putative tail protein
NODE_118_length_62967_ID_29431_fragment_1_4	NODE_118_length_62967_ID_29431_fragment_1	VOG00743	sp|O48448|COMPL_BPSPP Tail completion protein gp17
NODE_118_length_62967_ID_29431_fragment_1_5	NODE_118_length_62967_ID_29431_fragment_1	VOG00973	REFSEQ hypothetical protein
NODE_118_length_62967_ID_29431_fragment_1_6	NODE_118_length_62967_ID_29431_fragment_1	VOG01134	REFSEQ hypothetical protein
NODE_118_length_62967_ID_29431_fragment_1_7	NODE_118_length_62967_ID_29431_fragment_1	VOG00283	sp|Q38584|HCP15_BPSPP Head completion protein gp15
NODE_118_length_62967_ID_29431_fragment_1_8	NODE_118_length_62967_ID_29431_fragment_1	VOG01005	REFSEQ hypothetical protein
NODE_118_length_62967_ID_29431_fragment_1_9	NODE_118_length_62967_ID_29431_fragment_1	VOG13490	REFSEQ hypothetical protein
NODE_118_length_62967_ID_29431_fragment_1_10	NODE_118_length_62967_ID_29431_fragment_1	PF14265.6	Domain of unknown function (DUF4355)
NODE_118_length_62967_ID_29431_fragment_1_11	NODE_118_length_62967_ID_29431_fragment_1	PF04327.12	Cysteine protease Prp
NODE_118_length_62967_ID_29431_fragment_1_12	NODE_118_length_62967_ID_29431_fragment_1	None	hypothetical protein
NODE_118_length_62967_ID_29431_fragment_1_13	NODE_118_length_62967_ID_29431_fragment_1	None	hypothetical protein
NODE_118_length_62967_ID_29431_fragment_1_14	NODE_118_length_62967_ID_29431_fragment_1	None	hypothetical protein
NODE_118_length_62967_ID_29431_fragment_1_15	NODE_118_length_62967_ID_29431_fragment_1	None	hypothetical protein
NODE_118_length_62967_ID_29431_fragment_1_16	NODE_118_length_62967_ID_29431_fragment_1	VOG00686	sp|Q38442|GP7_BPSPP Minor head protein GP7
NODE_118_length_62967_ID_29431_fragment_1_17	NODE_118_length_62967_ID_29431_fragment_1	PF05133.14	Phage portal protein, SPP1 Gp6-like
NODE_118_length_62967_ID_29431_fragment_1_18	NODE_118_length_62967_ID_29431_fragment_1	VOG00381	sp|P54308|TERL_BPSPP Terminase, large subunit gp2
NODE_118_length_62967_ID_29431_fragment_1_19	NODE_118_length_62967_ID_29431_fragment_1	VOG01694	REFSEQ terminase small subunit
NODE_118_length_62967_ID_29431_fragment_1_20	NODE_118_length_62967_ID_29431_fragment_1	None	hypothetical protein
NODE_118_length_62967_ID_29431_fragment_1_21	NODE_118_length_62967_ID_29431_fragment_1	VOG00041	sp|O10330|VLF1_NPVOP Very late expression factor 1
NODE_118_length_62967_ID_29431_fragment_1_22	NODE_118_length_62967_ID_29431_fragment_1	VOG04697	REFSEQ hypothetical protein
NODE_118_length_62967_ID_29431_fragment_1_23	NODE_118_length_62967_ID_29431_fragment_1	None	hypothetical protein
NODE_118_length_62967_ID_29431_fragment_1_24	NODE_118_length_62967_ID_29431_fragment_1	None	hypothetical protein
NODE_118_length_62967_ID_29431_fragment_1_25	NODE_118_length_62967_ID_29431_fragment_1	None	hypothetical protein
NODE_118_length_62967_ID_29431_fragment_1_26	NODE_118_length_62967_ID_29431_fragment_1	None	hypothetical protein
NODE_118_length_62967_ID_29431_fragment_1_27	NODE_118_length_62967_ID_29431_fragment_1	None	hypothetical protein
NODE_118_length_62967_ID_29431_fragment_1_28	NODE_118_length_62967_ID_29431_fragment_1	None	hypothetical protein
NODE_118_length_62967_ID_29431_fragment_1_29	NODE_118_length_62967_ID_29431_fragment_1	None	hypothetical protein
NODE_118_length_62967_ID_29431_fragment_1_30	NODE_118_length_62967_ID_29431_fragment_1	None	hypothetical protein
NODE_118_length_62967_ID_29431_fragment_1_31	NODE_118_length_62967_ID_29431_fragment_1	None	hypothetical protein
NODE_118_length_62967_ID_29431_fragment_1_32	NODE_118_length_62967_ID_29431_fragment_1	None	hypothetical protein
NODE_118_length_62967_ID_29431_fragment_1_33	NODE_118_length_62967_ID_29431_fragment_1	VOG11017	REFSEQ hypothetical protein
NODE_118_length_62967_ID_29431_fragment_1_34	NODE_118_length_62967_ID_29431_fragment_1	VOG15340	REFSEQ hypothetical protein
NODE_118_length_62967_ID_29431_fragment_1_35	NODE_118_length_62967_ID_29431_fragment_1	None	hypothetical protein
NODE_118_length_62967_ID_29431_fragment_1_36	NODE_118_length_62967_ID_29431_fragment_1	PF14284.6	PcfJ-like protein
NODE_118_length_62967_ID_29431_fragment_1_37	NODE_118_length_62967_ID_29431_fragment_1	PF14058.6	PcfK-like protein
NODE_118_length_62967_ID_29431_fragment_1_38	NODE_118_length_62967_ID_29431_fragment_1	PF05866.11	Endodeoxyribonuclease RusA
NODE_118_length_62967_ID_29431_fragment_1_39	NODE_118_length_62967_ID_29431_fragment_1	None	hypothetical protein
NODE_118_length_62967_ID_29431_fragment_1_40	NODE_118_length_62967_ID_29431_fragment_1	None	hypothetical protein
NODE_118_length_62967_ID_29431_fragment_1_41	NODE_118_length_62967_ID_29431_fragment_1	K03111	ssb; single-strand DNA-binding protein
NODE_118_length_62967_ID_29431_fragment_1_42	NODE_118_length_62967_ID_29431_fragment_1	PF11417.8	Loader and inhibitor of phage G40P
NODE_118_length_62967_ID_29431_fragment_1_43	NODE_118_length_62967_ID_29431_fragment_1	None	hypothetical protein
NODE_118_length_62967_ID_29431_fragment_1_44	NODE_118_length_62967_ID_29431_fragment_1	None	hypothetical protein
NODE_118_length_62967_ID_29431_fragment_1_45	NODE_118_length_62967_ID_29431_fragment_1	PF03837.14	RecT family
NODE_118_length_62967_ID_29431_fragment_1_46	NODE_118_length_62967_ID_29431_fragment_1	PF07083.11	Protein of unknown function (DUF1351)
NODE_118_length_62967_ID_29431_fragment_1_47	NODE_118_length_62967_ID_29431_fragment_1	VOG00015	sp|Q9YML3|BROJ_NPVLD Uncharacterized Bro-N domain-containing protein J
NODE_118_length_62967_ID_29431_fragment_1_48	NODE_118_length_62967_ID_29431_fragment_1	None	hypothetical protein
NODE_118_length_62967_ID_29431_fragment_1_49	NODE_118_length_62967_ID_29431_fragment_1	None	hypothetical protein
NODE_118_length_62967_ID_29431_fragment_1_50	NODE_118_length_62967_ID_29431_fragment_1	VOG01132	sp|P03697|EXO_LAMBD Exonuclease
NODE_118_length_62967_ID_29431_fragment_1_51	NODE_118_length_62967_ID_29431_fragment_1	None	hypothetical protein
NODE_118_length_62967_ID_29431_fragment_1_52	NODE_118_length_62967_ID_29431_fragment_1	None	hypothetical protein
NODE_118_length_62967_ID_29431_fragment_1_53	NODE_118_length_62967_ID_29431_fragment_1	VOG01919	sp|Q37976|AEPE_BPA18 L-alanyl-D-glutamate peptidase
NODE_118_length_62967_ID_29431_fragment_1_54	NODE_118_length_62967_ID_29431_fragment_1	None	hypothetical protein
NODE_118_length_62967_ID_29431_fragment_1_55	NODE_118_length_62967_ID_29431_fragment_1	None	hypothetical protein
NODE_118_length_62967_ID_29431_fragment_1_56	NODE_118_length_62967_ID_29431_fragment_1	None	hypothetical protein
NODE_118_length_62967_ID_29431_fragment_1_57	NODE_118_length_62967_ID_29431_fragment_1	None	hypothetical protein
NODE_118_length_62967_ID_29431_fragment_1_58	NODE_118_length_62967_ID_29431_fragment_1	None	hypothetical protein
NODE_118_length_62967_ID_29431_fragment_1_59	NODE_118_length_62967_ID_29431_fragment_1	PF01381.22	Helix-turn-helix
NODE_118_length_62967_ID_29431_fragment_1_60	NODE_118_length_62967_ID_29431_fragment_1	K01356	lexA; repressor LexA [EC:3.4.21.88]
NODE_118_length_62967_ID_29431_fragment_1_61	NODE_118_length_62967_ID_29431_fragment_1	None	hypothetical protein
NODE_118_length_62967_ID_29431_fragment_1_62	NODE_118_length_62967_ID_29431_fragment_1	None	hypothetical protein
NODE_118_length_62967_ID_29431_fragment_1_63	NODE_118_length_62967_ID_29431_fragment_1	None	hypothetical protein
NODE_118_length_62967_ID_29431_fragment_1_64	NODE_118_length_62967_ID_29431_fragment_1	VOG18543	REFSEQ hypothetical protein
NODE_118_length_62967_ID_29431_fragment_1_65	NODE_118_length_62967_ID_29431_fragment_1	VOG00041	sp|O10330|VLF1_NPVOP Very late expression factor 1
NODE_118_length_62967_ID_29431_fragment_1_66	NODE_118_length_62967_ID_29431_fragment_1	PF12146.8	Serine aminopeptidase, S33
NODE_118_length_62967_ID_29431_fragment_1_67	NODE_118_length_62967_ID_29431_fragment_1	None	hypothetical protein
NODE_118_length_62967_ID_29431_fragment_1_68	NODE_118_length_62967_ID_29431_fragment_1	K10254	ohyA, sph; oleate hydratase [EC:4.2.1.53]
NODE_118_length_62967_ID_29431_fragment_1_69	NODE_118_length_62967_ID_29431_fragment_1	PF14278.6	Transcriptional regulator C-terminal region
NODE_118_length_62967_ID_29431_fragment_1_70	NODE_118_length_62967_ID_29431_fragment_1	None	hypothetical protein
NODE_118_length_62967_ID_29431_fragment_1_71	NODE_118_length_62967_ID_29431_fragment_1	K21900	cysL; LysR family transcriptional regulator, transcriptional activator of the cysJI operon
NODE_118_length_62967_ID_29431_fragment_1_72	NODE_118_length_62967_ID_29431_fragment_1	None	hypothetical protein
NODE_118_length_62967_ID_29431_fragment_1_73	NODE_118_length_62967_ID_29431_fragment_1	None	hypothetical protein
NODE_118_length_62967_ID_29431_fragment_1_74	NODE_118_length_62967_ID_29431_fragment_1	K10907	K10907; aminotransferase [EC:2.6.1.-]
NODE_118_length_62967_ID_29431_fragment_1_75	NODE_118_length_62967_ID_29431_fragment_1	None	hypothetical protein
NODE_118_length_62967_ID_29431_fragment_1_76	NODE_118_length_62967_ID_29431_fragment_1	None	hypothetical protein
NODE_118_length_62967_ID_29431_fragment_1_77	NODE_118_length_62967_ID_29431_fragment_1	K00059	fabG, OAR1; 3-oxoacyl-[acyl-carrier protein] reductase [EC:1.1.1.100]
NODE_94_length_60006_ID_25771_fragment_1_3	NODE_94_length_60006_ID_25771_fragment_1	VOG00520	sp|P03015|GIN_BPMU Serine recombinase gin
NODE_94_length_60006_ID_25771_fragment_1_4	NODE_94_length_60006_ID_25771_fragment_1	None	hypothetical protein
NODE_94_length_60006_ID_25771_fragment_1_5	NODE_94_length_60006_ID_25771_fragment_1	K22300	dicA; HTH-type transcriptional regulator, cell division transcriptional repressor
NODE_94_length_60006_ID_25771_fragment_1_6	NODE_94_length_60006_ID_25771_fragment_1	None	hypothetical protein
NODE_94_length_60006_ID_25771_fragment_1_7	NODE_94_length_60006_ID_25771_fragment_1	None	hypothetical protein
NODE_94_length_60006_ID_25771_fragment_1_8	NODE_94_length_60006_ID_25771_fragment_1	None	hypothetical protein
NODE_94_length_60006_ID_25771_fragment_1_9	NODE_94_length_60006_ID_25771_fragment_1	None	hypothetical protein
NODE_94_length_60006_ID_25771_fragment_1_10	NODE_94_length_60006_ID_25771_fragment_1	None	hypothetical protein
NODE_94_length_60006_ID_25771_fragment_1_11	NODE_94_length_60006_ID_25771_fragment_1	None	hypothetical protein
NODE_94_length_60006_ID_25771_fragment_1_12	NODE_94_length_60006_ID_25771_fragment_1	VOG01919	sp|Q37976|AEPE_BPA18 L-alanyl-D-glutamate peptidase
NODE_94_length_60006_ID_25771_fragment_1_13	NODE_94_length_60006_ID_25771_fragment_1	None	hypothetical protein
NODE_94_length_60006_ID_25771_fragment_1_14	NODE_94_length_60006_ID_25771_fragment_1	None	hypothetical protein
NODE_94_length_60006_ID_25771_fragment_1_15	NODE_94_length_60006_ID_25771_fragment_1	VOG20259	REFSEQ gp31
NODE_94_length_60006_ID_25771_fragment_1_16	NODE_94_length_60006_ID_25771_fragment_1	K04763	xerD; integrase/recombinase XerD
NODE_94_length_60006_ID_25771_fragment_1_17	NODE_94_length_60006_ID_25771_fragment_1	None	hypothetical protein
NODE_94_length_60006_ID_25771_fragment_1_18	NODE_94_length_60006_ID_25771_fragment_1	PF12961.7	Domain of unknown function (DUF3850)
NODE_94_length_60006_ID_25771_fragment_1_19	NODE_94_length_60006_ID_25771_fragment_1	VOG17494	REFSEQ hypothetical protein
NODE_94_length_60006_ID_25771_fragment_1_20	NODE_94_length_60006_ID_25771_fragment_1	None	hypothetical protein
NODE_94_length_60006_ID_25771_fragment_1_21	NODE_94_length_60006_ID_25771_fragment_1	None	hypothetical protein
NODE_94_length_60006_ID_25771_fragment_1_22	NODE_94_length_60006_ID_25771_fragment_1	PF14058.6	PcfK-like protein
NODE_94_length_60006_ID_25771_fragment_1_23	NODE_94_length_60006_ID_25771_fragment_1	PF14284.6	PcfJ-like protein
NODE_94_length_60006_ID_25771_fragment_1_24	NODE_94_length_60006_ID_25771_fragment_1	None	hypothetical protein
NODE_94_length_60006_ID_25771_fragment_1_25	NODE_94_length_60006_ID_25771_fragment_1	None	hypothetical protein
NODE_94_length_60006_ID_25771_fragment_1_26	NODE_94_length_60006_ID_25771_fragment_1	None	hypothetical protein
NODE_94_length_60006_ID_25771_fragment_1_27	NODE_94_length_60006_ID_25771_fragment_1	None	hypothetical protein
NODE_94_length_60006_ID_25771_fragment_1_28	NODE_94_length_60006_ID_25771_fragment_1	VOG00679	REFSEQ HNH endonuclease
NODE_94_length_60006_ID_25771_fragment_1_29	NODE_94_length_60006_ID_25771_fragment_1	VOG14676	REFSEQ hypothetical protein
NODE_94_length_60006_ID_25771_fragment_1_30	NODE_94_length_60006_ID_25771_fragment_1	PF03354.15	Phage Terminase
NODE_94_length_60006_ID_25771_fragment_1_31	NODE_94_length_60006_ID_25771_fragment_1	PF04860.12	Phage portal protein
NODE_94_length_60006_ID_25771_fragment_1_32	NODE_94_length_60006_ID_25771_fragment_1	VOG00719	sp|A3N1T0|CLPP_ACTP2 ATP-dependent Clp protease proteolytic subunit
NODE_94_length_60006_ID_25771_fragment_1_33	NODE_94_length_60006_ID_25771_fragment_1	VOG00633	sp|O64210|CAPSD_BPMD2 Probable major capsid protein gp17
NODE_94_length_60006_ID_25771_fragment_1_34	NODE_94_length_60006_ID_25771_fragment_1	None	hypothetical protein
NODE_94_length_60006_ID_25771_fragment_1_35	NODE_94_length_60006_ID_25771_fragment_1	None	hypothetical protein
NODE_94_length_60006_ID_25771_fragment_1_36	NODE_94_length_60006_ID_25771_fragment_1	None	hypothetical protein
NODE_94_length_60006_ID_25771_fragment_1_37	NODE_94_length_60006_ID_25771_fragment_1	VOG01527	REFSEQ hypothetical protein
NODE_94_length_60006_ID_25771_fragment_1_38	NODE_94_length_60006_ID_25771_fragment_1	VOG03432	REFSEQ hypothetical protein
NODE_94_length_60006_ID_25771_fragment_1_39	NODE_94_length_60006_ID_25771_fragment_1	None	hypothetical protein
NODE_94_length_60006_ID_25771_fragment_1_40	NODE_94_length_60006_ID_25771_fragment_1	None	hypothetical protein
NODE_94_length_60006_ID_25771_fragment_1_41	NODE_94_length_60006_ID_25771_fragment_1	VOG01709	REFSEQ tape measure
NODE_94_length_60006_ID_25771_fragment_1_42	NODE_94_length_60006_ID_25771_fragment_1	None	hypothetical protein
NODE_94_length_60006_ID_25771_fragment_1_43	NODE_94_length_60006_ID_25771_fragment_1	VOG00824	REFSEQ putative antireceptor
NODE_94_length_60006_ID_25771_fragment_1_44	NODE_94_length_60006_ID_25771_fragment_1	VOG11082	REFSEQ minor tail protein
NODE_94_length_60006_ID_25771_fragment_1_45	NODE_94_length_60006_ID_25771_fragment_1	None	hypothetical protein
NODE_94_length_60006_ID_25771_fragment_1_46	NODE_94_length_60006_ID_25771_fragment_1	None	hypothetical protein
NODE_94_length_60006_ID_25771_fragment_1_47	NODE_94_length_60006_ID_25771_fragment_1	None	hypothetical protein
NODE_94_length_60006_ID_25771_fragment_1_48	NODE_94_length_60006_ID_25771_fragment_1	VOG17629	REFSEQ gp20 protein
NODE_94_length_60006_ID_25771_fragment_1_49	NODE_94_length_60006_ID_25771_fragment_1	None	hypothetical protein
NODE_94_length_60006_ID_25771_fragment_1_50	NODE_94_length_60006_ID_25771_fragment_1	None	hypothetical protein
NODE_94_length_60006_ID_25771_fragment_1_51	NODE_94_length_60006_ID_25771_fragment_1	None	hypothetical protein
NODE_94_length_60006_ID_25771_fragment_1_52	NODE_94_length_60006_ID_25771_fragment_1	PF05105.12	Bacteriophage holin family
NODE_94_length_60006_ID_25771_fragment_1_53	NODE_94_length_60006_ID_25771_fragment_1	VOG00699	sp|P20331|ENLYS_BPT3 Endolysin
