# Supplementary material for: Deciphering Active Prophages from Metagenomes
Source: mSystems. 2022 Mar 24;7(2):e00084-22. doi: 10.1128/msystems.00084-22 (PMC9040807; doi:10.1128/msystems.00084-22)
Supplement: TABLE S6 [file msystems.00084-22-st006.xlsx]

## Sheet: TableS6
Supplemental Table S6. Run time estimations of PropagAtE. Run times will vary depending on the size of the input sequence(s), the size of the input reads, the size of the input alignment format file, the number of threads utilized and specifications of the user’s computer. All tests were run with a Linux distribution Ubuntu 18, 1TB RAM DDR4, 2x 2.0GHz Intel Xeon Gold 20-core server.
Dataset type	Sample	Sequence size (MB)	Number of paired reads	Threads	BAM size (MB)	Read alignment runtime (min.)	PropagAtE analysis runtime (min.)
metagenome	infant human gut (SRR9865626)	49	5663603	15	-	1.2	0.2
metagenome	peatland soil (SRR7151488)	29	1780779	5	-	4.2	<0.1
metagenome	human adult gut (S13.ERR1776113)	47.7	6470505	15	-	4.3	0.7
isolate (positive control)	Lactococcus lactis full reads (1363)	2.5	10657155	10	-	3.4	1.6
isolate (positive control)	Lactococcus lactis full reads (1363)	2.5	-	5	833	-	1.4
isolate (positive control)	Bacillus licheniformis full reads (SRR1137233)	2.2	1218439	5	-	0.7	0.2
isolate (positive control)	Bacillus licheniformis full reads (SRR1137233)	2.2	-	5	109	-	0.2
isolate (negative control)	Aeribacillus pallidus full reads (DRR212145)	3.9	5711800	5	-	12.3	1.5
isolate (negative control)	Aeribacillus pallidus full reads (DRR212145)	3.9	-	10	840	-	1
